# Supplementary material for: The association between poverty and gene expression within peripheral blood mononuclear cells in a diverse Baltimore City cohort
Source: PLoS One. 2020 Sep 24;15(9):e0239654. doi: 10.1371/journal.pone.0239654 (PMC7514036; doi:10.1371/journal.pone.0239654)
Supplement: S1 File — (XLSX) [file pone.0239654.s007.xlsx]

## Sheet: AllBelowvsAllAbove
FDR	logFC	SYMBOL
0.119827	-0.11293	LOC649397
0.168229	0.0851319	MGC33926
0.383415	0.0890911	LOC644873
0.383415	0.0867176	RNF36
0.383415	0.0797321	MGC3771
0.383415	0.0789027	NPHS2
0.383415	0.0657475	OTX2
0.383415	-0.0892447	KIAA0692
0.383415	-0.0942804	LOC144983
0.431942	-0.0847327	AKAP12
0.448577	0.127162	CAMKV
0.448577	0.0981185	LMBRD2
0.448577	0.0951269	TMEM23
0.448577	0.0907222	SPATA4
0.448577	-0.0613514	DMRT1
0.448577	-0.0663449	SLC26A5
0.448577	-0.0811863	LOC646676
0.45346	0.0575794	WHSC1
0.469314	-0.0617921	LOC441317
0.480744	0.158682	KIAA0265
0.480744	0.138882	RBL1
0.480744	0.136781	COCH
0.480744	0.0870306	ASPHD1
0.480744	-0.0654549	DLL3
0.480744	-0.0783759	HSP90Af
0.480744	-0.0982596	C1orf61
0.49589	0.145157	EDA
0.49589	0.0736936	LRRC35
0.49589	0.069672	ESCO2
0.49589	-0.0592893	CTNNA3
0.49589	-0.068807
0.49589	-0.0728661	LOC649944
0.49589	-0.0763478	FAM7A2
0.49589	-0.0846346	LOC653330
0.49589	-0.0861882	SPO11
0.49589	-0.087539	MIR887
0.507388	0.0806545	FAM166B
0.507388	-0.0667936	ICMT
0.50907	-0.0980557	MIR1470
0.51075	0.0789688	OCLN
0.51075	-0.0606781	EBF2
0.51075	-0.0648612	TRPV6
0.51075	-0.067895	CXorf55
0.51075	-0.0739779	LOC100130184
0.51075	-0.14095	KIAA0319L
0.535959	0.0841093
0.535959	0.0809197	ZNF16
0.535959	0.0610087	PTD004
0.535959	-0.069985	LOC650812
0.535959	-0.0962441	HOXA1
0.535959	-0.152598	PFDN2
0.571474	0.0596484	LYPD5
0.571474	-0.0594772	ZNF706
0.571474	-0.0787356	LOC401507
0.571474	-0.0863782
0.571474	-0.167302	ACTR5
0.573155	0.597224	LOC653071
0.573155	0.0761724
0.573155	0.0723815	KRTAP5-1
0.573155	-0.0972824	LOC651168
0.57321	0.0740243	SERHL2
0.57321	-0.0824266
0.57321	-0.182547	DHX35
0.592659	-0.0579771	LCE3D
0.595771	0.0564194	FABP5L3
0.595771	-0.0584925	MEIS2
0.595771	-0.0745605	LOC100132934
0.595771	-0.11923	HSD11B1L
0.596885	0.157784	RUFY2
0.603217	0.075676	LOC100132811
0.604095	-0.0613792
0.643949	-0.0615363	LOC653180
0.654796	-0.0686692	LOC643690
0.691455	-0.0564995	LOC650678
0.692725	0.0846373	LOC375748
0.692725	0.0792706	LOC100131372
0.692725	-0.0746111	C14orf115
0.692725	-0.111812	LOC442421
0.692725	-0.215971	KCTD5
0.695214	0.120856
0.695214	0.0963703	PSPH
0.695214	0.0859423	HGF
0.695214	-0.0583656	CDC27
0.695214	-0.0817194	AAA1
0.695633	0.570518	PLA2G4C
0.696766	0.147949	SMAP1
0.705925	-0.0818468	SLC5A1
0.706834	-0.0564561	AMBN
0.715636	0.265702	LOC100134291
0.715636	0.0909092	SLC25A14
0.715636	0.0843325	GYPE
0.715636	0.0759398	LOC644364
0.715636	0.0699678	SNORA71A
0.715636	0.0624202	LIMK2
0.715636	-0.0546948	FER1L4
0.715636	-0.0569629	RNASE4
0.715636	-0.0605144	LOC653560
0.715636	-0.0685037	LOC100129268
0.715636	-0.0730267	LOC652051
0.715636	-0.0760252	LOC642207
0.715636	-0.0898398	LOC645133
0.733749	0.0719854	C14orf118
0.733749	0.0713534	LOC144481
0.733749	-0.064247	LOC652769
0.733749	-0.066548
0.733749	-0.0720489	LOC648628
0.74351	0.260014	USP10
0.74351	0.0618661	ATR
0.769611	0.0702476	NPAL2
0.769611	0.0637358	LOC731308
0.769611	-0.0567698	FXYD3
0.769611	-0.0630923	LOC653674
0.769611	-0.0843405	LOC100133779
0.769804	0.186206	FAM3C
0.769804	0.162934	LOC648740
0.769804	0.127693	PIK3R5
0.769804	0.123494	LOC642398
0.769804	0.120954	LOC201164
0.769804	0.115604	DFFB
0.769804	0.101623	EVI2A
0.769804	0.0909493	LOC650195
0.769804	0.0848852	CYP2D6
0.769804	0.0847655	TRAF3IP1
0.769804	0.0800002	AQP6
0.769804	0.0779265	DIXDC1
0.769804	0.0758552	LOC649679
0.769804	0.0753024	LOC100133181
0.769804	0.0751315	FBXL21
0.769804	0.0715164	HSPB2
0.769804	0.071237
0.769804	0.0709553	IL12RB1
0.769804	0.0677513	LOC100131565
0.769804	0.0640347	ALAS1
0.769804	0.0638527	KCNJ9
0.769804	0.0637527	LOC642447
0.769804	0.0632524	SNRPD2
0.769804	0.0625392	CRB2
0.769804	0.0592642	LOC647481
0.769804	0.0575984	DPH2
0.769804	0.0572621	LOC100131342
0.769804	0.054792	FAM75A5
0.769804	-0.0518639	LOC100134455
0.769804	-0.052207	HSPCAL3
0.769804	-0.0562929	TENC1
0.769804	-0.0591389	LOC286094
0.769804	-0.0613236	LOC728698
0.769804	-0.0621764	CA7
0.769804	-0.0637585	LOC100128809
0.769804	-0.0645252
0.769804	-0.0653258	CT45-5
0.769804	-0.0679175	LOC643696
0.769804	-0.0694715	LOC100129376
0.769804	-0.0715899	LOC649873
0.769804	-0.0756616	UPK3B
0.769804	-0.0791421	MIR510
0.769804	-0.0804409	LOC649683
0.769804	-0.0854093	LY6H
0.769804	-0.0933246
0.769804	-0.0961339	MIR639
0.769804	-0.099701	BFSP1
0.780249	0.117717	LOC441714
0.780249	0.0909892	LOC729779
0.780249	0.0743365	DUX4
0.780249	0.0738813	C11orf49
0.780249	-0.0590441
0.780249	-0.0669311	LOC642669
0.780249	-0.0675748	BOLL
0.780249	-0.0804908	NBPF9
0.780249	-0.135885	KIAA0226
0.783612	0.423476	LOC283788
0.783612	0.252491	CTDSPL2
0.783612	0.156391	ANKRD20A3
0.783612	0.145989	C15orf44
0.783612	0.128673	MOXD1
0.783612	0.126396	CLDN20
0.783612	0.114875	ZNF236
0.783612	0.112431	ZNFN1A2
0.783612	0.107476	FLJ42258
0.783612	0.0990196	XRCC4
0.783612	0.0988338	CSPP1
0.783612	0.0984344	TMEPAI
0.783612	0.0982744	LOC653557
0.783612	0.0885256	LOC730105
0.783612	0.0870379	LOC729587
0.783612	0.0849212	RPL13
0.783612	0.0820067	ADM2
0.783612	0.0798473	BACE1
0.783612	0.0765947	ZNF555
0.783612	0.0755641	LRRC4B
0.783612	0.0740079	DPY19L3
0.783612	0.0738609	SNED1
0.783612	0.0712446	MTERFD3
0.783612	0.0690721	EN2
0.783612	0.0643448	CPNE7
0.783612	0.0625312	LOC645441
0.783612	0.0624721	LOC645587
0.783612	0.0622791	LOC642546
0.783612	0.0613109	TMEM27
0.783612	0.060071	GPM6B
0.783612	0.0599815	LOC732435
0.783612	0.0595371
0.783612	0.0593052	ALDOA
0.783612	0.0548024	FAM66E
0.783612	0.0518691	CST1
0.783612	-0.0440129	LOC283152
0.783612	-0.0458793	GPRIN2
0.783612	-0.0489329	LOC646448
0.783612	-0.0505576	LOC100127920
0.783612	-0.0530354	LOC100133025
0.783612	-0.0553557	RGS5
0.783612	-0.0560812	LOC645321
0.783612	-0.056637	LOC648044
0.783612	-0.059161	ZNF812
0.783612	-0.0599192	POTE8
0.783612	-0.0599225	LOC652522
0.783612	-0.0604144	OR10A5
0.783612	-0.0616734	CD276
0.783612	-0.0617494	LOC728199
0.783612	-0.0619859	LOC257039
0.783612	-0.0620401	LOC100128098
0.783612	-0.0624318	LOC652468
0.783612	-0.0629914	NGEF
0.783612	-0.0646182	LOC100129966
0.783612	-0.0647723	LOC100128386
0.783612	-0.0653136	LOC100129712
0.783612	-0.065365	TTTY6
0.783612	-0.0661113	PDZK1
0.783612	-0.0668624	LOC285544
0.783612	-0.0694777
0.783612	-0.0697922	PARK2
0.783612	-0.070208	LOC652249
0.783612	-0.0731405	MEOX2
0.783612	-0.0748054	PCDH11Y
0.783612	-0.0757786	NPAL1
0.783612	-0.0759068	EYA1
0.783612	-0.0765171	OR2M4
0.783612	-0.0766826
0.783612	-0.0771768	LOC648972
0.783612	-0.0789353	LOC650517
0.783612	-0.0809449
0.783612	-0.0889449	LOC654114
0.783612	-0.0927441	LOC642769
0.783612	-0.101666	MIR192
0.783612	-0.104589	RG9MTD3
0.783612	-0.118155	TTC23
0.783612	-0.125901	NFATC2IP
0.783612	-0.129623	ZBTB7B
0.783612	-0.140621	LOC283871
0.783612	-0.280116	SERTAD1
0.783612	-0.283294	MYL5
0.785054	0.0780974	OR4M1
0.795156	0.204667	FAM3C
0.795156	0.145317	LOC728002
0.795156	0.140833	TRIM24
0.795156	0.0652103	PRKACA
0.795156	0.0613779	LOC646331
0.795156	-0.0524229	LOC642918
0.795156	-0.0558839	LOC100130555
0.795156	-0.0598311	KRTHA3A
0.795156	-0.0644037	LOC162632
0.795156	-0.0651955	LOC399753
0.795156	-0.0658087	LOC644109
0.795156	-0.0697133	PSG4
0.795156	-0.0733233	LOC644704
0.795156	-0.0738658	LOC650642
0.795156	-0.0804406	C1orf120
0.795156	-0.0820897	OR2A5
0.795156	-0.0905665	ZNF267
0.795156	-0.145512	KCTD2
0.803877	0.0449104	TRIM42
0.80578	-0.0708336	LGI3
0.806485	0.0819602	C12orf34
0.806485	-0.0714525	KRTAP13-3
0.806485	-0.0773289	LOC654209
0.810409	0.0617118	KIAA0467
0.811261	-0.0656038	SNORA71C
0.817386	-0.0636301	LOC441687
0.818545	-0.0614219	DIO2
0.824251	0.205024	CSNK1G3
0.825435	0.0705041	CBX2
0.825983	-0.0614854	NAP1L6
0.828786	0.0860637	ZSCAN5
0.828786	-0.0750078	LOC645582
0.829817	-0.0669569
0.836256	-0.0747952	LOC644658
0.837047	0.0525169	MGC33948
0.837047	-0.07907	LOC554175
0.837979	-0.142412	IL3RA
0.842233	-0.0941995	FBXW5
0.8458	0.218429	DC36
0.8458	0.106404	BRWD3
0.8458	0.0803988	LOC643278
0.8458	0.0546751	EPHB3
0.8458	0.0545349	LOC100131792
0.8458	-0.0467245	LOC729626
0.8458	-0.0523941
0.849217	-0.0519706	LOC100134269
0.850675	0.140627	FZD6
0.850675	0.0804002	AFF1
0.85078	0.0609203	LOC100131830
0.85078	-0.0743739	MIR496
0.85078	-0.156787	C7orf44
0.850881	-0.0614421
0.850881	-0.0635459	PRELID2
0.850881	-0.0766234	LOC645254
0.853112	-0.0727783	LOC652115
0.85423	0.216551	MACF1
0.85423	0.166044	KIAA0040
0.85423	0.158385	FAM21C
0.85423	0.13601	GART
0.85423	0.0999557	MDM1
0.85423	0.0588633	CREB5
0.85423	0.0579288	LOC100130663
0.85423	0.051564	ERCC-00062-01
0.85423	-0.0570529
0.85423	-0.0632862	LOC645875
0.85423	-0.082886	LOC644607
0.85423	-0.0830349	LOC652898
0.85423	-0.136204	CCS
0.85423	-0.171692	RAB4B
0.855855	0.146881	C6orf62
0.855855	0.0929029	ZNF608
0.855855	-0.0542405	C6orf189
0.855855	-0.0558687
0.855855	-0.0626492	LOC728247
0.855855	-0.120015	FMOD
0.855855	-0.172112	ARPC1A
0.857821	-0.056724	LOC729534
0.858868	-0.0717329	MGC45922
0.858998	0.0588646	LOC641957
0.858998	0.058243
0.858998	0.0529675	C19orf55
0.858998	0.047542	C10orf4
0.858998	0.0388244	ERCC-00104-01
0.858998	-0.0557253	LOC100129021
0.858998	-0.06378	LOC283398
0.858998	-0.0660566	MIR640
0.860279	0.148146	RPS6KA3
0.860279	0.0937462	TMPO
0.860279	0.0738433	SULT1E1
0.860279	0.0695827	PQLC2
0.860279	0.0658755	PLAC1
0.860279	0.0595854	LOC651966
0.860279	0.0560995	LOC643740
0.860279	0.0527793	SF3A1
0.860279	-0.0408792	ADRBK1
0.860279	-0.0505122
0.860279	-0.0527331	DGKK
0.860279	-0.0533134	KSR2
0.860279	-0.0571233	KIAA1239
0.860279	-0.0571424	ZNF492
0.860279	-0.0592108
0.860279	-0.0593329	LOC646939
0.860279	-0.0610987	CBLN1
0.860279	-0.0623612	LOC100129206
0.860279	-0.0628231	TDRD6
0.860279	-0.0659563	LOC123103
0.860279	-0.0661874	LOC653264
0.860279	-0.0672258	LOC642751
0.860279	-0.0673004
0.860279	-0.0675876	LOC440361
0.860279	-0.0724141	DNTT
0.860279	-0.0736283	LOC389105
0.860279	-0.0771025	MGC11082
0.860279	-0.079316
0.860279	-0.155346	ZNF157
0.860279	-0.155699	COMMD5
0.860714	0.138813	DHX33
0.860714	0.0775492	GNG3
0.860714	0.0557404	C16orf47
0.860714	0.0464949	DAZ2
0.860714	-0.0437203	LOC644624
0.860714	-0.0495389	LOC644294
0.860714	-0.0536461	LOC651189
0.860714	-0.0537387	ALS2CR7
0.860714	-0.10174	CICE
0.862985	0.170745	RB1
0.862985	-0.0531206	FLJ42102
0.862985	-0.121699	S100A13
0.864747	0.0937299	PDE6G
0.864747	0.0777948	ZNF582
0.864747	0.0656179
0.864747	0.0547407	LOC152084
0.864747	0.051832	MOXD1
0.864747	-0.053461	FKBP7
0.864747	-0.0550855
0.864747	-0.0588967	TTYH1
0.864747	-0.0617837	DPPA3
0.864747	-0.124173	DPCR1
0.864747	-0.146394	INPP5K
0.86475	0.0707081	FBXO32
0.86475	0.0690676	SUPT7L
0.86475	-0.0472744	ERCC-00028-02
0.86475	-0.0482116	LOC641311
0.86475	-0.0962453	CXCL14
0.867563	-0.108048	C13orf1
0.868859	0.362964	PRDM1
0.868859	0.0590563	KLC2
0.868859	-0.058903	PCYT1B
0.868859	-0.0660983	MIR504
0.872544	0.0965086	FLJ16636
0.872544	0.0640001	TLE6
0.872544	0.0564835	OSBPL6
0.872544	-0.070483	LOC401317
0.872544	-0.175742	STATIP1
0.873063	0.0507014	LOC653968
0.873063	-0.0506101	LOC643670
0.873063	-0.0539387	LOC100132938
0.873063	-0.0548437	DNAH10
0.873063	-0.0593901	ZNF536
0.873063	-0.135698	VPS33A
0.874058	0.154986	LOC643554
0.874058	0.0831545	MLL3
0.874058	-0.061729	LOC650175
0.877385	0.190354	SUMO4
0.877385	0.110756	ZNF815
0.877719	-0.0797944	LOC390748
0.878141	0.0908038	SNORD50B
0.87849	0.188521	LOC642398
0.87849	0.157886	VAV3
0.87849	0.115746	LOC285359
0.87849	0.0938477	UBPH
0.87849	0.0791404	SNORD32B
0.87849	0.0728472	LOC440895
0.87849	0.0687918	NEFM
0.87849	0.0670342	MEF2A
0.87849	0.0669626	CAPN3
0.87849	0.0636318	KIAA1755
0.87849	0.0631265	PTER
0.87849	0.0606103	ACVR1B
0.87849	0.0582788	BAG5
0.87849	0.0553788	LOC650339
0.87849	0.0512947	LOC100131323
0.87849	0.0501853	TGIF1
0.87849	0.0490489	ZAN
0.87849	0.0412518
0.87849	-0.0449891	FLJ46247
0.87849	-0.0507038	FAM19A3
0.87849	-0.055256	LOC100127885
0.87849	-0.0576281	LOC650974
0.87849	-0.0580296	BRUNOL4
0.87849	-0.0608642	C9orf157
0.87849	-0.0613814	ZNF553
0.87849	-0.0614211	LOC652101
0.87849	-0.0625141	LOC100134272
0.87849	-0.0633793	MIR1302-6
0.87849	-0.0645752
0.87849	-0.0654734	LOC649338
0.87849	-0.0663672	CCDC50
0.87849	-0.0668481	LOC642370
0.87849	-0.0692254	LOC653050
0.87849	-0.0713274	LOC642877
0.87849	-0.0726265	SPIRE2
0.87849	-0.0751828	GOLGA6
0.87849	-0.0793315	SPRR2D
0.87849	-0.0931519
0.87849	-0.111127	ZNF517
0.87849	-0.112692	PCBP2
0.87849	-0.229756	PMPCA
0.881667	0.199207	LOC401623
0.881667	0.165234	LOC100130561
0.881667	0.106286	SBNO1
0.881667	0.105144	LOC100128007
0.881667	0.101902	PTK9
0.881667	0.098536	C1orf95
0.881667	0.0918617	SELE
0.881667	0.0678423	PEX26
0.881667	0.067385	LOC100133997
0.881667	0.0631097
0.881667	0.0601114	ATP4A
0.881667	0.0592703	FAM21B
0.881667	0.0592455	GEM
0.881667	0.0589536
0.881667	0.0587979	IMP5
0.881667	0.0514643	LOC643533
0.881667	0.050546	C19orf23
0.881667	0.0475256	HTR1D
0.881667	0.0462045	OR10A4
0.881667	0.0344071	PIB5PA
0.881667	-0.0422979	NLF2
0.881667	-0.0426385	LOC441135
0.881667	-0.0437013	UBE2D3
0.881667	-0.0456002	MYH8
0.881667	-0.0462472	FLT1
0.881667	-0.0480335	LOC653135
0.881667	-0.0485375
0.881667	-0.0486005	LOC651730
0.881667	-0.0489183	LOC440053
0.881667	-0.0499848	LOC651860
0.881667	-0.050741	LOC730839
0.881667	-0.0515054	PPAP2C
0.881667	-0.0523625
0.881667	-0.0528976	KRTHA3B
0.881667	-0.0530997	LOC653753
0.881667	-0.0534879	C9orf166
0.881667	-0.0547821	PLS3
0.881667	-0.0548067	IL13
0.881667	-0.0569644	LOC649951
0.881667	-0.0579383	SLC32A1
0.881667	-0.05885	LOC646825
0.881667	-0.059084	LOC730086
0.881667	-0.0611446	LOC653219
0.881667	-0.0651628
0.881667	-0.0657637	LOC642564
0.881667	-0.0680906	MAGEB1
0.881667	-0.0681058	LOC652335
0.881667	-0.0709159	KIAA0773
0.881667	-0.0711871	EPHA6
0.881667	-0.0724256	SSX4
0.881667	-0.0909224	F2RL3
0.881667	-0.101054	TP53I11
0.881667	-0.102609
0.881667	-0.111674	FAM160A1
0.881667	-0.117774	LOC644047
0.881667	-0.124613	FLJ32569
0.881667	-0.139147	FLJ40113
0.881667	-0.160439	C21orf63
0.881667	-0.16847	CD99L2
0.881667	-0.187854	ANKS3
0.881667	-0.198287	ZNF509
0.881667	-0.500478	TSPAN32
0.883164	0.0549862	LOC653039
0.883164	0.051557	LOC440243
0.883164	-0.0482449	SLC27A6
0.883164	-0.105268	PHF7
0.88529	-0.0596557	LOC100131244
0.887077	0.0789229	LOC654005
0.887077	-0.0662763	RBMY1B
0.888969	0.202468	GABPA
0.888969	0.198228	GLA
0.888969	0.0807537	C8ORFK32
0.888969	0.0629041	SLC22A2
0.888969	0.0618607	ATP8A1
0.888969	0.053575	M160
0.888969	0.0484058	CRB3
0.888969	-0.0532099	IL1F5
0.888969	-0.0540204	MAGEB6
0.888969	-0.0580131	KLHDC7A
0.888969	-0.0587668	LOC644711
0.888969	-0.0590873	LOC652216
0.888969	-0.0622258	DMC1
0.888969	-0.0631619	LOC652640
0.888969	-0.0667394	LOC642566
0.890407	0.1146	ABCG1
0.890407	0.0859383	LOC648189
0.890407	0.0772277
0.890407	0.074799	CTNNB1
0.890407	-0.0576387	LOC652799
0.890407	-0.0626141	PAICS
0.890864	-0.0508917	C10orf71
0.893113	0.140087	BAGE3
0.893113	0.0707305	IL23R
0.893113	-0.0493477	CSMD3
0.893113	-0.0521364	SFMBT1
0.893113	-0.0690712	LOC647904
0.893113	-0.159876	FLJ45244
0.894307	0.0638368	DEADC1
0.894307	-0.068655
0.894307	-0.092284	LOC728312
0.894307	-0.163845	USP19
0.894692	0.0518585
0.895426	0.0811129	SNORA20
0.895426	0.0740895	KCNG1
0.895473	0.058815	LOC100128701
0.89762	0.146313	LOC100132655
0.89762	0.133148	SNORA1
0.89762	0.122148	ARL6IP2
0.89762	0.0925386	LOC400836
0.89762	0.0740025	LOC653491
0.89762	0.0645265	MGC52057
0.89762	0.0574004	ABCA13
0.89762	0.0531576	TRPV1
0.89762	0.0522587	LOC441327
0.89762	0.0433754	NYX
0.89762	-0.0451019	LOC643907
0.89762	-0.0464897	TM6SF2
0.89762	-0.0474942	LOC100128559
0.89762	-0.0523777
0.89762	-0.0540684	GPR111
0.89762	-0.0550366	LOC441324
0.89762	-0.0557257	ATG9A
0.89762	-0.0579448
0.89762	-0.0586146	CTNNB1
0.89762	-0.0594599	MID1
0.89762	-0.060174	HOXC11
0.89762	-0.0609701	LOC649835
0.89762	-0.061953	LOC653540
0.89762	-0.0622743	LOC644638
0.89762	-0.0789061	LOC652713
0.89762	-0.0962952
0.89762	-0.165896	ATG9A
0.897887	0.105283	POLH
0.897887	-0.058773	LOC731477
0.899295	0.138783	GMPS
0.899295	0.130772
0.899295	0.0475733	ZDHHC20
0.899295	-0.0557474
0.899295	-0.0571032	LOC100132843
0.899946	0.195858	SMG7
0.900465	0.246201	LOC653450
0.900465	0.183269	MRAP
0.900465	0.128314	MANEA
0.900465	0.120858	PPFIA1
0.900465	0.0546574	C17orf57
0.900465	-0.0485581	PRAMEF1
0.900465	-0.218798	DHX38
0.900631	-0.0820176
0.902164	-0.0562139	LOC648167
0.90249	0.0617933	LOC642606
0.902561	0.0708093	LOC116349
0.902561	0.0493245	LOC100133629
0.902561	-0.0523818	LOC647079
0.902561	-0.0526625	LOC643862
0.902561	-0.0732216	ZNF498
0.902824	0.0590065	LOC57399
0.902824	-0.0543432	TRIM60
0.90401	0.145492	FLJ12716
0.90401	0.0546533	NOTCH3
0.90401	-0.0403631	TAS2R47
0.90401	-0.0782675	LOC100129411
0.904321	0.0642639	TRIM6
0.904372	0.68808	VAV3
0.904372	0.414649	LOC401252
0.904372	0.357398	BANK1
0.904372	0.332669	BIRC3
0.904372	0.321689	ADD3
0.904372	0.313822	ANKRD36
0.904372	0.26411	ADD3
0.904372	0.248527	FLJ32679
0.904372	0.243073	PTGER2
0.904372	0.229568	DAAM1
0.904372	0.221223	ACADM
0.904372	0.214531	DNAJB14
0.904372	0.199853	SSPN
0.904372	0.197539	FUT8
0.904372	0.196931	HNRNPA2B1
0.904372	0.196858	RECQL
0.904372	0.195469	CLASP2
0.904372	0.192625	RASA2
0.904372	0.191847	GTF2IP1
0.904372	0.185747	GPR183
0.904372	0.184377	AGFG1
0.904372	0.180009	REXO2
0.904372	0.175116	THOC3
0.904372	0.172139	AGPAT5
0.904372	0.17027	MLL3
0.904372	0.169741	MAP4K5
0.904372	0.167225
0.904372	0.163583	CMAH
0.904372	0.163106	MLL3
0.904372	0.160174	AKAP9
0.904372	0.159621	HEATR5B
0.904372	0.158163	SEC23IP
0.904372	0.153603	CEP68
0.904372	0.153519	KIAA0376
0.904372	0.152881	SMAD5
0.904372	0.147477	LOC653188
0.904372	0.144998	FAM35A
0.904372	0.142931	CMAH
0.904372	0.141359	LOC389599
0.904372	0.134824	C12orf48
0.904372	0.127545	SPTLC2
0.904372	0.125526	TMF1
0.904372	0.125515	OLFM1
0.904372	0.119716	C7orf28B
0.904372	0.118666	ZNF429
0.904372	0.118454	UGP2
0.904372	0.117724	RORC
0.904372	0.115877	WHSC1L1
0.904372	0.111933	MAP4K4
0.904372	0.106894	ABCA10
0.904372	0.106218	KIAA0776
0.904372	0.105662	KIAA1913
0.904372	0.103833	LOC652155
0.904372	0.103297	OTOF
0.904372	0.100487	TEX9
0.904372	0.0996805	LOC150568
0.904372	0.0996159	C1orf204
0.904372	0.0973496	ATXN10
0.904372	0.0972313
0.904372	0.0951083	PIK3C2A
0.904372	0.093531	CHD6
0.904372	0.092977	CPEB3
0.904372	0.0921307	PTPN13
0.904372	0.0901542	LOC729366
0.904372	0.0899179	HIST1H2AD
0.904372	0.0883343	LOC653354
0.904372	0.0882832	RIF1
0.904372	0.0880814	SLC2A14
0.904372	0.0868144	LOC646330
0.904372	0.0851617	FLJ45994
0.904372	0.0845386
0.904372	0.0833098
0.904372	0.080832	CTAGE5
0.904372	0.0789784	DDHD1
0.904372	0.0786365	MCART6
0.904372	0.0773945	ZNF92
0.904372	0.0766441	LOC650667
0.904372	0.075563
0.904372	0.0748912	ELK4
0.904372	0.073511	CRB1
0.904372	0.0719051	LMX1B
0.904372	0.0715217	NBPF3
0.904372	0.0711017	LOC100133264
0.904372	0.07034	LOC729028
0.904372	0.07023	AVIL
0.904372	0.0681346
0.904372	0.0680558	DIO2
0.904372	0.0680527	SMTN
0.904372	0.0677847	ACR
0.904372	0.067601	LOC653260
0.904372	0.0671309	IL11
0.904372	0.0670178	NEU3
0.904372	0.0666987	FLJ46247
0.904372	0.0665227
0.904372	0.0663749	ZBTB26
0.904372	0.0660109	RNF180
0.904372	0.0658569	LOC389053
0.904372	0.0656629	LOC645574
0.904372	0.0654076	MCF2L2
0.904372	0.0653637	LOC100131930
0.904372	0.0650962	ZWINT
0.904372	0.064519	FRAS1
0.904372	0.0643452
0.904372	0.0640289	FBXO43
0.904372	0.0635599	P2RX2
0.904372	0.0631574	LOC645116
0.904372	0.0630916	DUSP13
0.904372	0.0627475	LOC441294
0.904372	0.0623317	LOC728965
0.904372	0.0619759	PRDM6
0.904372	0.0618311	NPAS3
0.904372	0.061819	LOC100129878
0.904372	0.0618123	ZNF409
0.904372	0.0616368	OR52K2
0.904372	0.0615165	LOC100132402
0.904372	0.0614997	GMPR2
0.904372	0.0610262
0.904372	0.0608469	LOC100131594
0.904372	0.0606858	LOC100132952
0.904372	0.0599223	LOC653125
0.904372	0.0598449	IL1R2
0.904372	0.0595557	CACNG1
0.904372	0.0585781
0.904372	0.0582934
0.904372	0.0582799
0.904372	0.0579755	SATL1
0.904372	0.0578069	LOC729652
0.904372	0.0577485	SULT4A1
0.904372	0.0576849	ESRRB
0.904372	0.0575674	YY2
0.904372	0.0574669	LOC652659
0.904372	0.0570146	ZNF677
0.904372	0.0566174	LOC100132636
0.904372	0.0564979
0.904372	0.0562071	MIR1274A
0.904372	0.0559919	LOC645804
0.904372	0.0559436	HOXB1
0.904372	0.0559311	PPP4R2
0.904372	0.0557158	LOC650235
0.904372	0.0556662	MGC26856
0.904372	0.0554713	GGT8P
0.904372	0.0553143	LOC648608
0.904372	0.055253
0.904372	0.0552409	LOC650325
0.904372	0.0552013	LAT1-3TM
0.904372	0.0548081	KIAA0280
0.904372	0.0535634	LOC648931
0.904372	0.0530099	EGLN2
0.904372	0.0525954	LGR5
0.904372	0.0524182	LOC100131277
0.904372	0.0516536	KCNH5
0.904372	0.0513594	LOC645545
0.904372	0.0513333	APBB2
0.904372	0.0512286	CTTNBP2NL
0.904372	0.0509657	PPIAP19
0.904372	0.050701	SMPDL3B
0.904372	0.0506499	SNTG1
0.904372	0.0505008	SRMS
0.904372	0.0503738	LOC399753
0.904372	0.0500947	CSPG4
0.904372	0.0500029	LOC731040
0.904372	0.0499526	ABCC6
0.904372	0.0497219	GPR50
0.904372	0.0496757	BAIAP2
0.904372	0.0495391	C1orf58
0.904372	0.0487291	ERCC-00057-01
0.904372	0.0486601	C10orf87
0.904372	0.0485116	C1orf183
0.904372	0.0484551	EFCAB2
0.904372	0.0483839	BRS3
0.904372	0.0482019	MAGI1
0.904372	0.0478132	ZFPM2
0.904372	0.0474745	LOC648480
0.904372	0.0471913	ALDH8A1
0.904372	0.0469618	FAM47A
0.904372	0.0467572	LOC100128836
0.904372	0.0466344	RNF128
0.904372	0.0465094	BMPR1A
0.904372	0.0462459	LOC642623
0.904372	0.0461459
0.904372	0.0460051	FLJ32206
0.904372	0.0459444	PDLIM3
0.904372	0.0454604
0.904372	0.0444898	ISM2
0.904372	0.0444429
0.904372	0.0444272	C1QL3
0.904372	0.0441169
0.904372	0.0439312	SLC8A2
0.904372	0.0436694	SLIC1
0.904372	0.0434748	FLJ39155
0.904372	0.0422338	C3
0.904372	0.0419605	GRB7
0.904372	0.0412887	OR4Q3
0.904372	0.0404289	GALE
0.904372	0.0398394	LOC100131961
0.904372	-0.0372854	FAM55B
0.904372	-0.037341	ERCC-00145-01
0.904372	-0.0389731	LOC339951
0.904372	-0.039945	LOC653550
0.904372	-0.0405486
0.904372	-0.0406128	PCBP4
0.904372	-0.0408501
0.904372	-0.0418961	LOC729032
0.904372	-0.0423426	FLJ38379
0.904372	-0.0430844	FRMD5
0.904372	-0.0431233	LOC100128842
0.904372	-0.0432611	SHANK2
0.904372	-0.043812	BOC
0.904372	-0.0439501	OR6W1P
0.904372	-0.0444559	DDX12
0.904372	-0.0444984	LOC374491
0.904372	-0.044624	LOC100129273
0.904372	-0.0448384	C8orf74
0.904372	-0.0452819	LOC401498
0.904372	-0.0453103	LOC100129413
0.904372	-0.0456026	LOC100128242
0.904372	-0.0456329	LOC727962
0.904372	-0.0457398	FGA
0.904372	-0.0457409	LYZL1
0.904372	-0.0458332	ALDH3A1
0.904372	-0.0459433	ERCC-00018-01
0.904372	-0.0459786	DEFB104B
0.904372	-0.0459874	CCDC74A
0.904372	-0.0461454	MIR1302-5
0.904372	-0.0461473	LOC100128585
0.904372	-0.0463548	LOC728606
0.904372	-0.0464554	PEPP-2
0.904372	-0.0465847	BTNL3
0.904372	-0.0466384	LOC401730
0.904372	-0.0468403	LOC100130312
0.904372	-0.0469755	RGSL2
0.904372	-0.0473847	PLEC1
0.904372	-0.047535	C14orf53
0.904372	-0.0478065	FLJ40243
0.904372	-0.0479419	LOC647869
0.904372	-0.0482171	TDGF1
0.904372	-0.048345
0.904372	-0.0484421	LOC100130361
0.904372	-0.0484481	ITGB4
0.904372	-0.0485069	LOC256374
0.904372	-0.0486616	IRXL1
0.904372	-0.0486881	XKRY2
0.904372	-0.0487913
0.904372	-0.0488435	LOC649366
0.904372	-0.0488638	LOC649771
0.904372	-0.048884	LOC282992
0.904372	-0.049013	LOC646615
0.904372	-0.0490289	FLJ20397
0.904372	-0.049258	LOC391771
0.904372	-0.0492676	ANGPTL1
0.904372	-0.0494648	BTBD8
0.904372	-0.049624	LOC653170
0.904372	-0.0496264	LOC442424
0.904372	-0.0498398
0.904372	-0.0498903	LOC644945
0.904372	-0.0499591	LOC441730
0.904372	-0.0499731	LOC100128292
0.904372	-0.0500057	LOC442232
0.904372	-0.0502376	LOC727834
0.904372	-0.0502384	LOC643258
0.904372	-0.050297	DEGS2
0.904372	-0.0503153	AKR1C2
0.904372	-0.0504404	LOC653889
0.904372	-0.050482	LOC644883
0.904372	-0.0505679	MAGEA6
0.904372	-0.0506306	SORCS1
0.904372	-0.0508618	LOC643529
0.904372	-0.0509156	LOC285307
0.904372	-0.0511903	LOC100134497
0.904372	-0.0516972	LOC653098
0.904372	-0.0517135	LOC645958
0.904372	-0.0518486	C4B
0.904372	-0.0518691	KIAA1754L
0.904372	-0.0519538	LOC645073
0.904372	-0.0519691	LOC100129193
0.904372	-0.0519718	LOC649749
0.904372	-0.052457	GOLGA8G
0.904372	-0.0524779	LOC644427
0.904372	-0.0524929	LOC647765
0.904372	-0.0526381	LOC100132424
0.904372	-0.0527177	LOC647479
0.904372	-0.0527508	LOC100132318
0.904372	-0.052956	LOC647339
0.904372	-0.0530777	LOC100130208
0.904372	-0.0531744	HIST1H2AI
0.904372	-0.0531756	LOC654032
0.904372	-0.0531995	LOC645268
0.904372	-0.0536861	LOC388080
0.904372	-0.0537057	LOC648943
0.904372	-0.0537799	LOC647584
0.904372	-0.0539221	LOC613038
0.904372	-0.054001	IL17RC
0.904372	-0.0541275
0.904372	-0.0541321	LOC100128613
0.904372	-0.0542592	OR8H1
0.904372	-0.0545262	PPARD
0.904372	-0.0545457	GABRA5
0.904372	-0.054721	LOC340204
0.904372	-0.0549601	NFATC4
0.904372	-0.0550131	P2RY6
0.904372	-0.0550365
0.904372	-0.0551046
0.904372	-0.0551238	C1orf117
0.904372	-0.0551766	LOC643933
0.904372	-0.0551849	SNORD112
0.904372	-0.0552659	NACAD
0.904372	-0.0554595	OR4N5
0.904372	-0.0555038	LOC653527
0.904372	-0.0556168	SPINK5L3
0.904372	-0.0556334	PNMA6A
0.904372	-0.0557632	OR10K1
0.904372	-0.055799	LOC648030
0.904372	-0.0558823	SHANK3
0.904372	-0.0559041	ZNF205
0.904372	-0.0559371	SLC6A1
0.904372	-0.0560577	CEP170
0.904372	-0.0561853	CPA6
0.904372	-0.0562813	LOC648728
0.904372	-0.056317	CDY1B
0.904372	-0.0564358	ADAMTS2
0.904372	-0.0564593	TCEAL7
0.904372	-0.0565217	CGB2
0.904372	-0.0566858	LOC646320
0.904372	-0.0566964	LOC645219
0.904372	-0.0567114	OR3A3
0.904372	-0.0570866
0.904372	-0.0571614
0.904372	-0.057327	TTTY18
0.904372	-0.0573283	LOC644056
0.904372	-0.0573728	LOC257358
0.904372	-0.0573782
0.904372	-0.0575803	HNF4A
0.904372	-0.0576166	LY6G6D
0.904372	-0.058168	LOC647373
0.904372	-0.0582296	ACSL6
0.904372	-0.0582514
0.904372	-0.0583628	LOC648680
0.904372	-0.0583847	LOC650210
0.904372	-0.0589636	FLJ37644
0.904372	-0.0590853	OR52M1
0.904372	-0.0593129	LOC643953
0.904372	-0.05937	LOC441476
0.904372	-0.0595113	LOC729296
0.904372	-0.0596035	LOC644196
0.904372	-0.0598008	FLJ41170
0.904372	-0.0598987	LOC100128454
0.904372	-0.0599494	LOC642583
0.904372	-0.060184	SLC6A5
0.904372	-0.0603007	LOC729390
0.904372	-0.0604674	DPF3
0.904372	-0.0605691	TAGLN3
0.904372	-0.0605748	LOC644065
0.904372	-0.0605903	LOC653382
0.904372	-0.0607311	OSR2
0.904372	-0.0607361	LOC402538
0.904372	-0.060849	LOC647987
0.904372	-0.0611322	ATP5G2
0.904372	-0.0611325	LOC642936
0.904372	-0.0612616	LOC652043
0.904372	-0.061347	LOC400723
0.904372	-0.06205	PEX5L
0.904372	-0.0621	LOC646566
0.904372	-0.0621594	LOC652033
0.904372	-0.0622203	NKD1
0.904372	-0.0622383	LOC644525
0.904372	-0.0623099	LOC391025
0.904372	-0.0623375	GNAS
0.904372	-0.0623866	LOC100133774
0.904372	-0.0626961	APLN
0.904372	-0.0631962	OTOR
0.904372	-0.0633618	OR52N1
0.904372	-0.0635135	FLJ23754
0.904372	-0.0635749	CCDC38
0.904372	-0.0639384	KIAA1345
0.904372	-0.0642877	LOC642277
0.904372	-0.0651902	LOC653352
0.904372	-0.0653247	COMMD5
0.904372	-0.0654566	LOC652234
0.904372	-0.0659715	UBOX5
0.904372	-0.0666786	C2orf21
0.904372	-0.067681	PCYT2
0.904372	-0.0683715
0.904372	-0.0686608	MAGEA2
0.904372	-0.0687413
0.904372	-0.068863	LOC100129478
0.904372	-0.0689549
0.904372	-0.0692893	NMU
0.904372	-0.069314	HNRPM
0.904372	-0.0696541	LOC646183
0.904372	-0.0701104	KCNJ4
0.904372	-0.070427	FLJ45910
0.904372	-0.0706426	LOC100133669
0.904372	-0.0714531	VGLL1
0.904372	-0.0724194	IGFL1
0.904372	-0.0725271	LOC642772
0.904372	-0.0725953	LOC643815
0.904372	-0.072701	MYOG
0.904372	-0.0752341
0.904372	-0.0763004	LOC644153
0.904372	-0.0767688	BMP1
0.904372	-0.0773441	FXYD1
0.904372	-0.0789386	RARA
0.904372	-0.0804346	LOC653580
0.904372	-0.0809277	LOC100131017
0.904372	-0.0829316	FBXW8
0.904372	-0.0830355	MKKS
0.904372	-0.0840864	PHF21B
0.904372	-0.0844029	BAIAP3
0.904372	-0.0888137	C9orf127
0.904372	-0.0903635	LOC100131831
0.904372	-0.090443	LOC727950
0.904372	-0.0910716	LOC150223
0.904372	-0.0930065	USP18
0.904372	-0.0939246	OVOS
0.904372	-0.0946936	HSPBP1
0.904372	-0.0951004	CCR6
0.904372	-0.0962848	CYP2D7P1
0.904372	-0.0969914	DRD4
0.904372	-0.0984504	CEL
0.904372	-0.100771	KNS2
0.904372	-0.105898	NEK3
0.904372	-0.106154	HP1BP3
0.904372	-0.111506	SMPD1
0.904372	-0.111548	SLC25A5
0.904372	-0.114486	SMURF1
0.904372	-0.117426	SNORA80
0.904372	-0.121134	PARL
0.904372	-0.122286	C7orf20
0.904372	-0.122735	HTF9C
0.904372	-0.123767	HOXC6
0.904372	-0.123983
0.904372	-0.124583
0.904372	-0.125146	DEPDC5
0.904372	-0.126125	LOC390414
0.904372	-0.127901	RAB11A
0.904372	-0.131177	ACTRT1
0.904372	-0.132177
0.904372	-0.134055	CHRAC1
0.904372	-0.140623	LOC100130441
0.904372	-0.141876	URG4
0.904372	-0.148389	INSL3
0.904372	-0.150229	PPME1
0.904372	-0.150464	PMM1
0.904372	-0.151809	FLJ10922
0.904372	-0.155133	HISPPD2A
0.904372	-0.155231	TRAPPC2
0.904372	-0.156711	SARS
0.904372	-0.157472	POP5
0.904372	-0.158656	LOC645058
0.904372	-0.158899	WDR27
0.904372	-0.161552	C6orf149
0.904372	-0.161751	KIAA1787
0.904372	-0.161902	OATL1
0.904372	-0.162704
0.904372	-0.169502	ATAD3A
0.904372	-0.169812	BCDIN3
0.904372	-0.170455	U2AF1
0.904372	-0.182792	LOC645937
0.904372	-0.185269	LOC100133129
0.904372	-0.188239	POU2F1
0.904372	-0.196038	RAB27A
0.904372	-0.203718	GTF3C5
0.904372	-0.217115	DPRXP4
0.904372	-0.224518	POLR2C
0.904372	-0.24483	FLJ21865
0.904372	-0.27952	GNPTG
0.904372	-0.28086	MGC33556
0.904372	-0.289957	ARHGAP4
0.904372	-0.296371	ATPGD1
0.904372	-0.30886	CDKN2D
0.90503	0.103029	LOC100128781
0.905253	0.0562336	LOC152573
0.905253	0.0528806	FLJ20298
0.907874	0.287846	MGC19764
0.907874	0.202644	FPRL2
0.907874	0.128517	CASD1
0.907874	0.122024
0.907874	0.120192	MAP3K7
0.907874	0.104503	LSM14B
0.907874	0.0842774	LOC645431
0.907874	0.0776869	CDK8
0.907874	0.0592479	BCHE
0.907874	0.0542648	ADRA1B
0.907874	0.0531186	GPR173
0.907874	0.0519034	LOC100128230
0.907874	0.0510771	ABI2
0.907874	0.0496409	LOC100134138
0.907874	0.046868
0.907874	0.0450461	LOC651373
0.907874	0.0400111	LOC728692
0.907874	0.0355468	CHR415SYT
0.907874	-0.0402708	LOC647544
0.907874	-0.0440024	LOC645562
0.907874	-0.0444053	LOC648585
0.907874	-0.0474012	CT47.6
0.907874	-0.0488707	IGLL1
0.907874	-0.0526951	LOC100129152
0.907874	-0.0530652	LOC642187
0.907874	-0.0535438	SOX17
0.907874	-0.0557539	LOC650706
0.907874	-0.0576106	ROPN1B
0.907874	-0.0635283
0.907874	-0.0649307	ANKRD25
0.907874	-0.0691737	LOC647210
0.907874	-0.0701582	ATP6V1H
0.907874	-0.0794811	CCR2
0.907874	-0.0848123
0.907874	-0.0863774	LOC283514
0.907874	-0.111759	LOC100131166
0.907874	-0.139905	COG7
0.907874	-0.271379	MIB2
0.907937	-0.05819	COMP
0.908736	-0.0937496	LRRC23
0.910949	0.390161	LYZ
0.910949	0.322785	ADAM10
0.910949	0.303152	GOLGA
0.910949	0.279385	EBF
0.910949	0.273135	GOLPH4
0.910949	0.268839	TIA1
0.910949	0.264667	FNDC3A
0.910949	0.262328	WIPF1
0.910949	0.256133	XBP1
0.910949	0.252842	CLDND1
0.910949	0.243594	LOC653631
0.910949	0.239766	ZNF654
0.910949	0.238696	RBAK
0.910949	0.234462	ITGB1
0.910949	0.234413
0.910949	0.226432	CYSLTR1
0.910949	0.226313	LOC653371
0.910949	0.226187	MDFIC
0.910949	0.225691	THOC3
0.910949	0.223839	HERC4
0.910949	0.223278	PSRC2
0.910949	0.211225	LINS1
0.910949	0.207137	SP110
0.910949	0.202871	LOC389834
0.910949	0.194686	LOC644891
0.910949	0.190445	LOC729348
0.910949	0.189929	LOC644131
0.910949	0.189202	ADAM28
0.910949	0.180055	SLAMF1
0.910949	0.179598	C12orf11
0.910949	0.177626	PARP1
0.910949	0.17593	LIG4
0.910949	0.175226	FNDC3B
0.910949	0.174328	CD3Z
0.910949	0.171753	SNORD57
0.910949	0.16988	RNASE4
0.910949	0.168992	ATP8B2
0.910949	0.165743	ACAD8
0.910949	0.164538	GTF2IP1
0.910949	0.158522	TOP1P2
0.910949	0.156452	HNRPH3
0.910949	0.151403	ELF1
0.910949	0.148152	ZNF294
0.910949	0.145712	RCCD1
0.910949	0.143537	TNFSF8
0.910949	0.14351	NEDD1
0.910949	0.142607	IL19
0.910949	0.141569	PPHLN1
0.910949	0.138986	AK2
0.910949	0.138894	CD2AP
0.910949	0.133111	LOC652837
0.910949	0.131798	IQCB1
0.910949	0.130829	DKK3
0.910949	0.129658	NEK1
0.910949	0.128798	RPS6KA3
0.910949	0.127957	C14orf32
0.910949	0.125253	SR140
0.910949	0.12441	ZNF121
0.910949	0.12216	PLEKHF2
0.910949	0.120925	BAZ1A
0.910949	0.118679	LOC100128440
0.910949	0.118062	ARID4A
0.910949	0.117103	ING3
0.910949	0.117041	DSCR2
0.910949	0.116509	SNX25
0.910949	0.116114	C20orf82
0.910949	0.115615	C1orf142
0.910949	0.113759	EVA1
0.910949	0.112637	WNT10A
0.910949	0.111064	LOC399753
0.910949	0.109225	NFKBIL2
0.910949	0.108168	SPTLC1
0.910949	0.107921	CCR2
0.910949	0.107372
0.910949	0.107324	TCEAL8
0.910949	0.105691	RBMXL1
0.910949	0.105361	TACSTD1
0.910949	0.105018	CCNI
0.910949	0.103967	MRFAP1L1
0.910949	0.103869	AER61
0.910949	0.103286	LOC100128781
0.910949	0.102756	LOC647862
0.910949	0.101903	USP25
0.910949	0.100779	SERPINI1
0.910949	0.0997345	TRIM13
0.910949	0.0988407	FLJ14397
0.910949	0.0979451	C6orf150
0.910949	0.0969895	GALK2
0.910949	0.0958706	C4orf13
0.910949	0.0944564	KLC4
0.910949	0.0943558	FAM13A1
0.910949	0.0941725	LINS1
0.910949	0.0936462	KIF23
0.910949	0.0935845	ERO1LB
0.910949	0.0931177	SGOL2
0.910949	0.0930465	RANBP6
0.910949	0.09279	ZNF567
0.910949	0.0924797	ZNF549
0.910949	0.0919932	FAM122A
0.910949	0.0907973	FLJ43950
0.910949	0.0907882	CASP6
0.910949	0.0903345	C1D
0.910949	0.0899414	SNX7
0.910949	0.0894461
0.910949	0.0869846	LOC440686
0.910949	0.0853239	AMACR
0.910949	0.0850361	TRIM5
0.910949	0.0838654	COL8A2
0.910949	0.0837998	KIAA1429
0.910949	0.0825217	IPO7
0.910949	0.082427	REG4
0.910949	0.0823533	ZNF510
0.910949	0.0815846	CDYL
0.910949	0.0803733	PGBD1
0.910949	0.0802664	IQCB1
0.910949	0.0798243
0.910949	0.0778819
0.910949	0.0769724	SLIC1
0.910949	0.0749386	NKIRAS1
0.910949	0.0736396	CENPA
0.910949	0.0734828	MON1A
0.910949	0.0731902	C3orf23
0.910949	0.0731083	LOC650874
0.910949	0.0731055	MUC16
0.910949	0.0729447	BTN2A1
0.910949	0.0727022	CENPF
0.910949	0.0726768	CRK
0.910949	0.0725996	EDA
0.910949	0.0720547	ALS2CL
0.910949	0.0720398	LOC283849
0.910949	0.0719794	LOC651919
0.910949	0.071816	RORA
0.910949	0.0717933	SAMD8
0.910949	0.0717554	RCCD1
0.910949	0.0714722	LOC100132894
0.910949	0.0713526	TTC9
0.910949	0.0708481	DDB1
0.910949	0.070656	PALM2-AKAP2
0.910949	0.0705898	MAFG
0.910949	0.0702496	C17orf98
0.910949	0.0698431	LOC642325
0.910949	0.0697572	SLC26A8
0.910949	0.0697113
0.910949	0.069543	CDK5RAP2
0.910949	0.0694267
0.910949	0.0684135	MMACHC
0.910949	0.0683864	LOC126520
0.910949	0.0681823	LOC91353
0.910949	0.0680769	TRIM55
0.910949	0.0679655	MGC40499
0.910949	0.0667011	MAP2K6
0.910949	0.0664214	LOC647306
0.910949	0.0662614	LOC643605
0.910949	0.0662232	GAS2L2
0.910949	0.0662226	LOC651106
0.910949	0.0646688	LOC653596
0.910949	0.0644933	LOC340527
0.910949	0.0643768	NEUROG2
0.910949	0.0643132	SEC23A
0.910949	0.0641791	LOC650631
0.910949	0.063963	GAJ
0.910949	0.0639447	PIP5K1B
0.910949	0.063819	NEK11
0.910949	0.0637705	FLJ38991
0.910949	0.0634357	UNC13A
0.910949	0.0634324	LOC644917
0.910949	0.0630952	LOC641808
0.910949	0.0627575	C21orf131
0.910949	0.0625929	LOC652668
0.910949	0.0624569	FLJ40869
0.910949	0.0621299	CEACAM1
0.910949	0.0617007	HIPK3
0.910949	0.0615866
0.910949	0.0613522	SNORA59B
0.910949	0.0613369	TDP1
0.910949	0.0612364	KCNJ16
0.910949	0.0609273	FLJ27523
0.910949	0.0608868	LOC651709
0.910949	0.060805	POP1
0.910949	0.0604128	SULT1A1
0.910949	0.0603602
0.910949	0.0603251	TAAR1
0.910949	0.060126	DLEC1
0.910949	0.0598851	SLC39A5
0.910949	0.0594824	MGC42367
0.910949	0.0592911	NEU4
0.910949	0.0592764	LOC100130171
0.910949	0.0584997	TLX2
0.910949	0.058203	LOC645208
0.910949	0.0581052	LOC653980
0.910949	0.0579284	HIST1H2BM
0.910949	0.0578696	FLJ36166
0.910949	0.0574095	LOC645337
0.910949	0.0573381	LIMS1
0.910949	0.0573188	CHN2
0.910949	0.0572446	ETV5
0.910949	0.0571363	TENC1
0.910949	0.0571275	LOC474170
0.910949	0.0570932	PPP2R1B
0.910949	0.0570195
0.910949	0.0567737	URB
0.910949	0.0559179	ACTL8
0.910949	0.0558842
0.910949	0.0556155	LOC644919
0.910949	0.055502	MEF2A
0.910949	0.0554855	GPRASP2
0.910949	0.0554778	TAZ
0.910949	0.055354	NRXN3
0.910949	0.0553511	FAM109B
0.910949	0.0553386	NXF5
0.910949	0.055288	FLJ31196
0.910949	0.0552741	LOC643965
0.910949	0.0551188	KITLG
0.910949	0.0548965	FREQ
0.910949	0.054895	FTHL7
0.910949	0.0544922	ITSN2
0.910949	0.0544548	ZNF670
0.910949	0.0544177	OR1S2
0.910949	0.0540389	FOXA1
0.910949	0.0540006
0.910949	0.0535543	KCNK9
0.910949	0.0534305	LOC642563
0.910949	0.0534234	LOC642891
0.910949	0.0533213	NUP98
0.910949	0.0533032
0.910949	0.0529375	KIAA1984
0.910949	0.0528888	CDV3
0.910949	0.052515	CAMK2B
0.910949	0.0525013	LOC441424
0.910949	0.0523354	LOC641761
0.910949	0.0522852	LOC388925
0.910949	0.0518994	C14orf50
0.910949	0.0518978	C14orf38
0.910949	0.0518629	C21orf49
0.910949	0.0516038	LOC647649
0.910949	0.0513763	LOC641976
0.910949	0.0513501	LOC554251
0.910949	0.0510205	LOC100131573
0.910949	0.051
0.910949	0.050894	FGF20
0.910949	0.0506475	LOC654109
0.910949	0.0503794	LOC653537
0.910949	0.0503417	CDCA1
0.910949	0.0501963	RASA1
0.910949	0.0500078	POU5F1
0.910949	0.0499816
0.910949	0.0499378	C13orf3
0.910949	0.0498568	SPATA1
0.910949	0.0498203	LOC644623
0.910949	0.0497295	FLJ42117
0.910949	0.0495828	RUFY3
0.910949	0.0494442	LOC100130815
0.910949	0.0493379
0.910949	0.0491131	C15orf48
0.910949	0.048911	LOC646407
0.910949	0.0484441	CNOT1
0.910949	0.0483742	LOC341230
0.910949	0.0483519
0.910949	0.0482996	LOC644646
0.910949	0.0482842	SLC26A10
0.910949	0.0482499	CYP4F3
0.910949	0.0482448	C10orf140
0.910949	0.0482404	CA10
0.910949	0.0482389	PLAA
0.910949	0.0480338	LOC650708
0.910949	0.0477199	LOC553137
0.910949	0.0477036	PDE11A
0.910949	0.0476099	ZNF788
0.910949	0.0472938	CUTL1
0.910949	0.0469082
0.910949	0.0467767	LOC100131892
0.910949	0.0467478	ZNF214
0.910949	0.046583
0.910949	0.0465825	KCNH7
0.910949	0.0461678	FLJ41327
0.910949	0.045778	HHCM
0.910949	0.0456458	LOC100134214
0.910949	0.0456349	LOC441868
0.910949	0.0456089	LOC100133435
0.910949	0.045304	PRKCZ
0.910949	0.0452065	TANK
0.910949	0.0448572	NXPH3
0.910949	0.0447884	ACTN3
0.910949	0.0447469	RNASE7
0.910949	0.0447143	LOC728539
0.910949	0.044538	SNORA81
0.910949	0.0444943	SMOC1
0.910949	0.0442244
0.910949	0.044207	LOC401072
0.910949	0.0441568	C6orf152
0.910949	0.044058	LOC100133090
0.910949	0.043964	AOX2
0.910949	0.0439012	CHGB
0.910949	0.0436689	MS4A4A
0.910949	0.0436309	TAS2R48
0.910949	0.0434859	MIR1250
0.910949	0.0433852	PRPH
0.910949	0.0433834	CLDN8
0.910949	0.0433808	ALS2CR7
0.910949	0.0428978	LOC390367
0.910949	0.0425019	UNC93A
0.910949	0.0424643	UNQ689
0.910949	0.0421994	MIR452
0.910949	0.042184	LOC136263
0.910949	0.0420262	UBC
0.910949	0.0419946	MIR367
0.910949	0.0418511	LOC100128168
0.910949	0.0417548	SLC22A12
0.910949	0.0414893	FLJ46247
0.910949	0.0414047	CXCL6
0.910949	0.0413773	LOC729885
0.910949	0.0413408	LOC100128267
0.910949	0.0410615	ERCC-00012-01
0.910949	0.0410338	BOLL
0.910949	0.0409674	PRAMEF16
0.910949	0.0409433	KCNK4
0.910949	0.0409322	LOC728297
0.910949	0.0408544	LOC340508
0.910949	0.0405355	ERCC-00046-01
0.910949	0.0404787	LOC653539
0.910949	0.0398985	CLDN18
0.910949	0.0398162	LOC100133099
0.910949	0.039743	ARHGAP28
0.910949	0.039122	LOC100130426
0.910949	0.0390933	KIAA1772
0.910949	0.0390264	EPGN
0.910949	0.0389231	GRIP1
0.910949	0.0384646	EDNRA
0.910949	0.0381159	DGAT2L4
0.910949	0.0376011	CPB2
0.910949	0.0374427	LOC100128771
0.910949	0.0369336	CHST6
0.910949	0.0339805	USP29
0.910949	0.0332676	HDAC9
0.910949	-0.0322735	LOC100130472
0.910949	-0.0354636	LOC100131556
0.910949	-0.0357967	LOC100129773
0.910949	-0.0361719	LOC642347
0.910949	-0.0362652	MIR1911
0.910949	-0.036454	LOC649019
0.910949	-0.0367694	LIPI
0.910949	-0.0369244	AOC2
0.910949	-0.037072	RPP30
0.910949	-0.0380361	FLJ46361
0.910949	-0.0380752	raptor
0.910949	-0.0383935	LOC388259
0.910949	-0.0384517	LOC100129513
0.910949	-0.0386747	FLJ30851
0.910949	-0.0390016	LOC100132707
0.910949	-0.0390821	GAL3ST2
0.910949	-0.0392374	C1orf14
0.910949	-0.0394125	LOC728956
0.910949	-0.0394806	LOC644137
0.910949	-0.0402155	PDIA3
0.910949	-0.0403148	LOC100131479
0.910949	-0.0403758	FLJ25328
0.910949	-0.0404349	MECR
0.910949	-0.040485	FGF14
0.910949	-0.0405915	LGICZ1
0.910949	-0.0406602	LOC644359
0.910949	-0.0407236
0.910949	-0.0407659
0.910949	-0.0412189	LOC390880
0.910949	-0.041477	LOC127602
0.910949	-0.0415453	LOC647346
0.910949	-0.0415732	C17orf73
0.910949	-0.0415874	LOC648111
0.910949	-0.041637	ACCN4
0.910949	-0.0416433	KCNH1
0.910949	-0.0416573	LOC390251
0.910949	-0.0416888	LOC442480
0.910949	-0.0418883	IL9
0.910949	-0.041997	LOC643897
0.910949	-0.0420031	AFARP1
0.910949	-0.0420068	LOC649139
0.910949	-0.0421513	OR52A5
0.910949	-0.0422933	GSTA3
0.910949	-0.0424339	SLC28A1
0.910949	-0.042487	CT45-5
0.910949	-0.0425216	HDGFL1
0.910949	-0.0425961	LOC100129484
0.910949	-0.0426145	LOC100129665
0.910949	-0.0426227	FAM99A
0.910949	-0.0426258	LOC100129036
0.910949	-0.0427081	OPRM1
0.910949	-0.042814	LOC728531
0.910949	-0.0428821	GLRA3
0.910949	-0.0428936	LOC646050
0.910949	-0.0428972	PCDHB10
0.910949	-0.0430318	LOC442381
0.910949	-0.0432511	LETM2
0.910949	-0.0432516	LOC646456
0.910949	-0.0432925	LOC647677
0.910949	-0.0435777	LOC728933
0.910949	-0.0436727	LOC643799
0.910949	-0.0437818	MB
0.910949	-0.0437901	RHOV
0.910949	-0.0438852	LOC100132802
0.910949	-0.0440102	LOC100133683
0.910949	-0.0441196	FLJ12684
0.910949	-0.0441283	LOC651285
0.910949	-0.0441335	LOC100132550
0.910949	-0.0441525	ZNF713
0.910949	-0.0442948	MIR1255B2
0.910949	-0.0443071	FRAS1
0.910949	-0.0443087
0.910949	-0.0443339	RBMY1A1
0.910949	-0.0443812	FLJ25660
0.910949	-0.0443833	BNIPL
0.910949	-0.0445438	IFNA10
0.910949	-0.0445459	LOC100130288
0.910949	-0.0445503	IL1RAPL1
0.910949	-0.0445792	LOC728353
0.910949	-0.044592	LOC400553
0.910949	-0.04462	LOC643869
0.910949	-0.0448047	LOC100131060
0.910949	-0.0450158	MGC34800
0.910949	-0.0451255	LOC650137
0.910949	-0.0451887	LOC390243
0.910949	-0.0452114	PSG5
0.910949	-0.0452193	LOC100128006
0.910949	-0.0452409	MGC10997
0.910949	-0.0452757	LOC644003
0.910949	-0.0453562	LOC100134076
0.910949	-0.0453652	LOC100133592
0.910949	-0.0454382	LOC652722
0.910949	-0.0455798	ADCY1
0.910949	-0.0456387	MIR499
0.910949	-0.0456665
0.910949	-0.0457582	LOC646079
0.910949	-0.0457693	MGC50372
0.910949	-0.0457821	MIR1206
0.910949	-0.0460096	OR51F2
0.910949	-0.0461635	NBPF20
0.910949	-0.0461898	LOC652664
0.910949	-0.0462061	THRSP
0.910949	-0.0462695	LOC100128893
0.910949	-0.0465216	LOC645581
0.910949	-0.0466174
0.910949	-0.0467033	SPAG17
0.910949	-0.0467877	PDE5A
0.910949	-0.0468941	LOC650744
0.910949	-0.0470421	LOC650074
0.910949	-0.0470496	LOC649094
0.910949	-0.0470995	ETV1
0.910949	-0.0471097	LOC652483
0.910949	-0.0471232	LOC646162
0.910949	-0.047151	LOC441253
0.910949	-0.0472563	LOC646806
0.910949	-0.0473404	MMP7
0.910949	-0.0474955	ITGA8
0.910949	-0.0476588	LOC92154
0.910949	-0.0476964	KLHL38
0.910949	-0.0477279	MIR601
0.910949	-0.0479891	RERG
0.910949	-0.0480736	LOC644990
0.910949	-0.0481076	LOC643132
0.910949	-0.048143	LOC100131825
0.910949	-0.0481945	ZFYVE9
0.910949	-0.0483915	TDRD10
0.910949	-0.0484648	LOC653119
0.910949	-0.0484947	BVES
0.910949	-0.0485889	LOC649352
0.910949	-0.0487052	MGC26816
0.910949	-0.0487062	LOC644647
0.910949	-0.0487931	LOC647082
0.910949	-0.0488133	VCX-C
0.910949	-0.0490545
0.910949	-0.0490743	FARP1
0.910949	-0.0491256	KCNIP1
0.910949	-0.0491445	LOC339902
0.910949	-0.0492189	COL19A1
0.910949	-0.049263	LOC646361
0.910949	-0.0492894	LOC93556
0.910949	-0.0494124	C6orf127
0.910949	-0.0494297
0.910949	-0.0496544	LOC644420
0.910949	-0.0496652	LOC647237
0.910949	-0.0496764	LOC646243
0.910949	-0.049691	LOC644257
0.910949	-0.0497144	LOC653079
0.910949	-0.0497672	LOC646470
0.910949	-0.0498716	LOC90167
0.910949	-0.050087	PRB3
0.910949	-0.0501505
0.910949	-0.0501868	LOC648123
0.910949	-0.0501882	AR
0.910949	-0.0502078	LOC651704
0.910949	-0.05023	WFDC10B
0.910949	-0.0502402	LOC643167
0.910949	-0.0502712	KALRN
0.910949	-0.0504367	SLC26A11
0.910949	-0.05047	LOC100130325
0.910949	-0.0505733	FCN2
0.910949	-0.0506195
0.910949	-0.0509588	LOC442403
0.910949	-0.0509745	LOC390251
0.910949	-0.0509916	LST-3TM12
0.910949	-0.0510234	FSHR
0.910949	-0.0511069	ANGPTL3
0.910949	-0.0513978	MGC42638
0.910949	-0.0514696	LOC644228
0.910949	-0.0515808	LOC644519
0.910949	-0.0515873	SDR-O
0.910949	-0.0516423	PDLIM2
0.910949	-0.0517547	LOC389493
0.910949	-0.0517763	MIR18B
0.910949	-0.0517776	BHLHB5
0.910949	-0.0518025	UMODL1
0.910949	-0.0518695	ITIH5
0.910949	-0.0521597	CDH10
0.910949	-0.0521647	PCDHGB8P
0.910949	-0.0522012	LOC643968
0.910949	-0.0522291	MTUS1
0.910949	-0.0523337	PARD6G
0.910949	-0.0523894	OR7A5
0.910949	-0.0524489	PTK6
0.910949	-0.0524911	C16orf46
0.910949	-0.052503	KRT39
0.910949	-0.0525473	LOC647946
0.910949	-0.0525831	LOC644518
0.910949	-0.0526176	ARHGAP20
0.910949	-0.0527292	MIR26A2
0.910949	-0.0529002	YIPF5
0.910949	-0.052901	ARL14
0.910949	-0.0529261	PCDHA2
0.910949	-0.0529337	LOC646066
0.910949	-0.0530016	HIF3A
0.910949	-0.053008	LGR6
0.910949	-0.0530484	LOC100133173
0.910949	-0.0532045	MIR1912
0.910949	-0.0532543	LOC643749
0.910949	-0.0533957	GPR1
0.910949	-0.0534757	ANXA8
0.910949	-0.0534867	LOC642984
0.910949	-0.0536141	LOC100131539
0.910949	-0.0538458	LOC646921
0.910949	-0.0540327	SC5DL
0.910949	-0.0542877	MIR573
0.910949	-0.0544978
0.910949	-0.0547174	LOC644253
0.910949	-0.054855	C14orf29
0.910949	-0.0550053	CLEC2A
0.910949	-0.0553932	KCNV1
0.910949	-0.0558234	PCDHB6
0.910949	-0.0558326	NMBR
0.910949	-0.0558505	LOC649445
0.910949	-0.0559243	RPL31P10
0.910949	-0.0559328	LOC100134687
0.910949	-0.0560985	KCNK7
0.910949	-0.0561304	LOC644690
0.910949	-0.0561432	LOC100130488
0.910949	-0.0561814	CRYBA2
0.910949	-0.056192	GLI1
0.910949	-0.0563888	LOC653468
0.910949	-0.0564903	LOC493869
0.910949	-0.0567239
0.910949	-0.0567407	LOC100128074
0.910949	-0.0569028	LOC390829
0.910949	-0.0569298	MDS1
0.910949	-0.0569648	VGLL3
0.910949	-0.0570132	LOC613266
0.910949	-0.0570531	LOC646372
0.910949	-0.0572172	LOC344593
0.910949	-0.0572361	UNQ5830
0.910949	-0.0572549	KRT19
0.910949	-0.0572974	COPS2
0.910949	-0.0576418	CDH7
0.910949	-0.0578462	LOC644623
0.910949	-0.0579718	C18orf2
0.910949	-0.0582467	FAIM
0.910949	-0.0583003	EGFR
0.910949	-0.0583346	LOC100132805
0.910949	-0.0587506	LOC643194
0.910949	-0.058801	LOC729154
0.910949	-0.0588072	DLGAP1
0.910949	-0.0590327
0.910949	-0.0591922	LOC646554
0.910949	-0.0594543	HAMP
0.910949	-0.0597066	LOC653530
0.910949	-0.0597728	LOC651908
0.910949	-0.0601687	WWP1
0.910949	-0.0608787	CDON
0.910949	-0.060939	LRRC52
0.910949	-0.0610198	LOC649909
0.910949	-0.0610429	OR10H4
0.910949	-0.0612092	SLC45A2
0.910949	-0.0612422	LOC646096
0.910949	-0.0615315
0.910949	-0.0620694	UBXD5
0.910949	-0.0621956	LOC650755
0.910949	-0.0626469	LOC650005
0.910949	-0.0627921	ERCC-00142-02
0.910949	-0.0630084
0.910949	-0.0631935	LOC343521
0.910949	-0.0636558	LOC389405
0.910949	-0.0637432	KIAA1345
0.910949	-0.0638363	LOC644452
0.910949	-0.0639349
0.910949	-0.0648033	FLJ44451
0.910949	-0.0660388	LOC645365
0.910949	-0.0662861	PPP1R3B
0.910949	-0.0663237	LOC643862
0.910949	-0.0668001	LHFPL1
0.910949	-0.067155	AIF1
0.910949	-0.0675998	LCAP
0.910949	-0.0676212	EBF4
0.910949	-0.0676319	LOC650295
0.910949	-0.0680599
0.910949	-0.0681557	LOC643461
0.910949	-0.068318	LOC647191
0.910949	-0.0683444	RFX2
0.910949	-0.0684132	SAC
0.910949	-0.0686934	KRTAP10-10
0.910949	-0.0688537	ATM
0.910949	-0.0692258	ZNF586
0.910949	-0.0694465	BAZ2A
0.910949	-0.0703829	LOC653712
0.910949	-0.0714518	JMJD5
0.910949	-0.0715309	TESSP2
0.910949	-0.0722447	C21orf126
0.910949	-0.0723492
0.910949	-0.0724243	NANOS1
0.910949	-0.0727122
0.910949	-0.0728571	CXYorf2
0.910949	-0.0729339	LOC402055
0.910949	-0.0735379	C1QA
0.910949	-0.0740076	CDH9
0.910949	-0.0755177	CLEC2L
0.910949	-0.0762918
0.910949	-0.0767654	CYHR1
0.910949	-0.076873	ZNF251
0.910949	-0.0774216	MEG8
0.910949	-0.0774424	CDK3
0.910949	-0.0776101	AK5
0.910949	-0.0787524	CELSR2
0.910949	-0.0795708
0.910949	-0.0804228
0.910949	-0.0804605
0.910949	-0.0808487	LOC728683
0.910949	-0.0826378	TNNC1
0.910949	-0.0833329	LOC653303
0.910949	-0.0847443	LOC100130413
0.910949	-0.0850556	LOC100192379
0.910949	-0.0850863	MIR1914
0.910949	-0.0851165	DMD
0.910949	-0.0857872	C1orf78
0.910949	-0.0865755	LOC653080
0.910949	-0.0869599	LOC653567
0.910949	-0.0873508	ITGA10
0.910949	-0.0874625	FLJ30092
0.910949	-0.0875394
0.910949	-0.0885723	RABL4
0.910949	-0.0903698	CEACAM21
0.910949	-0.0920973	GALE
0.910949	-0.0934583	MUSTN1
0.910949	-0.0935445	TTLL1
0.910949	-0.099251
0.910949	-0.0992771	TTC10
0.910949	-0.100102	KIAA1754L
0.910949	-0.100606	THRA
0.910949	-0.101126	CCDC57
0.910949	-0.101325	LENG1
0.910949	-0.101638
0.910949	-0.10463	UIP1
0.910949	-0.104811	HSPC111
0.910949	-0.104997	PRKCABP
0.910949	-0.105329	LOC729859
0.910949	-0.107046	ProSAPiP1
0.910949	-0.107406	PDHA1
0.910949	-0.107432	COL8A2
0.910949	-0.107748	LOC653059
0.910949	-0.107824	C21orf33
0.910949	-0.108484
0.910949	-0.111596	CLN8
0.910949	-0.112817	NUBP1
0.910949	-0.113255	LOC388397
0.910949	-0.113921	SAMD10
0.910949	-0.114178	MDP-1
0.910949	-0.116649	ZNF18
0.910949	-0.117296	POMT2
0.910949	-0.120669	PLEKHJ1
0.910949	-0.121458	XAB1
0.910949	-0.124092	TNFSF9
0.910949	-0.124798	ARHGEF7
0.910949	-0.128326	LOC440895
0.910949	-0.128354	PCDHGB6
0.910949	-0.129179	PATE1
0.910949	-0.133113	MPI
0.910949	-0.137817	SEMA4C
0.910949	-0.138822	DDX28
0.910949	-0.139904	DDX51
0.910949	-0.141669	C18orf22
0.910949	-0.144035	MTMR3
0.910949	-0.147333	PIGS
0.910949	-0.147471	C19orf37
0.910949	-0.148496	CFDP1
0.910949	-0.151999	NEIL2
0.910949	-0.152072	C9orf119
0.910949	-0.152865	C6orf136
0.910949	-0.157506	SIAH1
0.910949	-0.159196	HSBP1
0.910949	-0.161489	ABHD12
0.910949	-0.163913	CLCN6
0.910949	-0.164368	AYP1p1
0.910949	-0.164399	STK19
0.910949	-0.164897	NDRG3
0.910949	-0.166161	C1orf59
0.910949	-0.168254	C1orf38
0.910949	-0.168761	RDH13
0.910949	-0.17123	CROCC
0.910949	-0.172429	CHMP4B
0.910949	-0.173074	B3GAT3
0.910949	-0.175216	SLC23A2
0.910949	-0.176837	C14orf102
0.910949	-0.180347	SSNA1
0.910949	-0.18203	TNFRSF19L
0.910949	-0.183824	SDHC
0.910949	-0.183968	ICAM3
0.910949	-0.185105	PSTPIP1
0.910949	-0.18631	K-ALPHA-1
0.910949	-0.186962	TUBA3
0.910949	-0.187438	DNAJB2
0.910949	-0.189741	CHTF18
0.910949	-0.190305	ATG9A
0.910949	-0.191418	HSPC176
0.910949	-0.193885	AARSD1
0.910949	-0.194423	MGC13114
0.910949	-0.19468	IPO13
0.910949	-0.195724	PLEKHQ1
0.910949	-0.2018	STK11IP
0.910949	-0.20416	SYMPK
0.910949	-0.204235	LOC729841
0.910949	-0.207222	LOC145853
0.910949	-0.213852	LONPL
0.910949	-0.215303	PRO0628
0.910949	-0.217373	NUDT1
0.910949	-0.217915	LOC100130367
0.910949	-0.221461	MOV10
0.910949	-0.224831	GLT25D1
0.910949	-0.228012	FLJ10404
0.910949	-0.230878	TSEN54
0.910949	-0.232587	RASSF1
0.910949	-0.234784	RNPEPL1
0.910949	-0.240979	LASS5
0.910949	-0.25202	ITGAX
0.910949	-0.258711	LOC644297
0.910949	-0.261274	NARF
0.910949	-0.26149	RAB24
0.910949	-0.265905	CHD8
0.910949	-0.266545	LOC644354
0.910949	-0.276378	U2AF1L4
0.910949	-0.283178	ARRDC2
0.910949	-0.287185	RASSF1
0.910949	-0.294975	RHBDD2
0.910949	-0.319479	C16orf7
0.910949	-0.335929	MICAL1
0.911079	0.073328	TSPAN18
0.911079	0.0403743	LOC100131792
0.911079	-0.0469925	GABRA5
0.911079	-0.0488489	LOC647181
0.911079	-0.0491302	LOC387601
0.912394	0.256605	FCRL3
0.912394	0.0658646	CKAP5
0.912394	0.0485352
0.912394	-0.12015	MGC16028
0.912842	0.161271	LBR
0.912842	0.160407	VPS13A
0.912842	0.0863772	RRP22
0.912842	0.0775921	FPGT
0.912842	0.0765678	LOC389404
0.912842	0.0517635	LOC392008
0.912842	0.0496475
0.912842	0.0479875	LOC652286
0.912842	0.0479844	LOC651390
0.912842	0.0422527	LOC646377
0.912842	-0.040011	OR8U1
0.912842	-0.0410281
0.912842	-0.0424438	LOC651249
0.912842	-0.0445149	LOC100134404
0.912842	-0.0519566	FLJ90231
0.912842	-0.0519902	LOC653636
0.912842	-0.0788364	CETP
0.912842	-0.0818157	PI15
0.912842	-0.147291	hCAP-H2
0.913113	0.159942	PRDM1
0.913113	0.153088	PRPF39
0.913113	0.101378	LOC729852
0.913113	0.0927195	GPIAP1
0.913113	0.0616381	ZNF174
0.913113	0.0516219	CDSN
0.913113	-0.0390996	ZNF806
0.913113	-0.0409044	LOC100128265
0.913113	-0.0425139	RBMY1F
0.913113	-0.0482374	GNG4
0.913113	-0.0494443
0.913113	-0.0532048	FAM5C
0.913113	-0.0962306	ABHD6
0.913113	-0.114128	LOC642395
0.91401	-0.06589	PDPK1
0.914925	0.191346	KIAA1370
0.914925	-0.0426409	LOC642446
0.915113	0.0908036	SUHW4
0.916195	0.0455127	SGOL2
0.916195	-0.0433126	PNPLA1
0.91633	0.243511	LOC646786
0.91633	0.056783	LOC643854
0.91633	0.0501785	RNF12
0.91633	-0.0368031	LOC100133169
0.91633	-0.0509356	LOC126987
0.91633	-0.0574876	LOC646254
0.91633	-0.0593765	LOC100133741
0.91633	-0.0640616	TAS2R41
0.91633	-0.0677777	MGC4172
0.91633	-0.0683417	GABRB3
0.91633	-0.0863842	TMEM185B
0.91633	-0.0980565	LOC653489
0.91633	-0.22717	MCM5
0.916962	-0.0402781	LOC644489
0.916962	-0.197072	UBE2G2
0.916998	0.0927359
0.916998	0.0757602
0.916998	0.067785	TRPM7
0.916998	0.0674803	FBXO5
0.916998	0.0608547	MOBKL2C
0.916998	0.0422336	LOC222967
0.916998	-0.0442929	KIAA1751
0.916998	-0.0493685	LOC645929
0.916998	-0.0512866	MCTP1
0.916998	-0.0514926	LOC645711
0.917049	0.0993499	LOC100131360
0.917049	-0.045377
0.918795	0.187163	TETRAN
0.918795	0.165784	MORF4L2
0.918795	0.11604	EIF2AK1
0.918795	0.0957433	ERC1
0.918795	0.0573297	LOC139046
0.918795	0.0528006	ODF3L1
0.918795	0.0436463	LOC729259
0.918795	-0.0436282	LOC255313
0.918795	-0.0452789	LOC100130663
0.918795	-0.049856	GRM3
0.918795	-0.0534952	LOC644504
0.918795	-0.105264	PSMD9
0.918795	-0.222514	PEMT
0.918826	-0.0469255	MAGEA3
0.918909	0.0472161	BDNF
0.9196	0.190234	KIAA1018
0.9196	0.0843614	KCTD3
0.9196	0.0514769	DLEC1
0.9196	0.0426963	KLC3
0.9196	-0.0384162	LOC730474
0.9196	-0.0479992	LYNX1
0.9196	-0.048302	LOC642268
0.9196	-0.068054	ILK
0.9196	-0.0689202	LOC648251
0.921092	0.0522036	C19orf34
0.921145	-0.047259	PDE5A
0.921145	-0.06439	NLE1
0.921145	-0.21025	PYCARD
0.921268	1.78229	IFI27
0.921268	0.83187	KCTD12
0.921268	0.687815	THBS1
0.921268	0.644309	LOC729708
0.921268	0.434431	CAMP
[truncated: 45,557 more rows]

## Sheet: AllMalesBelowvsAbove
FDR	logFC	SYMBOL
0.0245246	-0.12504	LOC642370
0.0961169	0.111748	MTERFD3
0.0961169	0.0836149	NRG2
0.0961169	-0.0962586	CT45-5
0.097762	-0.135526	LOC644701
0.112326	-0.1137
0.114754	-0.106897	LOC728317
0.120431	-0.0987096	LOC642877
0.132191	-0.109638	LOC100131447
0.161806	0.131168	LOC645116
0.161806	0.102259	AVPR1A
0.168884	0.116376	SERHL2
0.259801	-0.074155	SYT6
0.259801	-0.242635	ACTR5
0.310602	0.172242	PIK3R5
0.310602	0.127065
0.310602	0.117161
0.310602	0.10741	MGC33926
0.310602	0.101095	LOC100132952
0.310602	0.100019
0.310602	0.0855453	GAGE2A
0.310602	0.0690311	LOC652629
0.310602	-0.0657878	AFM
0.310602	-0.0756368	LOC100132603
0.310602	-0.078368	APOBEC2
0.310602	-0.0809	MIR889
0.310602	-0.0974521	LOC644518
0.310602	-0.109687	LOC652618
0.310602	-0.133319	LOC285527
0.310602	-0.222018	LOC646144
0.358899	0.181542	MGC2408
0.358899	-0.0949431	MIR573
0.376006	0.0888804	LOC100131892
0.427899	-0.0939558	LOC643696
0.433206	-0.0881782	LOC648044
0.445817	0.213514	CCR2
0.445817	-0.0858015	FAM7A2
0.446886	0.162164	UBPH
0.446886	0.152413	LOC729779
0.446886	0.117016	RFC2
0.446886	0.114797	SNED1
0.446886	0.0928262	NPHS2
0.446886	0.0906829
0.446886	0.0826225	BRD8
0.446886	-0.0956507	LOC441253
0.446886	-0.119439
0.446886	-0.149794	SAC
0.446886	-0.181906
0.446886	-0.443469	LOC196752
0.449867	-0.0791691	LOC649200
0.451097	0.0768416	SNRPD2
0.456561	0.0977615	HGF
0.456561	-0.0894744	CCDC38
0.456561	-0.0988239	SPO11
0.466586	-0.159199
0.466893	-0.129585	LOC645515
0.486256	-0.160345
0.496017	0.134071	RABIF
0.496017	0.0779381	C16orf47
0.496017	-0.0616976	FCN3
0.507127	-0.111939	LOC100129411
0.52276	0.0718368	C10orf4
0.522802	0.101318	MGC52057
0.522802	0.0997825
0.522802	0.0701783	TRIM42
0.522802	-0.0899325	LOC651997
0.522802	-0.146238	ZNF586
0.544441	0.104608
0.544441	0.100587	KCNJ9
0.544441	-0.0761829	LOC650210
0.544441	-0.0774541	DMRT1
0.544441	-0.0860927	LOC645969
0.544441	-0.0985238	FLJ44290
0.544441	-0.102834	KIAA1211
0.544832	-0.0894213	LOC649397
0.563107	0.0963537
0.563107	0.0821541	LOC728965
0.572834	-0.0903827
0.57496	-0.0985433	LOC652043
0.581006	-0.0876139	CTNNB1
0.581006	-0.121373	SLC25A24
0.582283	0.0664665	OR10A4
0.584452	-0.0593947	RNU26
0.584452	-0.0917594	C21orf74
0.584452	-0.150827	CYP2D7P1
0.584452	-0.350986	PRO0628
0.584452	-0.419278	NBPF9
0.58782	-0.0787518	MASP2
0.593185	-0.0874782	LOC648728
0.595897	-0.183938	KIAA0226
0.598731	0.155993	KIAA1913
0.598731	0.108945	RAD51L1
0.598731	-0.0983659	BOLL
0.598731	-0.11146	LOC100128765
0.605366	0.0795596	FAM75A5
0.61777	-0.0749476	LOC652396
0.635441	0.0973733	TNFRSF11B
0.643692	0.0885909	ABCC6
0.656822	-0.0962853	LGI3
0.658977	0.139543	MIR557
0.658977	0.112793	TMC4
0.658977	0.0747051	LOC646407
0.658977	-0.0666472	LOC100134269
0.658977	-0.0703218	LOC643116
0.658977	-0.0814159	LOC647680
0.658977	-0.0856446	C6orf189
0.658977	-0.136192	COIL
0.658977	-0.157502	KIAA0319L
0.658977	-0.205136
0.680861	0.0858326	SFTA1P
0.681207	0.310518	RPL26
0.681207	0.162039
0.681207	0.142609	MAP1A
0.681207	0.0967726	ZNF665
0.681207	0.0954305	NPAL2
0.681207	0.0882877	ADCY10
0.681207	0.0841156	LOC732215
0.681207	0.0821905	MOXD1
0.681207	0.0780859	NEK11
0.681207	0.0757136	TREH
0.681207	0.0714642	C1orf141
0.681207	0.0621332	LOC441327
0.681207	-0.0491713	MGC34725
0.681207	-0.0683436	LOC100134140
0.681207	-0.072114	LOC100128223
0.681207	-0.0997157
0.681207	-0.104188	OTOR
0.681207	-0.286774	LOC100134711
0.683452	0.172002	LOC201164
0.700195	0.05964	LOC647960
0.705983	0.0643293	SETD3
0.709038	0.0814559	LOC100131257
0.710985	0.169008	FLJ43950
0.712356	0.106079	LOC649023
0.712356	-0.110949	UBE2J2
0.712356	-0.160954	C9orf127
0.719363	0.0993268	LOC100131565
0.719363	-0.0771779	LOC728698
0.720008	0.223449	PSAT1
0.73111	-0.093932	BRUNOL4
0.741619	0.0824163	LOC652671
0.741619	-0.0804132	HSP90Af
0.743422	0.156604	COL8A2
0.743422	0.0973632	AQP6
0.743422	0.0944038	HHCM
0.743422	0.0659836	MAGI1
0.743422	-0.0626416	MIR1302-5
0.743422	-0.0788538	KCNAB1
0.743422	-0.0841683	TTTY6
0.743422	-0.0944457	LOC285047
0.743422	-0.0994458	FLJ42220
0.743422	-0.106791	MTMR2
0.743422	-0.11064
0.743422	-0.119028	EYA1
0.743422	-0.36847	NBPF20
0.756713	0.139998	PEX11A
0.756713	0.0745428	LOC120379
0.756713	-0.0582514	LOC100131149
0.756713	-0.0703744	EPHA10
0.756713	-0.0901004	PRB1
0.756713	-0.102782	TXNL2
0.756713	-0.11315	SERINC5
0.768961	0.102938
0.768961	0.0957942	SPAG1
0.768961	0.0871374	MIR331
0.768961	-0.076525	LOC652483
0.768961	-0.0797447	LOC440742
0.768961	-0.0930046	HHLA1
0.768961	-0.103343	LOC649443
0.768961	-0.211479	FLJ32569
0.768961	-0.252169	RAB4B
0.774528	0.17059	C15orf44
0.780081	0.123797	C3orf23
0.780081	0.0679734	FABP5L3
0.780081	-0.0638546	LOC643253
0.780081	-0.0770039	LOC282992
0.78096	0.14903	FAM122A
0.78096	-0.0864974	KIAA0692
0.790398	-0.0825121	LOC648972
0.801436	-0.0700582	SPAG17
0.809106	-0.0831585
0.814559	0.109807	LOC644619
0.814559	0.09924	SUPT7L
0.814559	0.096112	LMBRD2
0.814559	0.0872185	ASPHD1
0.814559	0.0807279
0.814559	0.079819
0.814559	0.0795416	C6orf157
0.814559	0.0751967	LOC100128334
0.814559	0.0667572	LOC653687
0.814559	0.0633239	KIAA1772
0.814559	0.050944	WHSC1
0.814559	-0.0618091	LOC286094
0.814559	-0.0652524	MIRLET7A2
0.814559	-0.0768945	LOC653806
0.814559	-0.0790402	LOC439965
0.814559	-0.0870256	LOC644257
0.814559	-0.0898017	LOC650974
0.814559	-0.0950756
0.814559	-0.133753
0.814559	-0.163406
0.829767	-0.0779673	TRPM3
0.83139	0.173849	MRPS33
0.83139	0.172353	LOC100130263
0.83139	0.137697	TMSL8
0.83139	0.133191	TMEPAI
0.83139	0.130782	DLEC1
0.83139	0.0957984
0.83139	0.0878564	LOC644364
0.83139	0.0844604	OR4S2
0.83139	0.0785742	LOC128102
0.83139	0.0779942	LOC647481
0.83139	0.067497	LOC730351
0.83139	0.0672015	FAM66E
0.83139	0.0632717	LOC650509
0.83139	0.0618529	LOC644943
0.83139	0.0605328	DEFB107B
0.83139	-0.0708538	LOC100130795
0.83139	-0.072513	LOC730235
0.83139	-0.0731172	SCARA3
0.83139	-0.0769863
0.83139	-0.0793991	KCNH1
0.83139	-0.0797865
0.83139	-0.0837316	C14orf37
0.83139	-0.0855856	RASA4
0.83139	-0.0855865	SLC5A1
0.83139	-0.086482	SPRR2D
0.83139	-0.0868696
0.83139	-0.087001	LOC100130184
0.83139	-0.0870852	RBMY1A1
0.83139	-0.0934236	PCDHA2
0.83139	-0.0968423	LOC652051
0.83139	-0.131522	ZNF192
0.83139	-0.165467	VARS
0.83139	-0.188777	C7orf20
0.83139	-0.225544	TRAPPC2
0.83139	-0.455206
0.83238	0.0719954	LOC731308
0.83238	0.0697523	LOC646870
0.83238	-0.0692097	SHANK2
0.83238	-0.0894788	OR6Y1
0.83238	-0.310068	PMPCA
0.834068	-0.068294	LOC643939
0.834068	-0.22224	HIATL2
0.835075	0.288558	SLAMF1
0.835349	-0.0778999	LOC100128074
0.840793	-0.0885531	LOC644704
0.851892	-0.0840575	LOC647584
0.857736	0.131075	KIR3DL3
0.857736	0.106324	SNORA59B
0.857736	0.101501	LOC644589
0.857736	-0.0621684	LOC100129193
0.857736	-0.0783133	LOC100134404
0.857736	-0.0800212	ANKRD15
0.857736	-0.0806092	LOC100129268
0.857736	-0.0847999	BTNL3
0.857736	-0.0925894	CTNNB1
0.857736	-0.0930847	FTHL8
0.857736	-0.175521	LOC642724
0.857736	-0.201694	LOC643293
0.857736	-0.255971	CYB561
0.865961	0.504974	LOC650263
0.869838	0.144266	CAMKV
0.869838	0.0937716	LOC645587
0.869838	-0.0821693	FAM22G
0.869838	-0.134229	FLJ30092
0.871775	-0.0816124	PRELID2
0.873549	0.0770746	MIR1250
0.873549	0.0591776
0.873549	0.0557112	AGPAT4
0.877026	0.394071	KDELR2
0.877026	0.322694	GLRX
0.877026	0.285021	LOC650982
0.877026	0.129225
0.877026	0.112105	GTPBP10
0.877026	0.112066	FKBP1B
0.877026	0.0972046	TUBB2B
0.877026	0.0880178	VEZT
0.877026	0.0768853	LOC338328
0.877026	0.0716542	KRTAP20-1
0.877026	0.0686156	FBXO39
0.877026	0.067619	LOC731040
0.877026	0.0656254	LOC392288
0.877026	0.0650626	TNT
0.877026	0.0586811	LOC100133959
0.877026	-0.0532676	GNPTAB
0.877026	-0.0574189	LOC644761
0.877026	-0.0632697	LOC131185
0.877026	-0.0656426	MAGEC3
0.877026	-0.0672839	LOC100129103
0.877026	-0.0678028	LOC440053
0.877026	-0.0695712	LOC730121
0.877026	-0.0697454	C12orf33
0.877026	-0.0698086	TM6SF2
0.877026	-0.0708374	FER1L4
0.877026	-0.0756274
0.877026	-0.0756857	ICMT
0.877026	-0.0764336	MYO1C
0.877026	-0.0794715	PSEN1
0.877026	-0.0810209	LOC144983
0.877026	-0.081078	LOC441324
0.877026	-0.0916344	HNT
0.877026	-0.0968921	SNX3
0.877026	-0.0970579	LOC654209
0.877026	-0.138471	LOC402617
0.877026	-0.225108	HISPPD2A
0.877026	-0.391618	LOC728640
0.877026	-0.883187	LOC440345
0.879129	0.0693801	CYFIP1
0.879495	0.0751084	LOC652286
0.879495	0.0710286	CHRM3
0.879495	0.0664311	OFCC1
0.879495	-0.0690331	MECR
0.879495	-0.0851616	LOC644384
0.879495	-0.168356	LOC653489
0.88643	0.0873824	TTTY1
0.888334	0.127792	USP25
0.888334	0.0823819	ESRRB
0.888334	0.0772524	LOC390427
0.888334	0.0770576	LYPD5
0.888334	0.0606074	MGC33948
0.888334	-0.059371	ERCC-00109-02
0.888334	-0.0720187	TMEM191C
0.888334	-0.0739375	LOC648354
0.888334	-0.0758679	LOC100131702
0.888334	-0.118681	LOC642769
0.888334	-0.139277	EBF2
0.888334	-0.26939	RAPGEF1
0.891963	-0.0785325	LOC643687
0.892144	-0.0843618	COL19A1
0.898793	0.0563105	BOLL
0.901368	0.0804219	SLRN
0.901368	-0.0693236	LOC650823
0.901368	-0.0874804	IL17RC
0.901368	-0.10094	GALNT9
0.902914	0.116332	RNU66
0.902914	0.109309	MKS1
0.902914	0.0903607	LOC651401
0.902914	0.0757446	RBMS1
0.902914	0.0754863	LCN12
0.902914	-0.0729636	LOC644885
0.902914	-0.0985428	AQP8
0.902914	-0.114504	LOC100131895
0.902914	-0.167939	LOC653059
0.904715	0.101832
0.91853	0.0751453	LOC643561
0.92066	0.081321	C1orf183
0.92066	0.0776813	SMPDL3B
0.92066	-0.066628	LOC647171
0.924264	-0.0867178	LOC651704
0.924909	0.0809694	CYP4F2
0.928914	0.0773351	WDR49
0.928914	-0.0911147	MIR2052
0.929593	0.209197	PAICS
0.929593	0.145658	LOC729903
0.929593	0.105034	PSPH
0.929593	0.0645734	LOC100130179
0.929593	-0.182411	VPS33A
0.929593	-0.355607	SPN
0.931803	0.0669245	AGRP
0.931803	-0.0469416	MIR892B
0.936707	0.103006	SLC25A14
0.936707	0.101095	LOC100132057
0.936707	0.100348	NEU4
0.936707	0.0997303
0.936707	0.0910522
0.936707	0.086666
0.936707	0.0850514	LOC340274
0.936707	0.0847606	EMR4
0.936707	0.0844665
0.936707	0.0839754	FAM21B
0.936707	0.0804252	PAX3
0.936707	0.0785585	LOC644929
0.936707	0.0784119	LOC646783
0.936707	0.0782769	LOC651390
0.936707	0.0777965	NFKBIL1
0.936707	0.0757444	SPATA4
0.936707	0.0732095
0.936707	0.0719171	MLC1
0.936707	0.0670547	MAGEC1
0.936707	0.0655851	LOC643416
0.936707	0.0556865	FAM47A
0.936707	-0.0518045	KSR2
0.936707	-0.0539919	OR4B1
0.936707	-0.054503	STELLAR
0.936707	-0.0566195	TAS2R47
0.936707	-0.0592585	ERCC-00145-01
0.936707	-0.0599477
0.936707	-0.0630053	LOC646320
0.936707	-0.0636016	SCRL
0.936707	-0.0642129	LOC643258
0.936707	-0.0659268	FLJ12684
0.936707	-0.0661105	LOC441317
0.936707	-0.0661993	C4orf7
0.936707	-0.0665915	LOC644105
0.936707	-0.0666878	TNC
0.936707	-0.0672706	LOC646074
0.936707	-0.0675724	GNRHR
0.936707	-0.0683137	LOC100128236
0.936707	-0.0694124	FLJ30851
0.936707	-0.0694839	BBS5
0.936707	-0.0715891	LOC652769
0.936707	-0.0725486	SHANK1
0.936707	-0.072774	KIAA0888
0.936707	-0.0739674	LOC642669
0.936707	-0.0768736	UGT1A5
0.936707	-0.0780478	LOC642936
0.936707	-0.0784226	LOC391730
0.936707	-0.0800229	LOC257358
0.936707	-0.0808739	LOC388407
0.936707	-0.0870265	MIR1236
0.936707	-0.0905253	FLJ10489
0.936707	-0.0998478	LOC642751
0.936707	-0.101633	NBPF10
0.936707	-0.101716	EFCAB3
0.936707	-0.105002	FLJ44451
0.936707	-0.111324	LOC389405
0.936707	-0.115493	AANAT
0.936707	-0.127975
0.936707	-0.12923	LOC731282
0.936707	-0.130171	TAF13
0.936707	-0.13696	RFP2
0.936707	-0.174453	KIAA1189
0.936707	-0.179708	TMEM63B
0.936707	-0.186415	TAF6L
0.936707	-0.205357	DDB2
0.936707	-0.210758
0.936707	-0.221341	USP19
0.936707	-0.249825	ASCC3L1
0.936707	-0.348306	LOC100130367
0.936707	-0.421796	LOC100128460
0.937143	0.117167	PRP2
0.937143	0.0713395	LRRIQ2
0.937143	-0.0685301	CXorf55
0.939936	0.0537214	GRIP1
0.940674	0.343457	PTGER2
0.940674	0.206158	FZD6
0.940674	0.0758458	FLJ44606
0.940674	-0.0670035	LOC100132843
0.940674	-0.0681759	LOC728288
0.940674	-0.0795355	LOC641999
0.940674	-0.0849523	KIAA1345
0.940674	-0.1178	LOC100129758
0.945638	-0.0894537	GRM1
0.952105	-0.0565677	LOC401351
0.952105	-0.0779025	ART5
0.952105	-0.142434	CCS
0.953746	-0.0641987	LOC643690
0.960896	0.105394
0.960896	0.094518	CLDN12
0.960896	0.0933792	KCNK9
0.960896	0.0919931	LOC644889
0.960896	0.0818655	LOC100131594
0.960896	0.0752317	LOC644186
0.960896	0.0746852	LOC391722
0.960896	0.0694836	LOC100134773
0.960896	0.0693869	LOC651745
0.960896	0.0690588	NOTCH3
0.960896	0.062569	LOC642106
0.960896	-0.0543474	OR4C46
0.960896	-0.0611186	MIR1911
0.960896	-0.0644948	LOC400464
0.960896	-0.06693	OR4C3
0.960896	-0.0681126	FAM25G
0.960896	-0.068728	LOC132203
0.960896	-0.0733263	LOC100128292
0.960896	-0.08319	LOC652552
0.960896	-0.091731	ARL14
0.960896	-0.106984	LOC100128440
0.960896	-0.121503	PFDN2
0.960896	-0.132281	LOC653567
0.960896	-0.164565	GUSBL2
0.960896	-0.168372	NEK3
0.960896	-0.311799	RNY1
0.96848	0.186791	NFKBIL2
0.96848	0.180633	FBXL8
0.96848	0.154559	LOC441714
0.96848	0.112193	LOC100131972
0.96848	0.0960511	PARD6A
0.96848	0.0907314	FLJ46247
0.96848	0.0865319	SLC17A6
0.96848	0.0835077	CLSTN1
0.96848	0.0773716	BAG5
0.96848	0.0699701	GAL
0.96848	0.0498779	C3orf37
0.96848	-0.0491921	LOC644137
0.96848	-0.0602364	ARL10
0.96848	-0.0703704	WDRPUH
0.96848	-0.0759141	SYT10
0.96848	-0.0773344	LOC643933
0.96848	-0.0860983	PRAMEF7
0.96848	-0.101824	SPOCK3
0.96848	-0.196935	IL18BP
0.96848	-0.243181	LOC100133129
0.96964	0.141795	C1orf95
0.96964	0.126385	LOC152195
0.96964	0.107638
0.96964	0.0741977	MIR548P
0.96964	-0.0598324	LOC374491
0.96964	-0.0659062	LOC651597
0.96964	-0.0716404	GLI1
0.96964	-0.0805584	LOC649352
0.96964	-0.08712	OSR1
0.96964	-0.0964681	LOC100133402
0.96964	-0.192382	LOC440456
0.96964	-0.381284	RASSF1
0.971221	0.0680174	MATN2
0.971221	-0.0628099	MIR1255B2
0.971221	-0.0680848	RBM8A
0.971221	-0.0745507	LOC728018
0.977081	-0.143887	PHF7
0.978461	-0.0539536	VTN
0.978888	0.0979887	BACE1
0.978888	0.084312	CEBPE
0.978888	0.0779978	LOC442229
0.978888	0.0511482	OTX2
0.978888	-0.0603201	LOC134121
0.978888	-0.0668564	FGF14
0.978888	-0.0691268	LOC653135
0.978888	-0.0697498	LOC100131301
0.978888	-0.0705768	LOC729313
0.978888	-0.0877405	MIR496
0.978888	-0.0908886	LOC653330
0.978888	-0.0938199
0.978888	-0.113937	LOC100133672
0.980971	-0.0664373	LOC388526
0.982557	0.297646	GLA
0.982557	0.283377	NRG1
0.982557	0.23779	FBLN1
0.982557	0.179647	LAPTM4B
0.982557	0.166131	LAMC3
0.982557	0.148431	C12orf43
0.982557	0.147065	RBMY2FP
0.982557	0.127484
0.982557	0.124296	LOC348180
0.982557	0.122376	LOC388474
0.982557	0.119743	RP11-529I10.4
0.982557	0.107191	TMEM23
0.982557	0.104706	EXT2
0.982557	0.100147	LRRC1
0.982557	0.0946858	TRUB2
0.982557	0.0895327	WDHD1
0.982557	0.0888111	CLCC1
0.982557	0.0858326
0.982557	0.083201	C11orf49
0.982557	0.0827292	LOC651774
0.982557	0.0805049	ST18
0.982557	0.0753323	FLJ40365
0.982557	0.0741594	PCDHGC4
0.982557	0.0736509	VWA1
0.982557	0.0727386	OCLN
0.982557	0.0719212	ANAPC11
0.982557	0.0712946	CRB2
0.982557	0.0711326	CA9
0.982557	0.0702725	LOC389043
0.982557	0.070203	LOC643533
0.982557	0.0668341	C3orf41
0.982557	0.0667471	MYRIP
0.982557	0.0660477	FLJ45537
0.982557	0.0649433	LOC652389
0.982557	0.0643645	LOC441868
0.982557	0.0641326	LOC400558
0.982557	0.0631444	A4GALT
0.982557	0.0628297	LOC644336
0.982557	0.0608393	PRRX1
0.982557	0.0606117	LOC647571
0.982557	0.0577679	SNORA38B
0.982557	0.0548989	LOC100130221
0.982557	0.0532459	NYX
0.982557	0.0504975	LOC643923
0.982557	0.04955	LOC646493
0.982557	-0.0499465	MMP19
0.982557	-0.0516019	LOC100127920
0.982557	-0.0525831	GKN1
0.982557	-0.0530985	MYH8
0.982557	-0.0533827	FGA
0.982557	-0.0538046	HISPPD2A
0.982557	-0.0569276	LOC257039
0.982557	-0.0588978	MIR548L
0.982557	-0.0591779	LOC441730
0.982557	-0.0629966	RRAGB
0.982557	-0.0632883	LOC401876
0.982557	-0.0646755	LOC641725
0.982557	-0.0648512	LOC128153
0.982557	-0.065423	LOC100128108
0.982557	-0.0657989	C21orf24
0.982557	-0.0709068	S100A7
0.982557	-0.0709087	FLJ36144
0.982557	-0.0717711	LOC653574
0.982557	-0.0727615	LOC643167
0.982557	-0.0742577	LOC644092
0.982557	-0.0750751	LOC641908
0.982557	-0.0761433	LOC651808
0.982557	-0.0779579	OR4N5
0.982557	-0.0795398	LOC100132938
0.982557	-0.0803169	LOC441161
0.982557	-0.0808748	CD276
0.982557	-0.0836323
0.982557	-0.0850245	LOC648951
0.982557	-0.0850672	LOC100132934
0.982557	-0.085742	VCX2
0.982557	-0.0858164	ACPT
0.982557	-0.0918252	LOC94431
0.982557	-0.0921836	LOC652424
0.982557	-0.100406	CPB2
0.982557	-0.10087	LOC644658
0.982557	-0.101399	CYP19A1
0.982557	-0.103253	CRHR1
0.982557	-0.105051	LOC653780
0.982557	-0.161855	LOC653321
0.982557	-0.187302	TCP1
0.982557	-0.235939	TMEM50B
0.982557	-0.271036	SIAH1
0.982557	-0.300686	ARL16
0.982557	-0.323755	FLJ12078
0.982557	-0.36359	LOC653158
0.982557	-0.369516	PTP4A2
0.98311	0.168997	ERC1
0.98311	0.0687205	GABRG2
0.98311	0.0627203	MUC17
0.98311	0.0563663	LOC643086
0.98311	0.0521456	LOC391209
0.98311	-0.0557109	DPF3
0.98311	-0.0715392	LOC643145
0.98311	-0.0822264	OR1G1
0.98311	-0.180123	DKFZp761E198
0.983644	0.0600194	C6orf206
0.983644	-0.0622644	LOC648552
0.983862	0.201494	FAM112B
0.983862	0.194033	F2RL1
0.983862	0.178141	TXNIP
0.983862	0.151709	LOC100131336
0.983862	0.134414	PUS7L
0.983862	0.100554	SPACA3
0.983862	0.0887251	LOC144481
0.983862	0.0841163	LOC644873
0.983862	0.0800723	PSKH2
0.983862	0.0729137	LOC644216
0.983862	0.0727716	LOC729385
0.983862	0.072411	LOC401296
0.983862	0.0695598	LOC728129
0.983862	0.0693663	SNORD116-27
0.983862	0.0656456	LOC100130443
0.983862	0.0642847	HMCN1
0.983862	0.0618868	LOC440053
0.983862	0.0612025	KCNG4
0.983862	0.060744	OPN1LW
0.983862	0.0563739	LOC100130644
0.983862	0.0527168	OR51V1
0.983862	0.0487982	LOC100131961
0.983862	-0.0577346	MGC10997
0.983862	-0.0613955
0.983862	-0.0635331	LOC100130819
0.983862	-0.0637	CCDC74A
0.983862	-0.0645989
0.983862	-0.0659886	LOC653560
0.983862	-0.0747194	LOC100131098
0.983862	-0.0870535	LOC652216
0.983862	-0.0951538	SLC45A2
0.983862	-0.103105	LY6H
0.983862	-0.133758	KRT18
0.983862	-0.171661	SNORA78
0.983862	-0.210779	CLCN6
0.983862	-0.38917	MGC15912
0.985986	-0.0748447	LOC100131760
0.987262	0.0935657	PTER
0.987262	-0.0785876	CORO2A
0.987262	-0.0984532
0.987262	0.144959	GFPT1
0.987394	-0.0527567	DEPDC2
0.987394	-0.0650139
0.987394	-0.0772214	LOC399715
0.987394	-0.102816	LOC643446
0.989864	0.0644406	SAA4
0.994011	-0.0760573	GRIK1
0.994011	-0.0912416	DMC1
0.994011	-0.179488	SMURF1
0.99493	0.0848909	SLC4A5
0.99493	0.0586865	LOC728539
0.996172	0.0618009	KLC3
0.998603	0.0663781	KCNMB2
0.998941	0.0676849	LOC732435
0.999283	0.108309	RFXDC2
0.999283	0.0957606	ZNF322B
0.999283	0.0753198	LOC148766
0.999283	0.0727722	ADRA1B
0.999283	0.0587254	WWC1
0.999283	0.0581326	LOC652472
0.999283	-0.0634625	HSPA12A
0.999283	-0.0812107
0.999283	-0.0836072	MIR338
0.999283	-0.304795	BAX
0.999561	2.13552	IFI27
0.999561	1.5368	IGJ
0.999561	1.23416	KCTD12
0.999561	1.07924	TXNDC5
0.999561	1.06357	LOC651751
0.999561	1.05446	THBS1
0.999561	1.03964	TNFRSF17
0.999561	0.982605	IFI44L
0.999561	0.966697	TXNDC5
0.999561	0.915876	LOC91353
0.999561	0.799217	CD38
0.999561	0.762961	CAMP
0.999561	0.730116	OTOF
0.999561	0.72799	LOC652694
0.999561	0.717276	LOC652493
0.999561	0.702678	IFIT1
0.999561	0.693591	HBG2
0.999561	0.6684	LCN2
0.999561	0.662734	VAV3
0.999561	0.660715	LOC647450
0.999561	0.656468	HBG1
0.999561	0.638602	FAM46C
0.999561	0.62487	PRKAR1A
0.999561	0.605866	LAIR2
0.999561	0.579115	PACAP
0.999561	0.577711	ITM2C
0.999561	0.572765	HSP90B1
0.999561	0.570315	CAMK1G
0.999561	0.564415	LOC649923
0.999561	0.531445	ITM2C
0.999561	0.524488	GLDC
0.999561	0.522712	ABCB9
0.999561	0.513652	CRKRS
0.999561	0.509457	IGLL1
0.999561	0.498208	LAIR2
0.999561	0.495332	IFI44
0.999561	0.481201	AMY1A
0.999561	0.474524	JUP
0.999561	0.468754	CISH
0.999561	0.467706	PDK4
0.999561	0.462167	ELL2
0.999561	0.45907	LOC100129882
0.999561	0.457975	DEFA1
0.999561	0.456105	AKR1C3
0.999561	0.44387	F13A1
0.999561	0.43642	HLA-DRB1
0.999561	0.433074	IGFBP7
0.999561	0.428214	XBP1
0.999561	0.427918	TRA1P2
0.999561	0.427593	LOC440585
0.999561	0.427402	EGR2
0.999561	0.42343	CEBPD
0.999561	0.420613	SLC44A1
0.999561	0.41985	SLC40A1
0.999561	0.419032	LOC653071
0.999561	0.418888	DEFA1
0.999561	0.415929	CCR2
0.999561	0.406637	TNFSF10
0.999561	0.406029	LILRA6
0.999561	0.405495	RSAD2
0.999561	0.403671	SAR1B
0.999561	0.401726	SLC39A8
0.999561	0.401304	LOC283788
0.999561	0.397001	CDC20
0.999561	0.396593	TXNDC5
0.999561	0.396223	LOC653518
0.999561	0.393013	MAN1A1
0.999561	0.392827	LOC653820
0.999561	0.388339	XBP1
0.999561	0.386296	C16orf30
0.999561	0.379068	FOLR3
0.999561	0.368166	LGALS2
0.999561	0.365613	SOCS2
0.999561	0.364479	SEC11L3
0.999561	0.363401	SPCS3
0.999561	0.363248	FKBP11
0.999561	0.362792	LOC729708
0.999561	0.361385	CRISPLD2
0.999561	0.360544	MCEMP1
0.999561	0.360355	FKSG14
0.999561	0.355165	LOC648984
0.999561	0.354875	CLIC3
0.999561	0.353798	MS4A4A
0.999561	0.353171	PPIB
0.999561	0.352753	MX1
0.999561	0.351943	RPL14
0.999561	0.348528	LYZ
0.999561	0.346459	LOC653371
0.999561	0.344452	PKM2
0.999561	0.343744	LY6E
0.999561	0.341201	MAL
0.999561	0.340301	UBE2J1
0.999561	0.340012	CYP1B1
0.999561	0.337787	PHGDH
0.999561	0.336683	MGC13057
0.999561	0.336553	MS4A6A
0.999561	0.334653	ITGA2B
0.999561	0.330928	SAP30
0.999561	0.329392	PRDX4
0.999561	0.329263	IFIH1
0.999561	0.328354	CAMKK2
0.999561	0.328347	PDE3B
0.999561	0.326548	KYNU
0.999561	0.32588	RBPMS2
0.999561	0.325538	NT5C3
0.999561	0.323787	SLC35A5
0.999561	0.323525	OAS3
0.999561	0.3231	IFI6
0.999561	0.323009	CLIC4
0.999561	0.322398	SELL
0.999561	0.322384	ASPM
0.999561	0.321906	IRF4
0.999561	0.320447	FPRL1
0.999561	0.318838	KLF10
0.999561	0.318655	MPL
0.999561	0.31724	HIST1H3F
0.999561	0.315793	CML2
0.999561	0.315568	TPM4
0.999561	0.31529	NT5C3
0.999561	0.314028	FCGBP
0.999561	0.313149	FAM69B
0.999561	0.311967	IL1RN
0.999561	0.31155	NRGN
0.999561	0.311452	LOC652775
0.999561	0.311442	C16orf30
0.999561	0.311199	LOC647506
0.999561	0.309139	TPM4
0.999561	0.307608	DEFA3
0.999561	0.307113	SDPR
0.999561	0.306466	DPYD
0.999561	0.306458	REEP1
0.999561	0.306126	RBM47
0.999561	0.305378	C4orf18
0.999561	0.305252	LOC644928
0.999561	0.304901	STT3A
0.999561	0.304797	PRDM1
0.999561	0.303259	RPS26
0.999561	0.301391	C6orf105
0.999561	0.301323	KLF4
0.999561	0.300638	HIST1H3H
0.999561	0.300353	CSPG2
0.999561	0.29995	KIAA0101
0.999561	0.299795	EPB41L3
0.999561	0.299414	SLC40A1
0.999561	0.299136	SPON2
0.999561	0.297988	CLEC4A
0.999561	0.297948	CDC45L
0.999561	0.29737	CTSB
0.999561	0.297349	FLJ11795
0.999561	0.295169	PKM2
0.999561	0.294789	GP9
0.999561	0.294763	PLD3
0.999561	0.293875	PTCRA
0.999561	0.289662	RUFY1
0.999561	0.289222	GNG11
0.999561	0.288765	AUTS2
0.999561	0.28876	LOC728802
0.999561	0.288461	DC2
0.999561	0.288038	CD163
0.999561	0.287743	CD74
0.999561	0.287426	PLA2G4C
0.999561	0.286672	ESAM
0.999561	0.286396	MGC23909
0.999561	0.286286	SH3BGRL2
0.999561	0.28514	DC2
0.999561	0.284679	MS4A6A
0.999561	0.284408	LOC644934
0.999561	0.284347	NR2C2
0.999561	0.284158	LOC644914
0.999561	0.283375	ALDH2
0.999561	0.282531	TST
0.999561	0.2814	BRI3P1
0.999561	0.281069	CITED2
0.999561	0.280365	DEFA3
0.999561	0.280292	S100A12
0.999561	0.2801	ANXA1
0.999561	0.279426	DDIT4
0.999561	0.279333	SAMD14
0.999561	0.278357	MGAT2
0.999561	0.278204	FLJ20718
0.999561	0.275487	ARHGEF10
0.999561	0.274989	VCL
0.999561	0.274928	ITGA4
0.999561	0.274315	TUBB1
0.999561	0.274254
0.999561	0.27408	ABCB9
0.999561	0.273882	WASPIP
0.999561	0.273245	PSCDBP
0.999561	0.273039	GSTM1
0.999561	0.272448	HLX1
0.999561	0.271343	IFITM3
0.999561	0.271257	LRRN3
0.999561	0.27116	TRAT1
0.999561	0.27091	SMBP
0.999561	0.270763	ISG15
0.999561	0.270614	LUZP5
0.999561	0.27039	FUT8
0.999561	0.270313	RUFY1
0.999561	0.269976	LOC644928
0.999561	0.269393	CMTM5
0.999561	0.268996	SIGLEC11
0.999561	0.268875	KRT1
0.999561	0.268203	LOC653156
0.999561	0.267984	RPL39L
0.999561	0.267132	LOC644191
0.999561	0.265887	APBB1IP
0.999561	0.265828	LOC729768
0.999561	0.26506
0.999561	0.264872	WFS1
0.999561	0.26483	FLJ20273
0.999561	0.264382	MARCH2
0.999561	0.264316	WDR40A
0.999561	0.263263	FNDC3B
0.999561	0.263243	TNFSF13B
0.999561	0.263209	EAF2
0.999561	0.263087	GGH
0.999561	0.263007	RPS29
0.999561	0.262836	TSPAN4
0.999561	0.26212	SDHD
0.999561	0.261938	ZNF185
0.999561	0.261689	IFIT2
0.999561	0.261587	FLJ20273
0.999561	0.261541	LGALS3
0.999561	0.261464	GSTM1
0.999561	0.261178	JAM3
0.999561	0.260444	SP3
0.999561	0.260028	LOC647523
0.999561	0.259926	CD36
0.999561	0.259892
0.999561	0.259387	LOC100131205
0.999561	0.25886	COBLL1
0.999561	0.258441	SH3BP1
0.999561	0.258181	TXK
0.999561	0.257145	LOC649518
0.999561	0.256093	ZNF467
0.999561	0.256006	GUCY1A3
0.999561	0.255211	ANKRD55
0.999561	0.253833	RPS26L1
0.999561	0.253745	LYZ
0.999561	0.252512	IRF5
0.999561	0.252288	HIBCH
0.999561	0.252	LOC100129650
0.999561	0.251936	SAMD9
0.999561	0.25176	MANEA
0.999561	0.251559	LAP3
0.999561	0.251512	COMMD8
0.999561	0.250835	OXR1
0.999561	0.250808	DMN
0.999561	0.250769	MT1E
0.999561	0.250068	EVI2A
0.999561	0.249577	ARMET
0.999561	0.249426	LGALS3BP
0.999561	0.249204	GP6
0.999561	0.248769	BUB1
0.999561	0.248055	FNDC3B
0.999561	0.247605	DC2
0.999561	0.247372	C14orf135
0.999561	0.247329	IFIT3
0.999561	0.247314	IRF7
0.999561	0.247272	CMTM8
0.999561	0.247255	RALBP1
0.999561	0.247232	NNT
0.999561	0.247214	LOC648517
0.999561	0.247178	TOP2A
0.999561	0.246729	IL7R
0.999561	0.246557	LOC641768
0.999561	0.246219	SART2
0.999561	0.246021	CTTN
0.999561	0.245873	STAT1
0.999561	0.245781	TXNL5
0.999561	0.24561	IRF7
0.999561	0.245236	GZMB
0.999561	0.245101	ALOX12
0.999561	0.244901	TAGLN2
0.999561	0.244387	ANXA2P1
0.999561	0.244317	RGS10
0.999561	0.244295	ISG20
0.999561	0.244138	CD44
0.999561	0.244023	LOC100131971
0.999561	0.243731	TLE1
0.999561	0.243694	MT2A
0.999561	0.24352	RPS26L
0.999561	0.243291	RPL9
0.999561	0.242963	SLC44A1
0.999561	0.242777	LOC653450
0.999561	0.24264	C1orf48
0.999561	0.24252	ADAM10
0.999561	0.242377	AQP10
0.999561	0.242358	GP1BA
0.999561	0.241967	PTGS1
0.999561	0.241891	MRPS31
0.999561	0.241816	YWHAG
0.999561	0.241531	VIM
0.999561	0.241468	CTSS
0.999561	0.240915	LOC400566
0.999561	0.240632	LY96
0.999561	0.240475	METTL7A
0.999561	0.239286	USP10
0.999561	0.239159	CYorf15B
0.999561	0.239147	YY1
0.999561	0.239108	PDCD10
0.999561	0.238863	DAB2
0.999561	0.238597	OAS2
0.999561	0.238187	WIPF1
0.999561	0.238166	ITGB5
0.999561	0.238092	PLGLB1
0.999561	0.237874	LOC440138
0.999561	0.237865	LOC643516
0.999561	0.237787	WDSUB1
0.999561	0.237504	DLG7
0.999561	0.237337	GSTT1
0.999561	0.23648	S100A8
0.999561	0.236075	SNUPN
0.999561	0.236	PNKD
0.999561	0.235703	HLA-DRB5
0.999561	0.235524	ZNF654
0.999561	0.235256	USP9Y
0.999561	0.23453	LOC653965
0.999561	0.23452	LOC642161
0.999561	0.234407	LEPROTL1
0.999561	0.234297	OAS1
0.999561	0.234128	CTDSPL
0.999561	0.233996	VASP
0.999561	0.233929	FLJ20701
0.999561	0.233863	MGC19764
0.999561	0.233559
0.999561	0.233463	LOC654194
0.999561	0.233317	FOS
0.999561	0.232982	HYOU1
0.999561	0.232881	LOC729816
0.999561	0.232366	FKSG30
0.999561	0.232258	FKBP5
0.999561	0.232182	CTSD
0.999561	0.232035	TMED7
0.999561	0.231944	BIRC4BP
0.999561	0.231615	NCF2
0.999561	0.231566
0.999561	0.231178	TM6SF1
0.999561	0.231008	GLB1
0.999561	0.230901	IER3
0.999561	0.230772	PABPC1
0.999561	0.230464	HNMT
0.999561	0.230419	SSR4
0.999561	0.230364	CYLD
0.999561	0.230192	MBNL1
0.999561	0.230023	CD53
0.999561	0.229958	ABCC4
0.999561	0.229791	ABI3
0.999561	0.229777	CAST
0.999561	0.229761	D4S234E
0.999561	0.229761	MX2
0.999561	0.229421	DAAM1
0.999561	0.229299	FPR1
0.999561	0.229243	PIM1
0.999561	0.22883	URP2
0.999561	0.228608	MYB
0.999561	0.228568	MOBK1B
0.999561	0.228522	Kua-UEV
0.999561	0.228288	REXO2
0.999561	0.227963	BIRC4BP
0.999561	0.227912	GIMAP6
0.999561	0.227654	ENTPD1
0.999561	0.227081	LOC100129685
0.999561	0.226634	MGC20255
0.999561	0.226628	PDIA4
0.999561	0.226514	PTPN12
0.999561	0.226313	DXS9879E
0.999561	0.226108	PGRMC1
0.999561	0.226064	LOC653518
0.999561	0.225373	LOC728823
0.999561	0.225372	EVI2A
0.999561	0.225269	LOC650001
0.999561	0.225	HSD17B12
0.999561	0.224896	CCNC
0.999561	0.224877	FLI1
0.999561	0.224682	CD163
0.999561	0.224449	LOC23117
0.999561	0.224197	P2RY5
0.999561	0.224159	HIST2H3C
0.999561	0.224152	C1GALT1C1
0.999561	0.224152	CREG1
0.999561	0.223983	LOC400948
0.999561	0.223189	CRIPAK
0.999561	0.222845	TMEM170B
0.999561	0.222453	H2AFX
0.999561	0.222376	TANK
0.999561	0.222333	TPM1
0.999561	0.221993	SEC14L1
0.999561	0.221707	RAB6A
0.999561	0.221642	MT1A
0.999561	0.221329	CNIH
0.999561	0.22122	GBP1
0.999561	0.220988	LOC100131905
0.999561	0.220927	LOC646753
0.999561	0.220732	HMGA1
0.999561	0.220627	TMEM106B
0.999561	0.219938	IL19
0.999561	0.219811	EP300
0.999561	0.219649	SULF2
0.999561	0.219544	BRI3
0.999561	0.219527	TYMS
0.999561	0.21941	C14orf108
0.999561	0.219346	G1P3
0.999561	0.219103	LOC400566
0.999561	0.219097	NEDD9
0.999561	0.218607	TMEM71
0.999561	0.218411	USP18
0.999561	0.217898	LAMP2
0.999561	0.217772	TPP2
0.999561	0.217764	MRPS18C
0.999561	0.217761	ORC3L
0.999561	0.217753	LOC648024
0.999561	0.21734	PDGFRB
0.999561	0.216999	MS4A7
0.999561	0.216854	USP38
0.999561	0.216584	SEC61B
0.999561	0.216413	LOC728820
0.999561	0.216139	ALDH1A1
0.999561	0.215983	FAM45A
0.999561	0.215911	TOP1P2
0.999561	0.215851	LOC644191
0.999561	0.21557	ERGIC2
0.999561	0.215536	LOC649032
0.999561	0.215424	MEGF9
0.999561	0.215323	ATP6V1A
0.999561	0.215163	IL6R
0.999561	0.215116	CAST
0.999561	0.214978	FBXL16
0.999561	0.214871	KIAA0746
0.999561	0.214847	ITGA6
0.999561	0.21482	FCGR2A
0.999561	0.214756	LOC645979
0.999561	0.21464	CD58
0.999561	0.214559	KIAA1698
0.999561	0.214475	FLNA
0.999561	0.214463	BPY2IP1
0.999561	0.214394	FBXO34
0.999561	0.213674	SELS
0.999561	0.213539	MMD
0.999561	0.213527	DAPP1
0.999561	0.21339	CCNK
0.999561	0.213372	SAR1B
0.999561	0.213177	MRAP
0.999561	0.213037	DAB2
0.999561	0.212945	HIRIP3
0.999561	0.212855	FPRL1
0.999561	0.212722	FLJ22662
0.999561	0.212471	PFN1
0.999561	0.212036	KIR2DL3
0.999561	0.211898	TMED10
0.999561	0.211862	MBNL2
0.999561	0.211834	RECK
0.999561	0.211767	CD164
0.999561	0.21173	COPB2
0.999561	0.21167	RAB32
0.999561	0.211652	C2orf30
0.999561	0.21118	FNDC3A
0.999561	0.211104	LOC440926
0.999561	0.21082	TXN
0.999561	0.210644	SDFR1
0.999561	0.210571	FCGR1B
0.999561	0.210558	RNASE4
0.999561	0.210435	VPS35
0.999561	0.210062	RNF138
0.999561	0.209998	RNF20
0.999561	0.209847	RNUT1
0.999561	0.209777	NOC3L
0.999561	0.20965	LOC652491
0.999561	0.209489	MGC15523
0.999561	0.209485	TMEM2
0.999561	0.209477	LOC653566
0.999561	0.209397	PTPN12
0.999561	0.209367	FES
0.999561	0.209224	PAPSS1
0.999561	0.209212	LOC402175
0.999561	0.209015	PACAP
0.999561	0.208831	SMAD5
0.999561	0.208675	FLJ20625
0.999561	0.20851	LOC441743
0.999561	0.208501	PRG1
0.999561	0.208463	ARCN1
0.999561	0.208188	GIMAP4
0.999561	0.208108	SULF2
0.999561	0.208031	HERC6
0.999561	0.207752	LOC650737
0.999561	0.207647	MTHFD2
0.999561	0.207608	PRF1
0.999561	0.207601	ANG
0.999561	0.207568	LOC100133565
0.999561	0.207548	KYNU
0.999561	0.207233	YWHAG
0.999561	0.207059	MAN2A1
0.999561	0.206942	SOCS2
0.999561	0.206904	MCEE
0.999561	0.206717	LOC647307
0.999561	0.205329	ITGB1
0.999561	0.20511	NBN
0.999561	0.204985	DHFRL1
0.999561	0.204655	LOC100129118
0.999561	0.204206	CYP4V2
0.999561	0.204173	PRG1
0.999561	0.204139	EIF2AK2
0.999561	0.204134	SSR1
0.999561	0.204116	LOC401252
0.999561	0.203331	ATBF1
0.999561	0.203098	FLJ20035
0.999561	0.203083	CTDSPL2
0.999561	0.202785	TP53INP1
0.999561	0.202731	GPR160
0.999561	0.202505	LOC644560
0.999561	0.202479	LOC441073
0.999561	0.202275	TMED7
0.999561	0.201838	DICER1
0.999561	0.20183	RUFY3
0.999561	0.201786	FZD2
0.999561	0.201666	IL7R
0.999561	0.201597	BTN3A2
0.999561	0.201425	CHAC2
0.999561	0.201313	HIST1H2BD
0.999561	0.201239	AGPAT1
0.999561	0.201089	LOC641849
0.999561	0.200774	eIF2A
0.999561	0.20066	IL1RN
0.999561	0.200584	AP1S2
0.999561	0.200566	C6orf204
0.999561	0.200441	LOC100134291
0.999561	0.20044	HIST2H2BE
0.999561	0.200363	SLAMF7
0.999561	0.200214	AP2A1
0.999561	0.199792	SLC7A1
0.999561	0.199783	TMEM123
0.999561	0.199666	SNAP23
0.999561	0.199614	ETS1
0.999561	0.199539	GCA
0.999561	0.199482	SSPN
0.999561	0.199473	LRP10
0.999561	0.19946	PLGLA1
0.999561	0.199437	ZNF594
0.999561	0.199415	KIAA1033
0.999561	0.199096	SRP72
0.999561	0.199057	CCNC
0.999561	0.198982	SLC2A5
0.999561	0.198899	PRDX3
0.999561	0.198764	CG018
0.999561	0.198575	NOMO2
0.999561	0.198501	PDE5A
0.999561	0.198408	LTB
0.999561	0.198382	SH2D1B
0.999561	0.198118	LOC132321
0.999561	0.198059	SPI1
0.999561	0.197899	BMP6
0.999561	0.197822	SERINC3
0.999561	0.197573	YIPF4
0.999561	0.197555	SEC24D
0.999561	0.197536	CYBB
0.999561	0.197394	LOC727768
0.999561	0.197201	TSC22D1
0.999561	0.197086	LOC100130000
0.999561	0.197004	SACM1L
0.999561	0.196982	TERF2
0.999561	0.196931	YWHAE
0.999561	0.196767	NUCB2
0.999561	0.196492	CSNK1G3
0.999561	0.19642	ADAM10
0.999561	0.1964	TRAM2
0.999561	0.196177	ANKRD36
0.999561	0.195894	DYSF
0.999561	0.195867	EIF3S10
0.999561	0.195847	QPCT
0.999561	0.195745	DKFZP564O0823
0.999561	0.195652	LIMS1
0.999561	0.19538	C22orf5
0.999561	0.19535	STCH
0.999561	0.195333	TGFB1I1
0.999561	0.195268	APOBEC3A
0.999561	0.195001	HK2
0.999561	0.19496	CCNB2
0.999561	0.194944	COG3
0.999561	0.19489	TBC1D14
0.999561	0.194801	TNFSF13B
0.999561	0.194639	CLEC1B
0.999561	0.194013	HCAP-G
0.999561	0.193994	GORASP2
0.999561	0.193974	DEK
0.999561	0.193849	PPIL1
0.999561	0.19381	PLSCR1
0.999561	0.193777	GPR162
0.999561	0.1935	DNAJB11
0.999561	0.193389	FBXO28
0.999561	0.193265	MAN1C1
0.999561	0.193202	EMILIN2
0.999561	0.192986	LOC647000
0.999561	0.192883	MYLK
0.999561	0.192763	MID1IP1
0.999561	0.1927	RPN2
0.999561	0.192389	DEGS1
0.999561	0.192202	CASP3
0.999561	0.191854	TXNDC13
0.999561	0.191809	F2R
0.999561	0.191779	TNFSF4
0.999561	0.191745	UBE2C
0.999561	0.191541
0.999561	0.191497	SAMSN1
0.999561	0.191448	SCGB3A1
0.999561	0.191314	MTHFD2
0.999561	0.190911	CHMP2B
0.999561	0.190725	TNFRSF1A
0.999561	0.190582	KLRC1
0.999561	0.19029	PASK
0.999561	0.190204	MBNL2
0.999561	0.190182	TNFSF12
0.999561	0.189686	RELL1
0.999561	0.189681	ALG5
0.999561	0.189553	FCHO2
0.999561	0.189308	RGS18
0.999561	0.189184	TRNT1
0.999561	0.18902	MORC2
0.999561	0.188987	NMI
0.999561	0.188879	LOC100130003
0.999561	0.188768	CPOX
0.999561	0.188763	LOC728139
0.999561	0.188695	C19orf10
0.999561	0.18856	FNDC3A
0.999561	0.188559	SLC38A1
0.999561	0.188478	MEF2C
0.999561	0.188318	C9orf89
0.999561	0.18828	ZBTB11
0.999561	0.188123	HIST1H2BK
0.999561	0.188065
0.999561	0.188023	LOC651633
0.999561	0.187927	SMC4
0.999561	0.187768	LOC728002
0.999561	0.187752	AQP9
0.999561	0.187742	VDP
0.999561	0.187727	TOB1
0.999561	0.187707	OAS1
0.999561	0.187579	LOC644037
0.999561	0.18736	SIL1
0.999561	0.187231	CD53
0.999561	0.187224	PLXDC2
0.999561	0.186986	SMG7
0.999561	0.186859	MCM10
0.999561	0.186806	ITGB5
0.999561	0.186712	LOC730278
0.999561	0.186498	ACTR3
0.999561	0.186403	BANK1
0.999561	0.18639	TLR8
0.999561	0.186374	AP2A1
0.999561	0.186107	NNT
0.999561	0.1861	ENTH
0.999561	0.185988	MFNG
0.999561	0.18578	MCM6
0.999561	0.185621	FAM103A1
0.999561	0.185415	HP
0.999561	0.185412	NDUFA3
0.999561	0.185391	TSPAN9
0.999561	0.185325	SPI1
0.999561	0.18527	LOC730052
0.999561	0.185158	KLRC1
0.999561	0.184998	GOLPH4
0.999561	0.184795	PTPNS1
0.999561	0.184787	C12orf48
0.999561	0.184786	GGH
0.999561	0.18474	S100A10
0.999561	0.184575	RIN2
0.999561	0.18456	ATP8B4
0.999561	0.184517	S100A9
0.999561	0.184415	CMAH
0.999561	0.184295	CANX
0.999561	0.184198	FPRL2
0.999561	0.184195	PROS1
0.999561	0.184114	PELI2
0.999561	0.184018	RWDD2
0.999561	0.183951	EIF1AY
0.999561	0.183677	KLHL14
0.999561	0.183558	SPHAR
0.999561	0.18343	PTTG1
0.999561	0.1833	LOC100130932
0.999561	0.1833	COX7B
0.999561	0.183289	SLC43A2
0.999561	0.183265	TMEM16F
0.999561	0.183197	SEC24A
0.999561	0.183123	ACTN1
0.999561	0.183105	CALD1
0.999561	0.183094	DNASE1L1
0.999561	0.18307	C1QBP
0.999561	0.182947	MYADM
0.999561	0.182941	LOC728532
0.999561	0.182796	RARA
0.999561	0.182757	AZI2
0.999561	0.182694	SNCA
0.999561	0.182619	TXNDC11
0.999561	0.182551	LOC127295
0.999561	0.182532	NUSAP1
0.999561	0.182503	NEK1
0.999561	0.182349	FLJ32028
0.999561	0.182168	LOC648695
0.999561	0.182158	LOC100133477
0.999561	0.181842	MYADM
0.999561	0.181826	RIS1
0.999561	0.181727	SNAPAP
0.999561	0.181593	AASDH
0.999561	0.181219	PHF23
0.999561	0.1812	LOC651738
0.999561	0.181187	GTF2IP1
0.999561	0.181101	GPSM3
0.999561	0.18109	HLA-DPB1
0.999561	0.181016	IQGAP2
0.999561	0.180895	SEC23IP
0.999561	0.18075	DEGS1
0.999561	0.180707	TDRD9
0.999561	0.180689	EPRS
0.999561	0.180641	ABHD5
0.999561	0.180399	PGD
0.999561	0.180398	C20orf52
0.999561	0.180324	PRDX3
0.999561	0.180243	PDIA5
0.999561	0.179995	MEIS3P1
0.999561	0.179955	HSPA8
0.999561	0.179824	LOC647727
0.999561	0.179814	DDEF2
0.999561	0.179773	TP53INP1
0.999561	0.179648	EBPL
0.999561	0.17963	SP3
0.999561	0.179597	SP100
0.999561	0.17959	ECHDC1
0.999561	0.179215	ARRB2
0.999561	0.17917	ARF4
0.999561	0.179096	NUSAP1
0.999561	0.178835	JSRP1
0.999561	0.178831	CYorf15B
0.999561	0.178825	LILRB2
0.999561	0.178782	MOSC1
0.999561	0.178715	ITM2A
0.999561	0.17846	FYN
0.999561	0.178448	BTN3A3
0.999561	0.17829	LGALS9
0.999561	0.178186	OAS2
0.999561	0.178142	GLB1
0.999561	0.178084	LOC651962
0.999561	0.177919	LOC341315
0.999561	0.177882	ATP6V0C
0.999561	0.177865	ARHGAP18
0.999561	0.177825	MGC9850
0.999561	0.177781	TLR1
0.999561	0.177684	C10orf104
0.999561	0.177668	TFG
0.999561	0.177621	CNOT3
0.999561	0.177609	LOC402221
0.999561	0.177543	PPGB
0.999561	0.177478	TRIM58
0.999561	0.177154	RDX
0.999561	0.177028	C1orf22
0.999561	0.176946	PYCR2
0.999561	0.176673	PLA2G7
0.999561	0.176519	TXNRD1
0.999561	0.176497	AARS
0.999561	0.176314	BTBD1
0.999561	0.176199	DEXI
0.999561	0.175991	API5
0.999561	0.175967	KIAA1212
0.999561	0.175921	CD163
0.999561	0.175908	TARS
0.999561	0.175895	EIF2B2
0.999561	0.175736	IBTK
0.999561	0.175516	FAM7A3
0.999561	0.17542	MRPL35
0.999561	0.175394	PCID1
0.999561	0.175379	MNDA
0.999561	0.175211	ATP1B3
0.999561	0.175207	UCHL5
0.999561	0.175162	BAZ1A
0.999561	0.175143	HIP2
0.999561	0.175091	COMMD8
0.999561	0.174837	DDOST
0.999561	0.174724	LOC653600
0.999561	0.174699	C20orf30
0.999561	0.174601	ZNF131
0.999561	0.174163	VIM
0.999561	0.174156	CD14
0.999561	0.174095	TMED10P
0.999561	0.174045	SUSD3
0.999561	0.173973	PCAF
0.999561	0.173878	TXN
0.999561	0.173821	CD68
0.999561	0.173695	CXCR6
0.999561	0.173624	MARCH7
0.999561	0.17362	HSPC159
0.999561	0.173587	SRPK1
0.999561	0.173548	LOC728937
0.999561	0.173531	CDC14B
0.999561	0.173313	CD151
0.999561	0.173309	SLC4A1AP
0.999561	0.173306	UBE2G1
0.999561	0.173285	CANX
0.999561	0.173143	SF3A1
0.999561	0.173106	ABCC4
0.999561	0.173072	C20orf55
0.999561	0.173063	INPP4A
0.999561	0.172756	VCL
0.999561	0.172682	CAT
0.999561	0.172641	LOC650298
0.999561	0.172619
0.999561	0.172418	OAF
0.999561	0.172408	APP
0.999561	0.172371	FKBP1A
0.999561	0.172232	C1orf142
0.999561	0.171999	ITGB3
0.999561	0.171919	XRCC6BP1
0.999561	0.171799	EBI2
0.999561	0.171666	NFE2L3
0.999561	0.171369	LRRN3
0.999561	0.171343	C20orf103
0.999561	0.171319	FLJ21986
0.999561	0.171301	PIK3CG
0.999561	0.171257	DSCR2
0.999561	0.171169	APLP2
0.999561	0.171166	SKIV2L2
0.999561	0.171032	CLEC4D
0.999561	0.170929	C5orf13
0.999561	0.170899	LOC642489
0.999561	0.1707	GIMAP8
0.999561	0.170588	CKS2
0.999561	0.170533	CTDSPL2
0.999561	0.170522	ITGB1
0.999561	0.170502	GSN
0.999561	0.170489	CD14
0.999561	0.170408	MRPL36
0.999561	0.170374	BIRC3
0.999561	0.170231	ZFP90
0.999561	0.17019	SP110
0.999561	0.170129	TGFBI
0.999561	0.170089	MON1B
0.999561	0.169846	ZYX
0.999561	0.16977	BIVM
0.999561	0.169669	LOC345041
0.999561	0.169475	GPX1
0.999561	0.169325	KCTD12
0.999561	0.169117	C14orf142
0.999561	0.169058	HERC5
0.999561	0.168805	UAP1
0.999561	0.168561	IGF2BP2
0.999561	0.16855	TTYH3
0.999561	0.168264	LOC441481
0.999561	0.168229	ASH2L
0.999561	0.168065	SLK
0.999561	0.168054	FH
0.999561	0.168002	DCLRE1A
0.999561	0.16769	C10orf73
0.999561	0.167655	SH2BP1
0.999561	0.167639	BYSL
0.999561	0.167484	LXN
0.999561	0.167372	TLR8
0.999561	0.167273	FLT3LG
0.999561	0.167042	ATP11B
0.999561	0.166943	SEC61G
0.999561	0.166927	PTTG1IP
0.999561	0.166923	SMARCA5
0.999561	0.166795	BAT2
0.999561	0.166643	IFNGR1
0.999561	0.166575	HRIHFB2122
0.999561	0.166396	GTF2H2B
0.999561	0.166379	PKM2
0.999561	0.166363	C9orf88
0.999561	0.166341	UBE2C
0.999561	0.166328	UBL4A
0.999561	0.166266	HRASLS2
0.999561	0.166256	LOC654094
0.999561	0.166233	C9orf76
0.999561	0.166192	HIST1H2AC
0.999561	0.166023	SDCBP
0.999561	0.165923
0.999561	0.165913	PPHLN1
0.999561	0.165761	RPL34
0.999561	0.165665	LOC727818
0.999561	0.165628	HIST1H1C
0.999561	0.165507	SMOX
0.999561	0.165416	KIAA1935
0.999561	0.16525	C14orf100
0.999561	0.165218	LOC284988
0.999561	0.165088	PGLYRP1
0.999561	0.164847	MCTP1
0.999561	0.164801	TCEAL8
0.999561	0.164791	FLJ36208
0.999561	0.164784	NALP12
0.999561	0.164689	SLC38A2
0.999561	0.164401	LOC440063
0.999561	0.164301	LOC729217
0.999561	0.164282	ARPC5
0.999561	0.164257	BST1
0.999561	0.164181	CMAH
0.999561	0.164168	LOC100128771
0.999561	0.164016	FBXW11
0.999561	0.163994	TLR7
0.999561	0.16392	LOC645094
0.999561	0.163873	TAF4B
0.999561	0.163587	C4orf18
0.999561	0.163519	SUCLG2
0.999561	0.163494	COMMD10
0.999561	0.163355	KLHDC3
0.999561	0.163195	LARP1
0.999561	0.163187	KCNH3
0.999561	0.163127	TIA1
0.999561	0.163103	FLJ11000
0.999561	0.163064	CLIC4
0.999561	0.162911	DNAJA4
0.999561	0.162816	AKAP10
0.999561	0.16273	UGP2
0.999561	0.162707	TNFAIP8L2
0.999561	0.162616	LOC643554
0.999561	0.162576	CLDN5
0.999561	0.162451	DLG7
0.999561	0.162326	LOC644363
0.999561	0.162277	LOC100133080
0.999561	0.162243	CD2AP
0.999561	0.162218	RAB6A
0.999561	0.162214	OLFM4
0.999561	0.162164	RRM2B
0.999561	0.162072	DRAP1
0.999561	0.162035	APOB48R
0.999561	0.161986	ALDH18A1
0.999561	0.161985	AES
0.999561	0.161966	CCDC76
0.999561	0.161922	PRUNE
0.999561	0.161881	MINPP1
0.999561	0.161868	PRCP
0.999561	0.16179	LOC650472
0.999561	0.161771	SFRS10
0.999561	0.161757	ASF1A
0.999561	0.161638	ACSL4
0.999561	0.161552	ROCK2
0.999561	0.16155	RPS4Y1
0.999561	0.161501	VPS26
0.999561	0.161469	MGA
0.999561	0.161469	SUCLG1
0.999561	0.161466	DCUN1D5
0.999561	0.161159	CCNG2
0.999561	0.161077	LOC400061
0.999561	0.161021	BTG1
0.999561	0.16095	TMEM14C
0.999561	0.160945	FAM102B
0.999561	0.160932	CTSH
0.999561	0.160912	HMGB1
0.999561	0.16088	RPS8
0.999561	0.160861	C16orf53
0.999561	0.160852	C14orf132
0.999561	0.160773	IFIT3
0.999561	0.16071	FLJ20152
0.999561	0.160566	TMEM167A
0.999561	0.160487	SMARCE1
0.999561	0.16041	ZCCHC17
0.999561	0.160341	SNRPB2
0.999561	0.160288	RBAK
0.999561	0.16016	SLC35F2
0.999561	0.160096	LOC730107
0.999561	0.16	LEPROT
0.999561	0.159864	HIST1H4C
0.999561	0.159817	C6orf129
0.999561	0.15979	TMEM126B
0.999561	0.159755	FAM49B
0.999561	0.159646	BANF1
0.999561	0.159629	KIAA0179
0.999561	0.159604	FAM14A
0.999561	0.159591	LOC148430
0.999561	0.159569	LOC651436
0.999561	0.15951	CEP68
0.999561	0.159424	SPG3A
0.999561	0.159369	APOA1BP
0.999561	0.159263	IQGAP1
0.999561	0.159223	LOC389599
0.999561	0.159169	TMEM19
0.999561	0.158947	F5
0.999561	0.158877	MANEA
0.999561	0.158819	PTPLAD1
0.999561	0.158788	PARP9
0.999561	0.158556	OSTM1
0.999561	0.158456	GFPT1
0.999561	0.158405	LOC645203
0.999561	0.158296	FKBP1A
0.999561	0.158263	GPR114
0.999561	0.158066	PHF3
0.999561	0.157995	PCGF5
0.999561	0.157934	ETNK1
0.999561	0.157882	ARFGEF1
0.999561	0.15784	GRN
0.999561	0.157705	C1orf2
0.999561	0.157332	UGT2B17
0.999561	0.157158	ADD3
0.999561	0.157045	HYOU1
0.999561	0.156995	FTL
0.999561	0.156942	TSC22D1
0.999561	0.156838	KBTBD7
0.999561	0.156785	MYO5A
0.999561	0.156775	LOC399988
0.999561	0.156765	NDUFB3
0.999561	0.156764	CTNNA1
0.999561	0.156753	ACAD8
0.999561	0.156666	MLSTD1
0.999561	0.156605	CD3Z
0.999561	0.156595	PDK1
0.999561	0.156591	TPST2
0.999561	0.156464	GCC2
0.999561	0.156374	AGPAT5
0.999561	0.156246	C1orf142
0.999561	0.156237	C1orf43
0.999561	0.156018	CD33
0.999561	0.155929	BIRC3
0.999561	0.15589	SCYL3
0.999561	0.155807	MAL
0.999561	0.155722	NUAK1
0.999561	0.155704	TRK1
0.999561	0.155585	NRBF2
0.999561	0.155528	MTAC2D1
0.999561	0.155488	CRBN
0.999561	0.155487	QP-C
0.999561	0.15545	IMPAD1
0.999561	0.155391	CCNC
0.999561	0.155378	PIK3C2A
0.999561	0.155333
0.999561	0.155265	DAP
0.999561	0.155198	GPX4
0.999561	0.155122	CXorf38
0.999561	0.155101	CKS2
0.999561	0.154976	ZFP260
0.999561	0.154931	ZNF537
0.999561	0.154817	IARS
0.999561	0.15474	ITPR1
0.999561	0.154712	ARHGAP10
0.999561	0.154692	GRN
0.999561	0.154676	MLL3
0.999561	0.154664	GLRX2
0.999561	0.154542	AVP
0.999561	0.154462	PLEKHF2
0.999561	0.154418	NRIP1
0.999561	0.154329	EEF2
0.999561	0.15425	TIA1
0.999561	0.15421	CPD
0.999561	0.154209	ATM
0.999561	0.154191	LHFPL2
0.999561	0.154189	LOC649260
0.999561	0.154164	C8orf59
0.999561	0.153959	UTY
0.999561	0.15393	NQO2
0.999561	0.15367	SLBP
0.999561	0.153612	C6orf211
0.999561	0.153609	SEPT11
0.999561	0.153544	NME2
0.999561	0.153536	SUB1
0.999561	0.153496	ST8SIA1
0.999561	0.153242	FHL3
0.999561	0.153216	LOC388789
0.999561	0.153113	GAS2L1
0.999561	0.153069	RRS1
0.999561	0.153068	MFSD1
0.999561	0.153062	TCEA3
0.999561	0.152984	XPOT
0.999561	0.152895	AGL
0.999561	0.152813	CTSH
0.999561	0.152725	LOC100131845
0.999561	0.152695
0.999561	0.152664	LRP1
0.999561	0.152335	NT5E
0.999561	0.152291	PASK
0.999561	0.15227	LOC653486
0.999561	0.152156	GTF2IP1
0.999561	0.152101	LOC653784
0.999561	0.152078	SEC23B
0.999561	0.152064	MOBKL1A
0.999561	0.151879	DDEF1
0.999561	0.151842	ECT2
0.999561	0.151714	SCC-112
0.999561	0.151569	BET1
0.999561	0.151462	SPCS2
0.999561	0.151402	LOC644677
0.999561	0.151391	ZBTB16
0.999561	0.151371	FAM98A
0.999561	0.151351	R3HDM1
0.999561	0.151325
0.999561	0.151316	TIPRL
0.999561	0.15131	CBL
0.999561	0.151279	TSC22D4
0.999561	0.151211	MELK
0.999561	0.151127
0.999561	0.15112	ELF1
0.999561	0.151116	LOC100130308
0.999561	0.151108	RNF149
0.999561	0.151079	MRCL3
0.999561	0.150963	KLHL5
0.999561	0.150924	TUBD1
0.999561	0.15089	CHCHD1
0.999561	0.150889	GSTO1
0.999561	0.150773	CDA
0.999561	0.150695	CSTF2
0.999561	0.15068	PLXNC1
0.999561	0.150614	LOC645381
0.999561	0.150567	LOC649032
0.999561	0.150526	HPSE
0.999561	0.150524	SLC30A5
0.999561	0.150479	LAMP2
0.999561	0.150463	SLC33A1
0.999561	0.150399	GCNT1
0.999561	0.150357	ANKRD9
0.999561	0.150293	GRK5
0.999561	0.150289	CYP4F3
0.999561	0.150265	DACT1
0.999561	0.150259	SUPT16H
0.999561	0.150225	SUMO2
0.999561	0.150143	NPM3
0.999561	0.150138	LOC648740
0.999561	0.150128
0.999561	0.15011	TMEM107
0.999561	0.149992	POU2AF1
0.999561	0.14991	SDF2L1
0.999561	0.149836	LEF1
0.999561	0.149824	LOC100131727
0.999561	0.149696	CHMP5
0.999561	0.149695	CNN2
0.999561	0.149616	LOC653079
0.999561	0.149567	CCNG1
0.999561	0.149549	LOC100134331
0.999561	0.149484	TPST2
0.999561	0.149413	RPL36
0.999561	0.149368	EIF2AK3
0.999561	0.149326	VNN1
0.999561	0.149175	KIF2
0.999561	0.149137	NOB1P
0.999561	0.149134	JMJD1C
0.999561	0.149126	PCTP
0.999561	0.149048	PRKCA
0.999561	0.149048	CORO1C
0.999561	0.148972	GPR183
0.999561	0.14894	NCK2
0.999561	0.148929	CD36
0.999561	0.148909	ERGIC1
0.999561	0.148746	GNAI3
0.999561	0.148699	SPARC
0.999561	0.148684	PCK2
0.999561	0.148646	LOC100129552
0.999561	0.148622	ROD1
0.999561	0.148604	LOC100134728
0.999561	0.148549	FRAT2
0.999561	0.148532	GPRC5D
0.999561	0.148524	LOC648099
0.999561	0.148517	PPP1R10
0.999561	0.148512	C1orf60
0.999561	0.148461	MORC3
0.999561	0.148383	UBLCP1
0.999561	0.148374	CRSP3
0.999561	0.148358	MGC15763
0.999561	0.148347	ARL5A
0.999561	0.148317	SP110
0.999561	0.148309	CAT
0.999561	0.148153	EPIM
0.999561	0.148071	ACADM
0.999561	0.147962	CYSLTR1
0.999561	0.14788	TDRD9
0.999561	0.147872	ZNF281
0.999561	0.147726	STAT1
0.999561	0.147692	CEP55
0.999561	0.147676	GNAQ
0.999561	0.147672	PRCP
0.999561	0.147613	SLC1A4
0.999561	0.147524	ADRM1
0.999561	0.147498	CMIP
0.999561	0.14747	WDR44
0.999561	0.147468	PRDM1
0.999561	0.147424	DPP4
0.999561	0.147424	CETP
0.999561	0.147393	GP1BB
0.999561	0.147334	ANKRD16
0.999561	0.147214	LOC100132673
0.999561	0.147192	TP53
0.999561	0.14708	TXNDC13
0.999561	0.147038	PDGFA
0.999561	0.147003	BCORL2
0.999561	0.146998	P4HB
0.999561	0.14698	LOC646966
0.999561	0.146969	TAP2
0.999561	0.146958	LMNA
0.999561	0.146949	FYTTD1
0.999561	0.146918	LOC100133823
0.999561	0.146789	CREBBP
0.999561	0.146763	ZNF654
0.999561	0.14669	TDRD7
0.999561	0.146553	SPAST
0.999561	0.146517	FLJ90013
0.999561	0.146444	POMC
0.999561	0.146325	FLJ12716
0.999561	0.146294	RAB10
0.999561	0.146201	FLJ10916
0.999561	0.14612	SYTL4
0.999561	0.146054	SAFB2
0.999561	0.146036	LOC100132299
0.999561	0.146008	CMTM6
0.999561	0.145986	FAM3C
0.999561	0.145981	RASA2
0.999561	0.145939	EVI2B
0.999561	0.145873	FCGR1B
0.999561	0.145854	HMMR
0.999561	0.14579	REV1
0.999561	0.145748	UGCGL1
0.999561	0.145614	TMEM106B
0.999561	0.145586	ZNF146
0.999561	0.14553	HIGD1A
0.999561	0.145438	GPBP1L1
0.999561	0.145388	SOCS1
0.999561	0.145327	TMEM55A
0.999561	0.145205	KIAA1797
0.999561	0.145028	TK1
0.999561	0.144985	KIR2DL3
0.999561	0.144983	LOC728128
0.999561	0.144943	HRASLS3
0.999561	0.144939	GAPDH
0.999561	0.144895	LOC402694
0.999561	0.144832	PROSC
0.999561	0.144816	VCP
0.999561	0.144782	COX5A
0.999561	0.144773	LOC401623
0.999561	0.14477	MTPN
0.999561	0.144667	UNQ501
0.999561	0.144642	LOC100129585
0.999561	0.144498	LOC653600
0.999561	0.144436	MS4A6A
0.999561	0.144401	ACOX1
0.999561	0.144394	MGC40405
0.999561	0.144381	RTN3
0.999561	0.144304	PURA
0.999561	0.144287	UBQLN2
0.999561	0.144216	RNF216L
0.999561	0.144166	CAND1
0.999561	0.14415	PTPNS1
0.999561	0.144105	GAPDH
0.999561	0.144103	RIN3
0.999561	0.144055	CHP
0.999561	0.144015	CDCA7L
0.999561	0.144012	BPGM
0.999561	0.143865	FKBP1A
0.999561	0.143602	BCL2
0.999561	0.143546	URP2
0.999561	0.143491	LOC283345
0.999561	0.143465	ENY2
0.999561	0.143431	DUSP1
0.999561	0.143356	OTOF
0.999561	0.143336	CXCL10
0.999561	0.143168	TARBP2
0.999561	0.14311	SOS1
0.999561	0.143069	CDK6
0.999561	0.143063	LOC644131
0.999561	0.143043	SLC25A16
0.999561	0.143036	ATF6
0.999561	0.142964	ATP5C1
0.999561	0.142943	UCHL3
0.999561	0.14293
0.999561	0.142928	XKR8
0.999561	0.142878	RAPGEF6
0.999561	0.142824	RPL26L1
0.999561	0.14282	GIMAP1
0.999561	0.142805	SMARCC2
0.999561	0.142785	CYB5R4
0.999561	0.142748	NDUFB3
0.999561	0.142654	HEXIM2
0.999561	0.142572	PAK1IP1
0.999561	0.142544
0.999561	0.142491	VPS4B
0.999561	0.142474	TMEM14B
0.999561	0.142468	THEM4
0.999561	0.142419	SMOX
0.999561	0.142382	TICAM2
0.999561	0.142379	MDFIC
0.999561	0.142336	MAPRE3
0.999561	0.142326	PARP1
0.999561	0.142306	AP3M1
0.999561	0.142191	KLF9
0.999561	0.142055	CHRNB1
0.999561	0.142	TLN1
0.999561	0.141907	H2BFS
0.999561	0.141804	MDS025
0.999561	0.141802	LOC646786
0.999561	0.141727	S100A11
0.999561	0.141696	RB1
0.999561	0.141668	C1orf108
0.999561	0.141631	LOC729898
0.999561	0.141554	FLJ20097
0.999561	0.141552	MAZ
0.999561	0.141502	DNAJA3
0.999561	0.141459	LOC730255
0.999561	0.141449	NEK2
0.999561	0.141438	UGCGL1
0.999561	0.141354	HMGB1
0.999561	0.14125	NPTN
0.999561	0.141243	WSB1
0.999561	0.141118	LOC642755
0.999561	0.141109	TCEAL8
0.999561	0.141082	ADD3
0.999561	0.14102	KLRC1
0.999561	0.140976	HTLF
0.999561	0.14094	C1orf198
0.999561	0.140921	SEPHS2
0.999561	0.140861	CD300LB
0.999561	0.140838	SMARCC2
0.999561	0.140836	ZNF443
0.999561	0.140765	SPCS1
0.999561	0.140752	CASP1
0.999561	0.140739	STX6
0.999561	0.140738	STT3B
0.999561	0.140644	FKBP3
0.999561	0.140638	CALU
[truncated: 45,557 more rows]

## Sheet: AllFemalesBelowvsAbove
FDR	logFC	SYMBOL
0.114808	4.2762	RPS4Y1
0.1455	3.59541	LOC100133662
0.138403	2.51928	EIF1AY
0.187741	2.11857	RPS4Y2
0.167092	2.00102	SMCY
0.181931	1.6049	PRKY
0.223778	1.3824	LOC729708			1.5	0.584963
0.166554	1.3678	CYorf15B
0.101075	1.26983	CYorf15A
0.00102724	0.940801	PLA2G4C
0.174044	0.915226	USP9Y
0.162503	-0.612241	PARVB
0.28689	-0.627406	LOC391019
0.23876	-0.67682	XIST
0.622914	2.60121	IFI27
0.496649	1.20517	KCTD12
0.849549	1.01152	IFI44L
0.32998	0.980011	VAV3
0.758436	0.953012	OTOF
0.907398	0.843312	LAIR2
0.933047	0.759172	LAIR2
0.823293	0.699778	IGJ
0.347506	0.67868	LOC728059
0.400946	0.63671	CLEC4A
0.575586	0.636458	KLRC1
0.470723	0.630149	HES4
0.390291	0.613686	CBX6
0.36179	0.612728	PABPC3
0.382881	0.609263	UTY
0.332421	0.605716	OGT
0.530983	0.596878	CXCR4
0.763146	0.594818	FAM46C
0.932798	0.589712	EGR2
0.36179	0.588498	OR7E156P
0.291084	0.587221	SNORD31
0.723579	0.586595	BRWD2
0.0031458	0.583729	GOLPH4
0.234695	0.582962	ADAM10
0.23876	0.571513	GOLGA
0.555905	0.571476	HSU79303
0.283814	0.569728	JAK1
0.549659	0.558038	ANKRD36
0.503503	0.547259	LOC100190939
0.397727	0.540546	PLD3
0.623281	0.540327	DDX17
0.444554	0.538741	PLCH2
0.626391	0.529993	MX1
0.500604	0.527813	LOC651633
0.527639	0.525048	LOC652334
0.523643	0.518765	LYZ
0.149414	0.516443	CSNK1D
0.735373	0.516002
0.858962	0.515512	TMEM107
0.607914	0.513771	KIR2DL3
0.533384	0.509611	LOC202134
0.738512	0.50633	EPSTI1
0.473073	0.500331	LOC100131609
0.390291	0.498637	NBPF11
0.752873	0.494762	LOC644936
0.149414	0.492229	AP1G1
0.61675	0.491963	UPLP
0.858911	0.490797	LOC652493
0.602419	0.488479	LOC652726
0.550796	0.48448	CARD11
0.470723	0.480195	NPEPPS
0.82869	0.480169	LOC647450
0.635852	0.480156	LGALS3
0.456108	0.47789	MAN1A1
0.469584	0.476127	PRDM1
0.874863	0.476118	CD38
0.595971	0.47446	CAPZA1
0.635788	0.469109	FLJ22531
0.591215	0.466758	NAPRT1
0.447746	0.465189	DDX3Y
0.899083	0.462533	TXNDC5
0.29342	0.459465	LOC440138
0.438671	0.458279	SNORD11
0.415328	0.455189	ANKRD36
0.439491	0.453465	TFG
0.569066	0.453176	MAFB
0.601583	0.452559	KLRC1
0.738512	0.450955	GSTM1
0.550796	0.448903	CDC14A
0.647175	0.444508	LOC202134
0.676012	0.444366	PDGFRB
0.332421	0.444002	PDE7A
0.151279	0.443656	LOC653450
0.512419	0.441601	GSTM1
0.36977	0.440901	PSCDBP
0.375714	0.439281	C14orf173
0.375714	0.438593	ITGA4
0.695327	0.438575	C9orf130
0.22659	0.437179	ILF3
0.518141	0.437114	LOC654189
0.570527	0.436818
0.57779	0.436383	FKSG14
0.509125	0.436211	UGCGL1
0.529677	0.433857	LOC653071
0.622142	0.43262	TP53I13
0.674671	0.432599	RORA
0.744935	0.430696	GSTM1
0.456821	0.430569	ADD3
0.771574	0.430294	AMY1A
0.360999	0.429712	FCRL3
0.597702	0.427823	LOC400986
0.527639	0.427662	CLEC2D
0.653103	0.4264	C7orf28B
0.627384	0.42631	LOC653316
0.628488	0.424011	ANXA2P1
0.626144	0.423254	LILRA3
0.36179	0.422431	SNAP23
0.210046	0.421266	TETRAN
0.622142	0.4211	GOLGA8B
0.94175	0.420348	LOC91353
0.512419	0.416906	BOLA2
0.366329	0.416634	LOC653631
0.605072	0.41374	ZNF265
0.537498	0.413579	HLA-DPB1
0.34321	0.413365	HIF1A
0.42662	0.412636	CCM2
0.319435	0.412089	FLJ32679
0.495903	0.411741	C20orf94
0.512419	0.411306	PRDM1
0.518283	0.411277	CTSL
0.635899	0.408542	RXRB
0.560887	0.407054	FAM65A
0.647175	0.406261	LOC100133277
0.36179	0.406157	ADSS
0.478028	0.404409	FLJ10088
0.611363	0.403695	RNF126
0.686325	0.403505	GZMB
0.259752	0.403445	SLC7A6
0.685494	0.403432	RORA
0.620015	0.402015	LOC645691
0.586067	0.401466	LRCH4
0.285186	0.400728	MDFIC
0.655473	0.399501	MAX
0.58645	0.398899	LOC100131096
0.406696	0.398407	LOC653115
0.435835	0.397304	RANGNRF
0.23945	0.396929	C1orf85
0.811454	0.396343	DDIT4
0.832294	0.396122	IFI44
0.584428	0.394856	LOC440157
0.627745	0.394275
0.445396	0.394152	CASP8
0.435236	0.392589	LOC728408
0.505195	0.392359	LOC728643
0.558996	0.391397	MBNL1
0.682816	0.391109	LOC643591
0.885204	0.390964	HLA-DRB6
0.553684	0.3901	FBXO38
0.649194	0.389142	AMMECR1
0.0502474	0.388221	IREB2
0.598636	0.3872	HNRPH1
0.480822	0.386585	DHX37
0.57731	0.386404	CASP8
0.501427	0.386278
0.309674	0.38608
0.561912	0.386042	UBE1C
0.101075	0.385131	AGFG1
0.573468	0.383859	ZBTB11
0.518283	0.383648	FLJ35801
0.464867	0.383295	CSF1R
0.41254	0.383159	GMEB2
0.697521	0.381964	KLRC2
0.234695	0.381869	CLEC2D
0.575586	0.381675	CERK
0.410473	0.381474	SNAPC4
0.510403	0.380261	RNF149
0.56906	0.379687	LOC643373
0.376741	0.379099	MORC3
0.74957	0.379005	NR4A2
0.571003	0.378931	PBEF1
0.690019	0.378744	FLJ11712
0.370621	0.378688	POLR2J2
0.537033	0.378451	CTSB
0.647175	0.378175	SFRS11
0.259752	0.377183	LINS1
0.803482	0.377111	SCGB3A1
0.644969	0.376438	DICER1
0.286617	0.376395	ZFY
0.929898	0.376055	LOC647506
0.604542	0.375778	CLEC2D
0.580032	0.375552	GSTM2
0.60317	0.37416	RAP1BL
0.498301	0.374097	C20orf27
0.439491	0.373014	LOC648695
0.661981	0.372847	CAPS
0.648033	0.372012	PCID1
0.604866	0.37115	JMJD1C
0.379874	0.371097	ATF4
0.625684	0.370743	SAMSN1
0.525499	0.370658	PAPOLA
0.623443	0.370427	SLC26A6
0.667767	0.370149	LOC440585
0.32762	0.370147	SNORD36A
0.575275	0.369856	BLVRB
0.286641	0.368339	LOC647743
0.648902	0.368053	ALS2CR14
0.593249	0.367689	CTSL
0.636791	0.367552	KIAA1033
0.720699	0.365939	BRDG1
0.698977	0.365534	LOC650128
0.44186	0.364235	NKTR
0.0914522	0.363842	CLASP2
0.410473	0.363464	EML3
0.198269	0.363096	CTLA4
0.496858	0.363066	NELF
0.674671	0.362668	PIK3AP1
0.704214	0.362652	KLRC1
0.384345	0.36204	DMXL2
0.372661	0.361731	LOC727758
0.617506	0.359865	SIL1
0.683092	0.359574	TRA1P2
0.542663	0.359423	PRPF4B
0.513586	0.359329	SLC39A8
0.682302	0.35912	KIR2DL4
0.634645	0.358652	PPIB
0.593825	0.358421	TMEM170B
0.428851	0.357996	TNC
0.372661	0.357362	PPP1R16A
0.848662	0.357288	DEFA1
0.512419	0.357133	LOC641807
0.566018	0.357	CAST
0.602011	0.35548	LOC100132564
0.516446	0.355385	DNAJB14
0.529677	0.355343	LOC647523
0.613324	0.355272	ZNF679
0.652127	0.354879	LOC100129426
0.591532	0.354868	CLK3
0.50485	0.354578
0.52918	0.354455	EMILIN2
0.575586	0.354366	GTF2H2B
0.329554	0.354343	PPM1A
0.667767	0.354292	LOC644642
0.634337	0.352906	NR2C1
0.704229	0.352815	CAST
0.504335	0.352459	MGC10471
0.605229	0.352453	TANK
0.332113	0.351044	GALNACT-2
0.237525	0.350912	SCRIB
0.550276	0.350607	MGC4562
0.439491	0.350214	YIF1A
0.394205	0.350038	LOC653542
0.319435	0.350006	AMY1B
0.652127	0.349869	HCFC1R1
0.723454	0.349675	LOC645157
0.369265	0.349	ARS2
0.647175	0.348456	PLEKHF2
0.602273	0.348349	RNPC3
0.658572	0.348345	METTL7A
0.999584	0.348316	TXNDC5
0.662221	0.348023	SBDS
0.53773	0.346854	C10orf97
0.634135	0.346678	CXCL16
0.517366	0.3466	C1orf19
0.608194	0.346507	MGC14376
0.372661	0.346368	CTDSPL2
0.661981	0.346304	TSPAN18
0.755815	0.346209	CDC42SE1
0.654515	0.345929	DDX17
0.560887	0.34585	LRCH4
0.590361	0.345779	RIPK5
0.435051	0.34514	RIOK3
0.49334	0.344313	LOC644774
0.449334	0.344179
0.667095	0.343843	NFKBIZ
0.539419	0.343796	PICK1
0.755617	0.342967	RPLP1
0.852445	0.342428	LOC400304
0.221663	0.34141	ATP2C1
0.527639	0.341192	TSNAX
0.500603	0.341044	C9orf38
0.703169	0.340782	CROP
0.706896	0.340727	BANK1
0.555905	0.339868	LOC645001
0.582478	0.339703	FNDC3A
0.43547	0.33953	PPWD1
0.259318	0.339392	WDR18
0.379874	0.339337	TSPAN3
0.72202	0.338881	FCGBP
0.445585	0.338649	ECHDC2
0.676224	0.338086	MGC40405
0.420568	0.337908	IRX3
0.783472	0.337874	VAPA
0.806476	0.337565	IFI6
0.754362	0.337506	CDC20
0.676905	0.337356	CDC42SE1
0.397009	0.337133	FLJ36090
0.418822	0.336294	TXNRD2
0.722338	0.336189	DKFZp434K191
0.75874	0.335959	PCDHB9
0.439491	0.335943	HERC4
0.704718	0.335198	ASCIZ
0.444554	0.335031	ANXA4
0.425999	0.335008	ADD3
0.626144	0.334651	PTPN22
0.659062	0.334191	DDB1
0.627932	0.334177	HMGB1
0.626144	0.334161	HNRNPH1
0.556106	0.33406	LOC729816
0.593825	0.333827	PION
0.656559	0.33336	EVI5
0.686126	0.332507	KIAA1618
0.685494	0.332491	MFGE8
0.44186	0.332264	KIAA0261
0.647175	0.332131	FKBP11
0.633674	0.331887	CTLA4
0.384801	0.331699	BTN2A2
0.549475	0.331696	MBTD1
0.609214	0.33114	LOC644037
0.727689	0.330761	LOC100128274
0.446327	0.330585	SPG21
0.181743	0.33028	MLL3
0.543662	0.330136	RASGRP3
0.644199	0.329776	EIF3S10
0.555173	0.329715	IFT74
0.740787	0.329203	LOC400987
0.447746	0.328007	PSRC2
0.57779	0.32796	FASTK
0.444554	0.327678	CASC4
0.747207	0.32761	PTPRC
0.531087	0.327193	G3BP2
0.598024	0.32692	CDKN1A
0.384345	0.326886	CASP8
0.623027	0.326562	LOC728732
0.774099	0.32649	SLC5A8
0.518283	0.326069	C12orf23
0.415082	0.325892	PIK4CA
0.703169	0.32585	RAD51
0.706241	0.32549	OAS1
0.550796	0.325439	TSPAN4
0.500604	0.325432	CSTF2
0.833961	0.324879	HSP90B1
0.563546	0.32478	SLC11A2
0.639831	0.324773	TSEN15
0.550796	0.324654	KIAA1731
0.681906	0.324507	LOC100129237
0.600205	0.32442	LOC100133923
0.445512	0.323969	ADAM10
0.737202	0.323824	MS4A7
0.709594	0.323564	ZNF223
0.147603	0.323405	MACF1
0.66776	0.323113	HMGB1
0.765384	0.322891	RAD21
0.0831332	0.322599	TMSB4Y
0.444554	0.322046	LOC647150
0.52795	0.321915	TIA1
0.576987	0.321861	C22orf27
0.661983	0.321569
0.617094	0.321457	FAM53C
0.655402	0.3198	EAF2
0.72381	0.319759	DEFA3
0.61675	0.319353	CUL4A
0.456821	0.31914	LRRC14
0.594214	0.319128	AZI1
0.604542	0.318997	MGC4618
0.728898	0.318714	OVGP1
0.548777	0.318281	CENTA2
0.505195	0.318169	CLCN7
0.644969	0.318058	GNG2
0.453406	0.317891	MPHOSPH6
0.464867	0.317729	CCNC
0.259318	0.317635	MRAP
0.571005	0.317457	CHMP5
0.444624	0.317145	RNU32
0.662218	0.317134	LOC400566
0.597609	0.317017	SEC61A1
0.283814	0.316957	DC36
0.637035	0.31695	LCOR
0.386929	0.316904	LOC644891
0.512419	0.316248	EIF4G2
0.379874	0.316124	AMY1B
4.84155e-05	0.315717	PPFIA1
0.47794	0.315607	CLDND1
0.724413	0.315136	CAT
0.717472	0.315127	LOC651738
0.384801	0.315044	DRB1
0.563546	0.314839	FNDC3A
0.642509	0.314817	LOC401252
0.510403	0.314693	KIAA0528
0.362627	0.31454	CBWD5
0.934837	0.313548	IFIT1
0.521449	0.313499	RALGDS
0.428922	0.313089	TCP1
0.523264	0.312885	LOC729806
0.527639	0.312823	WDSUB1
0.789467	0.312624	PPP2R3A
0.735083	0.312597	CRKRS
0.539419	0.31228	LOC791120
0.386929	0.312261	OR7E156P
0.527639	0.311746	SH3GL1
0.400869	0.311664	HIF1A
0.481162	0.311644	ZFP36L2
0.148336	0.311288	RSNL2
0.372661	0.311033	ARID4B
0.174135	0.31103	NFATC3
0.688555	0.310873	SP4
0.632509	0.310791	EVI2B
0.540708	0.310438	EPIM
0.726069	0.310365	SNAP23
0.555768	0.310347	GSDMDC1
0.530983	0.309775	RAB10
0.360999	0.309692	LBR
0.531529	0.309561	CYP51A1
0.661737	0.309479	SEC24B
0.57646	0.309477	SMC6L1
0.685755	0.309382	CLDND2
0.696465	0.309334	GPBP1
0.574309	0.309018	ZNF320
0.510403	0.308659	UBXD8
0.626144	0.308591	CBLN3
0.653103	0.308521	FH
0.652127	0.308206	BRI3P1
0.498301	0.30808	GLTSCR1
0.738283	0.308076	LOC100133298
0.51262	0.307955	PH-4
0.445189	0.307842	TIPRL
0.478028	0.307436	KIAA1018
0.475152	0.307346	WTAP
0.614294	0.307207	ARL2
0.593825	0.306381	LOC649801
0.212712	0.306263	PRKAG2
0.438776	0.306119	DNAJB14
0.562425	0.305977	LOC728026
0.446875	0.305851	PPP1R12A
0.476382	0.305722	AFF1
0.512419	0.305697	MAN2A1
0.593073	0.305628	LOC650114
0.187787	0.30551	ECOP
0.550276	0.305448	PIGQ
0.651749	0.305249	LOC162073
0.579098	0.305148	RHOC
0.550796	0.305106	CSNK1E
0.372661	0.304793	SLC4A7
0.444554	0.304696	FLJ20054
0.671159	0.304089	ATP2B1
0.709769	0.303872	ANKDD1A
0.72608	0.303443	KIAA1370
0.126113	0.303139	MAP4K5
0.611193	0.303084	CAST
0.470723	0.303045	LOC100132493
0.709594	0.302996	NCOA3
0.709436	0.302726	E2F2
0.805288	0.30261	AFF3
0.724413	0.301483	PTPLAD2
0.541705	0.301376	ULK1
0.704718	0.301376	ZNF101
0.566018	0.301016	LOC132321
0.0831332	0.300896	GPIAP1
0.509125	0.300866	ACAP2
0.550796	0.300621	TP53INP1
0.615748	0.299848	RYK
0.425826	0.299626	CD3Z
0.557544	0.299392	NOTCH2NL
0.850071	0.299371	ZADH1
0.49334	0.299203	KIAA0999
0.883261	0.299169	TARP
0.653659	0.299097	KIAA1267
0.608194	0.299063	NUSAP1
0.84742	0.298977	C1orf63
0.527639	0.298917	UHRF2
0.673141	0.298642	LOC643873
0.580588	0.298278	TNFRSF1B
0.76373	0.298276	CEP27
0.575586	0.298058	R3HDM1
0.575059	0.297852	PP2447
0.168155	0.297837	LOC653738
0.42407	0.297835	GABPA
0.639831	0.29778
0.725343	0.29738	LOC400446
0.517366	0.297291	ATP8B4
0.555905	0.297225	IKBKG
0.999584	0.297043	TNFRSF17
0.523364	0.296975	CASP2
0.967783	0.29665	LOC652694
0.524006	0.296385	SCYL2
0.372661	0.296315	RECQL
0.444659	0.296283	PSAP
0.688555	0.296025	MBNL2
0.512419	0.295992	LOC651423
0.464649	0.295903	DTX2
0.670439	0.295423	KIAA1641
0.605165	0.295375	VPS16
0.693794	0.294922	SLC11A1
0.7737	0.294682	PTMA
0.647175	0.294657	PBEF1
0.732277	0.294412	TIA1
0.673141	0.294206	AGFG1
0.656079	0.294192	TTRAP
0.36179	0.294188	GLA
0.639831	0.294124	CTSO
0.557544	0.294013	HSPD1
0.668505	0.293606	ZNF467
0.644199	0.293286	IDS
0.718913	0.293079	BIRC3
0.436299	0.293038	CD3Z
0.512419	0.292874	CENPB
0.481962	0.292502	LOC339745
0.612599	0.292114	TMED10
0.124465	0.291857	TBCE
0.344827	0.291829	LOC728877
0.517366	0.291679	DIP2A
0.204839	0.291648	DCTN1
0.386929	0.291607
0.902989	0.291568	LRRN3
0.167092	0.291387	SNORD57
0.639479	0.291382	NFAT5
0.771619	0.291278	BIRC4BP
0.697521	0.291114	LOC148430
0.386929	0.291105	DNAJC10
0.703169	0.290941	GARNL1
0.671976	0.29094	LOC440929
0.35047	0.290769	LOC644037
0.943629	0.290528	CXCL2
0.476382	0.289895	MORF4L2
0.648684	0.289744	FLJ22471
0.688885	0.289444	USP8
0.510403	0.289432	LOC100128337
0.453661	0.288929	MLL3
0.601535	0.288675	LOC100132528
0.824727	0.288344	TXNDC5
0.360699	0.28831	PPIA
0.174044	0.287988	NEDD1
0.453324	0.287421	OSGEP
0.615748	0.287421	LOC389322
0.790387	0.28715	IL4R
0.549659	0.287027	PLOD1
0.446327	0.286922	ADARB1
0.453406	0.286787	ORMDL1
0.459426	0.286529	LOC100134291
0.865371	0.286519	AMY2B
0.289035	0.286204	YTHDC2
0.484358	0.286138	ARID2
0.628488	0.285821	PIK3R1
0.676224	0.285808	SLK
0.634337	0.285756	FAM49B
0.3676	0.285685	EPB41
0.826657	0.285623
0.576442	0.285342	MGC26694
0.626144	0.285055	C9orf88
0.478468	0.284985	CTNNB1
0.549659	0.284755	LOC100133803
0.643038	0.284677	SLBP
0.315949	0.284616	DNMT1
0.831964	0.284387	CAMK1G
0.415328	0.284147	ZNF499
0.575059	0.284121	DNAJB12
0.435236	0.283658	C6orf107
0.518283	0.283435	LOC653371
0.775891	0.283337	BRDG1
0.825225	0.283272	CACNA1I
0.571005	0.283211	IL32
0.579842	0.283082	C10orf88
0.49245	0.282999	LOC100132535
0.589822	0.282959	LOC100131609
0.964259	0.282774	IL1RN
0.510403	0.282743	SIGLEC11
0.593825	0.282621	ADAM15
0.549475	0.282549	ADAM17
0.593249	0.28234	TMEM1
0.694263	0.282289
0.390291	0.281828
0.475368	0.281626	UBE2E1
0.42662	0.281584	UFM1
0.582852	0.281261
0.43547	0.281189	PDE4D
0.447746	0.281105	SLC25A13
0.735526	0.280999	ACSL1
0.749588	0.280614	IRF5
0.602822	0.280319	GGA2
0.754769	0.279813	DENR
0.719279	0.279681	ASCC3
0.593073	0.279623	SLC25A19
0.824443	0.279599	GNLY
0.725758	0.279505	LOC653450
0.574523	0.279348	BTBD12
0.221663	0.279218	YARS
0.631542	0.279187	LOC653086
0.518141	0.279159	TXNDC10
0.771921	0.279152	ACAD9
0.651359	0.27902	RAPGEF2
0.55474	0.279014
0.539419	0.278924	KIAA1370
0.70306	0.27876	LOC653489
0.550796	0.278667	DNAJB6
0.69693	0.278663	LOC286444
0.53773	0.278615	BAT2D1
0.545547	0.278593	FLJ00038
0.698977	0.27849	TMEM191A
0.920977	0.278481	LOC642093
0.571968	0.278372	SRPK1
0.40099	0.278354	ABCA5
0.674671	0.278297	ABLIM1
0.721491	0.277985	DMAP1
0.722841	0.277978	CD164
0.756379	0.277978	BMP8B
0.673606	0.277966	CCDC45
0.473414	0.277935	TAF1L
0.447746	0.277883	C20orf191
0.681108	0.277659	ZNF93
0.510403	0.277621	UNQ501
0.653103	0.277599	TMEM41B
0.481719	0.277291	STT3B
0.57528	0.277035	STT3A
0.648902	0.277011	SNORD89
0.647092	0.27692	EPB41L3
0.571005	0.276679	FLJ45256
0.221663	0.276527	BCORL2
0.67756	0.276364	ATP13A1
0.518158	0.276341	PLCG1
0.279924	0.276316	GLG1
0.535667	0.276285	RBM33
0.518141	0.276154	HNRPA2B1
0.512012	0.27608	TRPT1
0.422867	0.275662	PHF20L1
0.675604	0.27554	AP1S2
0.655905	0.275485	CFD
0.405766	0.275263	MBD2
0.226103	0.27518	RNF38
0.126113	0.275093	ZNF121
0.475456	0.274838	C16orf58
0.334683	0.274433	SEC24B
0.651398	0.274334	ADAM28
0.464468	0.27433	FAM120A
0.41254	0.27418	NR2C1
0.610114	0.27391	CS
0.59202	0.273318	ANXA2
0.630901	0.27284	ZNF573
0.51895	0.272542	IMP4
0.755617	0.272372	LOC391169
0.521449	0.272246	GPR89A
0.735436	0.272075	MS4A1
0.708188	0.271891	C4orf18
0.654515	0.271551	MTPN
0.498301	0.271425	LOC100130190
0.497516	0.271317	CORO2A
0.647175	0.271207	LOC165186
0.647175	0.270931	ITGB1
0.460142	0.270912	ZNF198
0.794063	0.270568	TNFSF14
0.563825	0.27047	FAM82B
0.555905	0.270435	LOC649419
0.409723	0.270179	MLL3
0.689876	0.270145	PAPSS1
0.474563	0.270003	GTF2IP1
0.767969	0.269933	LOC90835
0.710257	0.269888	GGH
0.776048	0.26978	SH3YL1
0.625526	0.269419	AMT
0.626144	0.269047	LOC286208
0.584428	0.268715	GRB2
0.58054	0.268634	LOC644745
0.259318	0.268558	UBN2
0.550276	0.268397	THUMPD1
0.709815	0.268354	SLC4A5
0.642436	0.267923	LOC100133372
0.535667	0.267746	C9orf95
0.722827	0.267698	IFT57
0.70872	0.267682	CEBPZ
0.676544	0.26768	C17orf70
0.642509	0.267638	SDCBP
0.47794	0.26762	RFC4
0.644969	0.267597	SLC2A6
0.605597	0.26707	EBF
0.719422	0.266974	BTBD15
0.79643	0.266874	DEFA3
0.579916	0.266487	HNRNPH3
0.290278	0.266442	ZF
0.435236	0.26644
0.384801	0.266286	NR2C2
0.661597	0.266161	CDC16
0.610857	0.266159	RRAGB
0.130908	0.266148	LOC100132655
0.623281	0.265708	C20orf19
0.625272	0.265463	ANKMY1
0.52916	0.265343	CCT7
0.529537	0.265021
0.712212	0.264921	THBS3
0.661981	0.264899	SPRYD3
0.0831332	0.264835	LCP2
0.388797	0.264522	CAST
0.310968	0.264503	LOC85389
0.656738	0.26429	DHRS8
0.174135	0.26423	ANKRD20A3
0.559836	0.264142	ULK1
0.43502	0.264121	UTRN
0.676544	0.263758	LOC646786
0.694561	0.263747	NEDD9
0.148336	0.263733
0.643038	0.263625	NFX1
0.720886	0.263492	ACTB
0.738901	0.262861	LOC100133800
0.346733	0.262708	RNU33
0.639479	0.262636	UNC119
0.476382	0.262527
0.134585	0.262385	AK2
0.43547	0.262369	ABL1
0.562425	0.262202	SS18
0.593825	0.262172	ATF1
0.647175	0.262083	SOS1
0.47794	0.261882	POLR2J3
0.518141	0.261627	KIAA1559
0.625272	0.261485	NGFRAP1
0.446327	0.261483	ANGEL2
0.478373	0.261432	ZC3HAV1
0.657684	0.261382	PMPCB
0.36179	0.26136	PAG1
0.518283	0.26117	GMDS
0.879115	0.261117	GNLY
0.520932	0.261104	EIF4E
0.576176	0.260941	BTBD14A
0.456821	0.260932	TMEM14C
0.510403	0.260924	TIAL1
0.181931	0.260866	SPTLC2
0.627745	0.260848	TRIM66
0.652592	0.260798	LOC645436
0.630901	0.260544	LOC253039
0.307407	0.260493	RB1
0.587637	0.260361	FYN
0.491125	0.260344	QARS
0.498301	0.260287	DVL3
0.530983	0.260283	LOC648140
0.318709	0.260199	TTF2
0.781236	0.260188	KLRD1
0.605597	0.260132	C20orf44
0.625272	0.25976	VPS36
0.612439	0.259651	CRY1
0.512419	0.259336	ZDHHC8
0.555173	0.259307	PES1
0.576605	0.2592	H2AFJ
0.520902	0.259199	FUSIP1
0.575586	0.259005	PAOX
0.259318	0.258971	USP14
0.69595	0.258833	FLJ37357
0.745699	0.25853	KYNU
0.669635	0.258471	IBTK
0.439491	0.258318	SNRPB
0.58645	0.258182	ITPRIP
0.548777	0.258147	LOC643873
0.56906	0.258083	ZC3HAV1
0.548028	0.257992	UBE1C
0.569066	0.257916	ATF4
0.534291	0.257629	TCERG1
0.435051	0.257476	DNAJA3
0.347506	0.257444	HNRNPA2B1
0.661981	0.257419	PRDX4
0.491125	0.257363
0.62732	0.257161	HIST1H2AC
0.552909	0.257076	DNAJC10
0.50485	0.256942	C1QDC1
0.210046	0.256848	CHD2
0.648372	0.256783	CD96
0.494643	0.256532	TDRD7
0.531266	0.256519	MBTPS1
0.710212	0.256443	ERGIC2
0.762352	0.256441	ASPM
0.678164	0.256302	ATP1B3
0.585642	0.256263	HSP90AA1
0.25079	0.256182	IQCB1
0.676237	0.25608	LOC100132727
0.324508	0.255744	SEC24B
0.546625	0.255735	DYRK1A
0.738412	0.255536	TUBD1
0.330413	0.255529	LOC113444
0.669644	0.255439	SOCS2
0.667767	0.255108	LOC729086
0.64538	0.254936	KLHDC2
0.634337	0.254847	C14orf106
0.840587	0.254798
0.560887	0.254687	BCLAF1
0.858463	0.254424	LOC727962
0.683092	0.254225	LOC100129028
0.594214	0.254041	TRIM5
0.497516	0.253874	NBPF20
0.708366	0.253814	OLFM1
0.806595	0.253789	LOC100131866
0.633674	0.253732	MLLT10
0.498301	0.253516	KIAA2010
0.533318	0.253505	LOC643674
0.610591	0.253461	RPS6KB2
0.234695	0.253442	NSUN6
0.555768	0.253095	CTDSPL2
0.47794	0.25296	TCEA1
0.563592	0.252857	MAP4K2
0.589002	0.252802	KTN1
0.757137	0.252762	NBPF14
0.710155	0.252656	LOC644250
0.623281	0.252637	XPO4
0.849324	0.252492	LOC641848
0.439491	0.252421	LOC100131737
0.47794	0.252402	LOC729687
0.651398	0.252401	LOC728537
0.306974	0.252121	LOC100130561
0.771921	0.252044	ITM2A
0.789742	0.252024	CCNL1
0.329554	0.251983
0.372661	0.251936	LOC642921
0.57955	0.251874	JOSD1
0.473073	0.251687	CCNT2
0.730238	0.251652	LLPH
0.874459	0.251595	MYBL1
0.713789	0.251548	SS18
0.722575	0.25154
0.609045	0.251482	CCNC
0.593825	0.251333	ITCH
0.325364	0.251185	FAM35A
0.460922	0.251123	TSPAN17
0.384345	0.251103	ABR
0.741924	0.251096	LOC201895
0.600335	0.250969	THOC3
0.642261	0.250817	OGT
0.481962	0.250781	MAP6D1
0.518158	0.250771	CTNNB1
0.467967	0.250705	RHOT1
0.755883	0.250614	BTBD15
0.171674	0.250432	C6orf62
0.572652	0.250238	FAM76B
0.585577	0.250222	LOC642675
0.662218	0.2502	LAMP2
0.634337	0.250145	MEIS3P1
0.555905	0.250111	MGC15875
0.551396	0.249993	TOMM34
0.619098	0.249963	SLC37A4
0.615397	0.249945	LOC650832
0.409723	0.249806	KLHDC4
0.680689	0.2498	C12orf46
0.670471	0.249783	SYT11
0.647175	0.249704	U16
0.5404	0.249605	LOC732432
0.566614	0.249586	LOC100132918
0.459426	0.249373	CNAP1
0.577877	0.249288	SNX6
0.831705	0.249231	DEFA1
0.483993	0.24923	SMG7
0.601009	0.249171	LOC221955
0.720886	0.248972	SNORD36C
0.481962	0.24883	LOC648749
0.806597	0.248423	MATK
0.524006	0.248377	SPAG9
0.659951	0.248324	SPCS3
0.569073	0.248033	LOC100129426
0.454146	0.247991	C1orf43
0.58645	0.24794	KTN1
0.647175	0.247808	LOC401622
0.53033	0.247789	THOC3
0.747207	0.247745	RAXL1
0.425399	0.247661	ZC3H14
0.616004	0.247643	CDK5RAP3
0.566018	0.247317	IL12RB1
0.512419	0.247278	CSNK1G2
0.591532	0.247156	CDV3
0.382942	0.247124	KIAA0376
0.536912	0.247117	BAGE5
0.647175	0.247004	LOC92017
0.618025	0.246857	CHMP5
0.252705	0.246678	TCERG1
0.427249	0.246572	SULT1A2
0.697542	0.246421	HHEX
0.747951	0.246278	GRAMD1A
0.535741	0.246216	PSMC6
0.541705	0.246195	TSC22D2
0.74211	0.24597	UBE2J1
0.550276	0.24597	LOC644380
0.644969	0.245686	RNF19
0.729559	0.245575	RAP1B
0.656738	0.245501	ASCC2
0.566018	0.2454	MAP3K1
0.630597	0.245135	THOC2
0.593825	0.245112	KPNA5
0.0831332	0.245054	SPTLC1
0.571005	0.244886	CENTA1
0.601491	0.244822	TTC13
0.749513	0.244587	HIST1H3H
0.635852	0.244583	LOC651436
0.325364	0.244357
0.789883	0.244351	ASNS
0.596216	0.244316	LARP2
0.531798	0.244293	LOC644245
0.460142	0.244212	ATP2C1
0.432892	0.244197	HNRPK
0.694996	0.244053	C4orf18
0.596124	0.243942	AP1G1
0.821717	0.243926	FOLR3
0.660444	0.243903	BTN3A3
0.500604	0.243867	C14orf138
0.755617	0.243722	SPTBN1
0.774099	0.243712	STMN3
0.533384	0.243702	DNAJA4
0.507837	0.243581	NCL
0.579378	0.243565	SPRED1
0.425491	0.243526	IL19
0.663999	0.243427	RFX7
0.512419	0.24339	C3orf31
0.259752	0.243294	HNRPAB
0.578716	0.243259	LOC653388
0.789883	0.243255	CD36
0.667017	0.243239	ZNF23
0.734119	0.243132	DBN1
0.656738	0.242121	LOC648210
0.619098	0.242033	PET112L
0.623281	0.241879	DNASE2
0.737773	0.241849	UAP1
0.747951	0.2417	MTSS1
0.139296	0.241653	C15orf44
0.662748	0.241629	JOSD3
0.758167	0.241603	ZC3H11B
0.75874	0.24135	KIAA1423
0.575586	0.241321	DDX46
0.567745	0.24124	LOC644131
0.700447	0.241231	LOC643779
0.633774	0.241129	ZNF212
0.654487	0.241116	PAG1
0.487338	0.241078	BTK
0.666133	0.240762	CD68
0.566946	0.240737	TFDP1
0.447746	0.240512
0.719293	0.24033	MBNL2
0.509125	0.240292	SLTM
0.460142	0.240283	LOC100128775
0.747951	0.240237	SERINC3
0.699443	0.240023	BCKDHA
0.510403	0.239965	SMN1
0.667095	0.239912	ZNF9
0.752178	0.239751	FLJ25363
0.698379	0.239727	APOBEC3G
0.960786	0.23968	AKR1C3
0.42662	0.239392	RBM43
0.675165	0.239227	PPM1B
0.601535	0.239163	PSMD14
0.550276	0.23916
0.417354	0.2391	AMY2B
0.622093	0.239098	LOC100133840
0.518283	0.238955	DHX9
0.576987	0.238876	USP10
0.632719	0.238554	SMARCE1
0.563825	0.238478	SP110
0.774067	0.23836	MGC3123
0.681612	0.238103	LOC440595
0.901185	0.238081	LOC100008588
0.60368	0.237989	ATP6V0A1
0.698977	0.237975	CLEC12A
0.625272	0.237906	SETBP1
0.630901	0.237858	PSMC4
0.855469	0.237687	LILRA3
0.647175	0.237402	SLC16A5
0.576987	0.237398	CLDND1
0.517366	0.237281	LOC650141
0.223778	0.237274	SEH1L
0.440462	0.237226	SLC48A1
0.720616	0.237211	SUMO2
0.732416	0.237091	FLI1
0.759088	0.237067	CDC45L
0.415328	0.236886	NOL1
0.550276	0.236871	AKAP11
0.435236	0.236765	LOC401623
0.498314	0.236721	LOC648822
0.396071	0.236669	DNM1L
0.708576	0.23661	OAS1
0.755815	0.236573	HSD17B12
0.731486	0.236527	CBLB
0.758398	0.236471	LOC646064
0.673762	0.236284	PRPF4B
0.510403	0.236283	LOC441089
0.632785	0.236261	C6orf111
0.623281	0.23626	VHL
0.550276	0.235978	PDIA6
0.704718	0.235864	SAP30
0.470723	0.235822	AARS
0.512012	0.23567	USP15
0.886274	0.235568	CTSW
0.553472	0.235494	C16orf35
0.821207	0.235392	LOC442609
0.668039	0.235339	BTAF1
0.732283	0.235213	NOC3L
0.685391	0.235063	MAP4K5
0.74897	0.235009	LOC645968
0.680689	0.234859	PPM1B
0.673606	0.234801	LOC112869
0.512419	0.234731	LOC646214
0.553103	0.234672	MAX
0.549475	0.23429	HMBS
0.713789	0.234276	CCAR1
0.601559	0.234255	NPL
0.707344	0.234208	TXNDC
0.640492	0.234122	ZFHX1B
0.559836	0.233766
0.805617	0.233675	KIAA0101
0.74957	0.23357	CXCR4
0.417234	0.233511	RASA2
0.446327	0.233494	ZNF650
0.360699	0.233492
0.540708	0.233432	YPEL2
0.612599	0.233355	JMJD1C
0.603989	0.233348	FLJ36492
0.512419	0.233286	GFPT1
0.723629	0.233272	SCNN1D
0.873821	0.233195	LOC100129882
0.49247	0.233132	RGPD8
0.580906	0.233083	PPM1F
0.698977	0.233082	LOC642560
0.510403	0.233066	PHF21A
0.712212	0.233055	MATR3
0.689718	0.233044	ROD1
0.655402	0.232886	PPP1CC
0.382881	0.23288	XPO7
0.630597	0.23282	ZNF700
0.688445	0.232767	NUAK1
0.742166	0.232551	LOC440926
0.695121	0.232518	LOC728457
0.576546	0.232456	FPRL2
0.623281	0.232408	LOC285074
0.676544	0.232196	SUMO1
0.605597	0.232139	SCAMP1
0.550796	0.232115	TYSND1
0.626144	0.231972	RCD-8
0.494532	0.231951	CPSF4
0.57779	0.231927	C1orf171
0.541705	0.231812	EEF1A1
0.748842	0.231757	LOC730029
0.458809	0.231693	PRPF39
0.877455	0.231591	OAS3
0.615748	0.231502	IFT122
0.576605	0.231413	TFRC
0.648569	0.23117	ANAPC4
0.753427	0.231047	KLRC3
0.525529	0.230855	CDC37
0.550796	0.230843	SUZ12
0.716594	0.230639	PIK3CA
0.775201	0.230617	SAMD9
0.226103	0.230584	ILF3
0.615748	0.230561	IBRDC2
0.510403	0.230543	PTBP1
0.497516	0.23047	PSMC3
0.221663	0.230453	GART
0.647005	0.230329	FLJ23342
0.36179	0.23029	PON2
0.712212	0.230176	CSF2RA
0.532214	0.230153	USP34
0.769232	0.229984	IFIT3
0.706579	0.229772	LGALS8
0.550276	0.229558	SAR1B
0.386929	0.229555	RPS6KA3
0.475456	0.229397	MED6
0.660444	0.229358	ATP1B3
0.637856	0.229253	METAP2
0.623443	0.228985	PIK3R1
0.735941	0.228975	PABPC1L
0.555905	0.228899	CRLF3
0.692208	0.228725	DEGS1
0.563546	0.22867	STRC
0.672082	0.228412	MCM6
0.446545	0.228325	CELSR3
0.59292	0.228268	ZNF131
0.361231	0.228227	RYK
0.748974	0.228148	LOC100133019
0.74609	0.228144	GRPEL2
0.696465	0.228132	LOC649150
0.626719	0.227924	YWHAB
0.744982	0.227876	USP46
0.83481	0.227688	SH3KBP1
0.550796	0.227577	NUAK1
0.806597	0.227492	PTPRC
0.210046	0.227451	FLJ12716
0.360699	0.227394	HBII-429
0.866275	0.227249	MYOM2
0.438776	0.227245	TSPAN31
0.555173	0.227154	ACAD8
0.859302	0.22704	CEP78
0.439491	0.226729
0.663999	0.226657	KRBA1
0.655402	0.226549	CDCA7
0.757265	0.226539	ZNF681
0.663999	0.226489	FLJ12716
0.590144	0.226428	CNIH
0.50618	0.226424	HSPA5
0.0914522	0.22632	MAP3K7
0.734119	0.226314	KIAA1018
0.680696	0.226252	HARSL
0.622914	0.226239	TLR8
0.79215	0.226227	HMG1L1
0.609045	0.226126	MLLT10
0.55474	0.226055	LOC649426
0.737773	0.225976	IRF7
0.126113	0.22588	ARID2
0.685494	0.225724	ZNF302
0.386929	0.225596	XPOT
0.651038	0.225575	ORAOV1
0.524444	0.225574	LOC147804
0.74211	0.225483
0.259752	0.225333	PLEKHF2
0.737215	0.225054	AHCTF1
0.579238	0.225014	MYO5A
0.445512	0.22496	FLJ20280
0.456108	0.224841	SURF5
0.803482	0.224804	SP3
0.647175	0.224799	DUSP22
0.456821	0.22479	AGPAT5
0.655905	0.224654	ABCB10
0.557544	0.224568	PRKCB
0.643038	0.224439	FLJ10916
0.699596	0.224245	LOC642749
0.174044	0.224177	ING3
0.563546	0.224112	FLJ22313
0.757614	0.224023	DEK
0.360699	0.223958	SEPT9
0.187076	0.22389
0.511834	0.223816	SUMF2
0.495903	0.223653	SEC31L1
0.513586	0.223626	BTBD1
0.719385	0.223611	LOC442727
0.569073	0.223587	UCHL5
0.79268	0.223368	IFIH1
0.667767	0.223014	YTHDC1
0.393098	0.222898	MFSD3
0.731632	0.222814	HIAT1
0.331717	0.222792	SNORA1
0.435236	0.222622	GPIAP1
0.533318	0.222621	LYK5
0.688885	0.222568	C9orf58
0.50485	0.2225	PON2
0.682296	0.222471	TPP2
0.575185	0.222323	PTP4A1
0.517748	0.222269	BTBD1
0.676544	0.222264	EIF3S6
0.789467	0.22214	LOC647606
0.808317	0.222087	CD69
0.324508	0.222025	CHEK2
0.555905	0.222023	TMED1
0.380342	0.221988	UTP15
0.905885	0.221946	CD83
0.592136	0.221774	TRAF3IP2
0.805217	0.221734	LOC400509
0.666073	0.221568	PCM1
0.351732	0.221478	UBIAD1
0.523364	0.221401	SEPT2
0.744731	0.221265	FAM98A
0.734119	0.221186	DMXL1
0.670602	0.221169	KLHL14
0.713789	0.221152	MTMR6
0.992367	0.221145	IGFBP7
0.617339	0.221101	C11orf38
0.683092	0.220882	VDP
0.435236	0.220711	LRRFIP2
0.647175	0.220653	SAFB
0.415358	0.220612	NR2C1
0.663999	0.22059	LARP4
0.594214	0.220545	NCKIPSD
0.661737	0.220505	SDHAP3
0.567745	0.220494	STAG1
0.642525	0.220447	CNGB1
0.0125274	0.22014	ZNF236
0.708102	0.219811	ADD3
0.85291	0.219777	LOC387753
0.550276	0.219556	SETD6
0.555173	0.219474	TOX
0.852707	0.219389	RSAD2
0.664281	0.219383	SLC7A1
0.259752	0.219365	ABCA5
0.465057	0.219349	UBE2G1
0.248042	0.219305	IQWD1
0.722449	0.219286	NXT2
0.791958	0.219143	TST
0.616004	0.219111	MCTP1
0.628269	0.219027	CECR5
0.673141	0.21881	BRD2
0.84438	0.218729	LOC100130764
0.717472	0.218647	C20orf7
0.593249	0.218578	YAF2
0.566854	0.218574	DHX15
0.594205	0.218566	FRS3
0.507837	0.218485	ZNF544
0.808422	0.218458	SNORD62B
0.755617	0.218375	DCLRE1C
0.551824	0.218259	ARRDC3
0.606706	0.218192
0.582177	0.218149	CASZ1
0.620574	0.218074	NT5DC1
0.651064	0.21796	GPR160
0.722827	0.217957	C21orf66
0.682302	0.217857	ETS2
0.30884	0.21783	UBE1DC1
0.602273	0.217796	LOC650321
0.447746	0.217776	TMEM44
0.595982	0.217733	LOC729505
0.592136	0.217725	NCL
0.661737	0.217662	RDH5
0.576987	0.217654	FBXL10
0.571005	0.217601	TJAP1
0.756285	0.217475	BCL11A
0.778109	0.217384	C14orf82
0.819269	0.217367	VPS41
0.685357	0.217204	HMG20B
0.593249	0.217157	ACOT9
0.670283	0.217147	TRAPPC6B
0.541095	0.216944	WSB1
0.221663	0.216925	SNORA3
0.440479	0.216919	SOCS4
0.873006	0.216815	LOC646527
0.686949	0.216729	SCYL1
0.626144	0.216714	ZSWIM6
0.74166	0.216399	SLFN13
0.444554	0.216378	LOC100131810
0.694561	0.216338	MAP3K8
0.634135	0.216316	FAM82B
0.633935	0.21625	FRG1
0.0831332	0.216233	KIAA0265
0.704214	0.216103	SMARCA5
0.495903	0.215972	CLK1
0.634135	0.21586	PRCP
0.587439	0.21574	dJ341D10.1
0.402516	0.215691	A2LD1
0.648372	0.215616	PPIG
0.704718	0.21547	KIF21A
0.174044	0.215445	LOC100128781
0.854844	0.215431	LILRB2
0.790061	0.215115	ABTB1
0.615748	0.215098	UGCGL1
0.57528	0.215053	SBDSP
0.74957	0.214945	ANXA2P1
0.447746	0.214945	RYK
0.739166	0.214932	TOPBP1
0.721691	0.214909	ASNS
0.704718	0.214871	ZNF451
0.511482	0.214704	ERBB2IP
0.469359	0.214585	TFCP2
0.654515	0.214493	APPBP2
0.434974	0.214418	SNORD56
0.656738	0.214337	PILRB
0.527639	0.214203	COG3
0.576605	0.21403	VPS13A
0.673606	0.213995	RASA1
0.774612	0.213974	USP18
0.57779	0.213859	ACTR1A
0.844502	0.213834	LOC100129094
0.527577	0.2138	UPF2
0.567745	0.213699	PSAP
0.59202	0.213687	LRRC40
0.74512	0.213622	IFP38
0.745699	0.213608
0.590055	0.213528	LOC643167
0.608495	0.213461	HIRIP3
0.667017	0.213407	YWHAG
0.79561	0.21338	LOC644063
0.700993	0.21328	GOLGA8B
0.659766	0.213	HERPUD1
0.748547	0.212977	LILRB3
0.517328	0.212868	UPF2
0.654515	0.212858	LOC653127
0.803281	0.212716	C6orf105
0.570527	0.212664	C12orf26
0.572296	0.212348	REV1
0.379874	0.212278	GMPS
0.551396	0.212208	PDIA4
0.508054	0.211974	ZMYM5
0.402516	0.21192	ERMAP
0.460142	0.211886	GTF2H3
0.672082	0.211805
0.626719	0.211718	LOC654126
0.549475	0.21162	CUL5
0.732724	0.211584	MGAT4A
0.425826	0.211499	FAM21C
0.30329	0.211479	TOMM40
0.632899	0.211426	LOC100132425
0.500604	0.211423	LOC648039
0.74957	0.211421	C1QB
0.683885	0.211242	TNFAIP8
0.673606	0.211197	LOC399804
0.818752	0.211189	LOC388076
0.582441	0.211091	GIT2
0.608716	0.211045	TXLNA
0.720296	0.210998	ACADM
0.476382	0.210786	GTF2IP1
0.535964	0.210757	UNC84A
0.221663	0.210699	NFAT5
0.435236	0.210537	BRWD1
0.295841	0.210529	NCOR1
0.717881	0.210521	SFRS18
0.875774	0.210393	SLC4A7
0.684876	0.210356	HNRNPK
0.38531	0.210297	MACF1
0.552909	0.210189	KLHDC3
0.626719	0.210126	RALB
0.734119	0.210117
0.846751	0.210064	DDX17
0.518592	0.210058	TMEM115
0.615748	0.210054	M6PR
0.558216	0.210047	STXBP3
0.651064	0.21004	YWHAG
0.554383	0.209965	LEMD2
0.815041	0.209914	RAB17
0.753085	0.209868	LOC100128410
0.571005	0.209658	LOC100128689
0.317229	0.209641	JDP2
0.739356	0.209599	KIAA0194
0.615748	0.209576	ZC3HC1
0.39219	0.209552	LOC441511
0.661737	0.209537	C1orf9
0.518157	0.209381	PTER
0.648684	0.209287	CDC16
0.714735	0.209282	CASP6
0.574523	0.209188	FBXO11
0.654515	0.209115	SENP6
0.666804	0.20904	CDV3
0.583449	0.209033	ATP8B2
0.579378	0.20893	KIAA1434
0.556106	0.208781	KLRA1
0.647175	0.208729	FNDC3B
0.43547	0.208725	PNPT1
0.647175	0.208638	CD44
0.567923	0.208519	MGC15407
0.531129	0.208509	DDX21
0.478373	0.208416	C7orf28A
0.597702	0.208391	LOC100132715
0.681612	0.208277	C1orf63
0.66998	0.208263	LOC100129441
0.312886	0.208145	SMARCA4
0.47794	0.208053
0.732544	0.208021	PPP3CA
0.725343	0.207943	TRPM2
0.937686	0.207936	C15orf48
0.792926	0.207776	EIF2AK2
0.795963	0.207772	LHPP
0.738394	0.207738	FAM49B
0.497516	0.207686	MTIF2
0.557544	0.207661	LIG4
0.717003	0.207593	RABGEF1
0.676885	0.20733	LOC645385
0.221663	0.207296	CMAH
0.746166	0.207235	NOTCH1
0.591532	0.207234	SLTM
0.518318	0.207228	LOC100130550
0.484358	0.207152	ANKFY1
0.36179	0.207145	CCT8
0.992383	0.207117	CCL20
0.759327	0.20698	GABBR1
0.434036	0.206956	TMEM19
0.550796	0.206846	CRSP3
0.605597	0.206771	SMG1
0.516323	0.206749	GTF3C3
0.819186	0.20665	LEMD3
0.80734	0.206638	C9orf45
0.550796	0.206616	LOC100133795
0.672082	0.206588	RAP80
0.553472	0.206534	TIAL1
0.446327	0.206481	RPRC1
0.199102	0.206437	CUL4B
0.351732	0.206401	TCEA1
0.745771	0.20625	ZNF266
0.981044	0.206244	PTGS2
0.647175	0.206228	NPEPL1
0.943379	0.206213	SPON2
0.552692	0.206188	CSNK1G3
0.438671	0.206169	ZNF294
0.670234	0.206113	MAT2B
0.721189	0.206079	LOC653370
0.560887	0.206038	KIAA1794
0.575586	0.20603	LOC649561
0.56906	0.205816	LOC645086
0.844888	0.205723	ZNF439
0.75874	0.205694	ATP11B
0.562425	0.205542	WDFY1
0.372661	0.205523	RAPGEF1
0.589822	0.205519
0.702291	0.205491	ZNF700
0.81385	0.20539	EVI2A
0.512419	0.205317	HERC3
0.835449	0.20529	TRAF5
0.54648	0.20526	WRN
0.221663	0.205225	PHC1
0.393328	0.205142	PRR13
0.590144	0.205089	C14orf135
0.636791	0.205087	LOC341965
0.510403	0.205051	LOC652458
0.775877	0.204989	LOC641849
0.728132	0.204916	CRTAP
0.803955	0.204887	MYOF
0.769506	0.204812	LOC341315
0.734119	0.204779	LOC653506
0.541705	0.204613	LOC339745
0.822315	0.204611	VPS13C
0.816481	0.204528	DPP7
0.749588	0.204464	CDC16
0.533384	0.204464	FLJ20718
0.533384	0.204438	LRRC41
0.675604	0.204416	PLEKHA2
0.550796	0.204411	ARL4
0.0831332	0.204358	SNORD59B
0.512419	0.204303	ADCY7
0.478373	0.204286	PRDM10
0.518283	0.204273	GNAQ
0.688885	0.204273	LOC153561
0.12095	0.204258	TRIM24
0.255733	0.204226	HNRPA1
0.647175	0.20416	MAP2K4
0.770999	0.204139	NCF2
0.683092	0.204132	RABGGTB
0.743748	0.204103	PIGH
0.676664	0.204063	CLEC4A
0.754362	0.204022	ANKRD55
0.635908	0.204012	HNRPDL
0.660444	0.204008	SETDB2
0.529677	0.203977	FNBP1
0.278668	0.203948
0.550796	0.203884	LRRC42
0.875482	0.203818	HEXDC
0.723629	0.203783	COP1
0.609288	0.203767	CANX
0.530983	0.203496	WDR41
0.67943	0.20343	LOC648024
0.784711	0.2034	SFRS12
0.285186	0.203346	SEC23IP
0.719422	0.203289	TMED7
0.771354	0.203235	CD46
0.712337	0.203212	EIF4A1
0.56906	0.2032	CXorf26
0.692208	0.203198	ARPC5
0.512419	0.203076	AKAP13
0.767929	0.202789	CDK10
0.149414	0.202636	ARL6IP2
0.36179	0.202584	C1orf73
0.802926	0.202272	PLAUR
0.768717	0.202172	CHST13
0.386929	0.202127	AKAP9
0.741609	0.202126	HIST1H3F
0.585577	0.20207	ZNF256
0.515793	0.202054	SMAD5
0.575586	0.201981	ATPBD1B
0.498301	0.201958	STIL
0.673606	0.201949	LOC642817
0.782236	0.201928	C3AR1
0.516493	0.201781	XPOT
0.717555	0.20178	KIAA1324L
0.634337	0.201742	FNDC3B
0.676105	0.20169	FUT8
0.635908	0.201614	ADAM28
0.751402	0.201571	OAS2
0.469442	0.201529	SUMO4
0.544054	0.201451	CENTB2
0.611665	0.201297	TUBE1
0.823847	0.201294	BNIP3L
0.628649	0.201196	FAM55C
0.607327	0.201072	G3BP2
0.791184	0.20106	ZFP36L1
0.803461	0.201049	ADARB1
0.0876137	0.201041	LOC150568
0.50485	0.200894	MASTL
0.775489	0.200877	MGC19764
0.598024	0.200829
0.576605	0.200712	MRPS12
0.8179	0.200598	GDPD1
0.619098	0.200533	TIMM22
0.512419	0.200465	FAM3C
0.601583	0.200374
0.710212	0.200344	LOC645693
0.811584	0.200305
0.470723	0.200227	IQWD1
0.646813	0.200122	KIAA1542
0.409723	0.200086	RAN
0.541705	0.200078	RNASET2
0.616195	0.20002	STAG1
0.668428	0.199896	CTGLF3
0.23876	0.199867	RPS6KC1
0.583317	0.199858	NARG2
0.599582	0.199838	SUSD2
0.518343	0.199759	MRPL45
0.826722	0.199748	PLA2G2D
0.676544	0.199736	DYNC1LI2
0.717555	0.199715	KIAA0125
0.663999	0.199695	SF3B1
0.517366	0.1996
0.598918	0.199418	LOC731751
0.670234	0.199307	SF1
0.630901	0.199215	PPP3R1
0.68183	0.199205	MTSS1
0.465057	0.199161	LOC653745
0.575586	0.199126	NUSAP1
0.48503	0.199024	C14orf43
0.579916	0.198928	FANCG
0.559745	0.198797	LUZP5
0.593249	0.198764	THRAP5
0.739356	0.19865	LOC649754
0.807812	0.198637	FLJ23235
0.623281	0.198628	LOC652685
0.583116	0.198617	EPS15
0.656738	0.198611	MLR2
0.911283	0.198568	CYP27A1
0.66651	0.198553	WDSOF1
0.460687	0.198546	SFMBT1
0.627652	0.198409
0.65967	0.198345	KIAA1287
0.525621	0.19831
0.608194	0.198145	ZYG11B
0.221446	0.198131	C7orf28B
0.674442	0.19812	GRK5
0.611576	0.198052	ANKRD33
0.647175	0.198025	MCL1
0.818863	0.197983	MSTO1
0.168155	0.197907
0.614992	0.19787	AP1B1
0.83859	0.197849	FLJ23554
0.662505	0.197844	CTBP1
0.705471	0.197804	SPAST
0.615221	0.197795	HSMPP8
0.49334	0.197795	LOC100130919
0.663999	0.197747	INSIG1
0.529677	0.197711	FXR1
0.754708	0.197627	C9orf77
0.518283	0.197462	ARL5
0.716412	0.197431	CD58
0.510403	0.19741	RANBP1
0.639831	0.19733	ZNF654
0.791792	0.197323
0.654515	0.197267	DAAM1
0.755815	0.197185	LOC55565
0.700631	0.197171	LOC651143
0.706921	0.197111	MGC3121
0.627738	0.197103	C3orf29
0.686572	0.196988	CPNE8
0.604542	0.196919	IVNS1ABP
0.67798	0.196916
0.77499	0.196914	BRI3BP
0.870076	0.196861	LOC642828
0.668976	0.19686
0.65206	0.196787	C2orf12
0.670234	0.196603	DCK
0.521449	0.196554	TAF2
0.0876137	0.196496	PIK3R5
0.66466	0.196477	RTN3
0.755815	0.196418	TXK
0.550796	0.196324	TRDMT1
0.57779	0.19618	SFRS14
0.734119	0.196161	DCTN4
0.255733	0.196117	ERBB2IP
0.712212	0.196062	ARHGAP21
0.623281	0.196027	LOC440354
0.66714	0.195881	SEC22L2
0.721691	0.195832	SHMT1
0.691348	0.195827	MOBKL1A
0.686322	0.195757	C19orf12
0.708796	0.195725	GMFB
0.0831332	0.195714	PSEN1
0.537498	0.19569	DHRS1
0.400869	0.195257	LSM8
0.654515	0.195252	LOC643713
0.68793	0.195164	CLYBL
0.729209	0.19513	UBE2Q2
0.641495	0.195128	KIAA1128
0.517366	0.195079	HEATR5B
0.665813	0.19501	TUBE1
0.712441	0.194985	LOC201164
0.628898	0.194876	LOC652500
0.727802	0.194819	RBM25
0.609045	0.194781	SAMSN1
0.852989	0.194658	GLDC
0.874212	0.194543	IL8
0.497516	0.194518	CMAH
0.700565	0.194424	TATDN3
0.324508	0.194339	ANXA11
0.767929	0.194269	FLJ20097
0.574632	0.194184	DNTTIP2
0.691088	0.194155	TAF4B
0.672082	0.194056	TBC1D23
0.602273	0.193894	MCM4
0.852421	0.193731
0.753427	0.193718	FLJ20152
0.656738	0.193644	STCH
0.76929	0.193583	NCLN
0.726478	0.193565	POU6F1
0.905225	0.193455	LOC100130276
0.737117	0.193389	FLJ14668
0.447746	0.193361	LOC642323
0.82869	0.193322	C8orf16
0.576605	0.193317	TMEM2
0.851906	0.19331	FLJ20035
0.747451	0.193248	LOC100128062
0.518283	0.193099	AKAP10
0.717003	0.193087	KPNA2
0.683449	0.193053	KIAA1128
0.555768	0.192954	SUOX
0.793613	0.192942	BIRC2
0.785727	0.192628	PDK1
0.758728	0.192619	DKFZp686K16132
0.988109	0.192488	CD160
0.707672	0.192445	UROS
0.332098	0.19244	SYCP2
0.474563	0.192248	CPEB2
0.307478	0.192145	LOC652155
0.674442	0.19211	SULT1A4
0.487313	0.192079	ATF6
0.683449	0.192011	MTP18
0.698977	0.191985	LOC388523
0.710155	0.191976	EDEM1
0.529841	0.191913	BID
0.850859	0.191891	MS4A7
0.609466	0.191762	ZNF42
0.577649	0.191762	CAND1
0.469252	0.191739	PHLPPL
0.630597	0.191683	C7orf28B
0.732544	0.191614	RAB8B
0.609448	0.191514	HNRPK
0.59202	0.191496	LACTB2
0.808317	0.19142	CHD1
0.917241	0.191366	ZNF860
0.718532	0.191298	TPP2
0.652503	0.191209	C6orf211
0.858911	0.191198	ZNFN1A1
0.591532	0.191081	CDC42SE2
0.670439	0.190888	TSN
0.694472	0.190853	FBXO6
0.709628	0.190814	ZMYND11
0.23945	0.190724	SMAP1
0.643038	0.190714	UBE2E1
0.512419	0.190691	SUV39H1
0.521449	0.190648	DOCK9
0.629964	0.19052	PNRC2
0.716918	0.190506	MTR
0.74957	0.190488	NPIP
0.688885	0.19046	PTS
0.647175	0.190399	LOC646900
0.862988	0.190282	INADL
0.663369	0.19026	SNORA32
0.786796	0.19022	C6orf192
0.71536	0.190214	FLJ21986
0.47794	0.190134	TSEN15
0.67272	0.18995	DYRK1A
0.652127	0.189896	SRRM1L
0.601009	0.189854	PIK3R2
0.968442	0.18985	PTGS2
0.822108	0.189846	FKBP14
0.550104	0.189769	MRPL47
0.576605	0.18975	LOC653188
0.658134	0.18974	C7orf28A
0.58021	0.189669	EPC1
0.72608	0.189658	GRM2
0.70383	0.189581	LOC402112
0.234704	0.189494	TBCE
0.583449	0.189279	RNF20
0.510403	0.189255	LOC201175
0.576605	0.189241	BPGM
0.6286	0.189216	HNRPH2
0.643038	0.189215	STX7
0.834975	0.18921	LOC100130598
0.745699	0.189122	UBXD4
0.611665	0.189104	LOC91689
0.447746	0.189101	WDR47
0.830153	0.189067	LOC100131835
0.709815	0.189039	RRM2B
0.76445	0.188984	EHD1
0.754708	0.188884	FLJ20701
0.435236	0.188878	PSMD10
0.699596	0.188855	ATG7
0.596216	0.188809	ANAPC1
0.548284	0.188802	MTHFD2L
0.755617	0.188455	CPOX
0.757477	0.188357	LOC644284
0.646813	0.188331	SLC35A1
0.597903	0.188291	GTPBP3
0.703276	0.188281	VASH1
0.439491	0.188251	LOC728841
0.274279	0.188114	MANEA
0.675604	0.187938	SLC36A4
0.716268	0.187921	PURA
0.791958	0.187868	P2RY5
0.226127	0.187785	DENND4A
0.734754	0.187725	TSC22D1
0.634645	0.187658	MGC3207
0.717368	0.187636	CHD6
0.623443	0.187604	TAF1B
0.68529	0.187545	HSPA4
0.761638	0.187534	BCL11A
0.737773	0.18753	LOC100133692
0.204839	0.187277	SNX7
0.23945	0.187258	LOC399753
0.185464	0.187086	POT1
0.500604	0.187037	LOC441737
0.835176	0.18695	PMAIP1
0.694284	0.186909	DIAPH2
0.870568	0.18681	HMOX1
0.372661	0.186767	MRFAP1L1
0.639479	0.186636	DCAKD
0.560887	0.186598	DHX36
0.509125	0.186393	EXOC1
0.735436	0.186379	LOC286016
0.72105	0.18632	CKAP2
0.746511	0.186309	LOC90639
0.827643	0.186286	OAS1
0.620387	0.186077	LOC729348
0.715513	0.186054	KLHL2
0.212772	0.186028	LOC646236
0.741349	0.185868	WDR74
0.465572	0.185781	DNAJC15
0.540085	0.185772	SUV420H1
0.67756	0.185726	LOC649555
0.291002	0.185621	RUFY2
0.64377	0.185571	LOC339843
0.57338	0.185301	DHX36
0.444554	0.185282	LOC647727
0.845106	0.185268	TLR1
0.654972	0.185252	LOC400566
0.475456	0.185232	TSC1
0.770033	0.185164	ETS1
0.716412	0.18502	SNX14
0.775877	0.184883	SPSB3
0.526173	0.184839	ATP2B4
0.805241	0.184824	KIAA1875
0.816586	0.184796	ANKRD20A1
0.728271	0.184765
0.781119	0.184743	FCHSD2
0.679596	0.184717	ATP6AP1
0.720699	0.184687	TSC22D3
0.80447	0.184606	AGL
0.151279	0.184596	LOC100133758
0.635908	0.184547	BID
0.647175	0.184515	RRM1
0.544054	0.184508	TAF12
0.500853	0.184499	FBXO3
0.464867	0.184482	ARNTL
0.57617	0.184465	SNORD6
0.352557	0.184377	GALK2
0.556115	0.184358	FLJ37464
0.57528	0.184338	MARCH1
0.734119	0.18432	FLJ31306
0.74957	0.184151	UCN
0.29342	0.184122	MPHOSPH9
0.716412	0.184083	GNE
0.625272	0.183873	LOC100129960
0.812209	0.183863	PHGDH
0.870124	0.183803	LOC100131541
0.582522	0.183624	MTHFD2
0.687662	0.183613	MGC15619
0.435632	0.18359	MAP4K3
0.635302	0.183552	UBE3A
0.74897	0.183493	HNRPH3
0.735083	0.183489	PTPRO
0.648372	0.183429	PRDM1
0.630731	0.1834
0.72202	0.183399	C7orf11
0.884702	0.183344	LOC653829
0.223778	0.183228	HOOK3
0.259318	0.183223	LOC441711
0.124465	0.183209	CAMKV
0.648569	0.183138	LOC155060
0.332421	0.183136
0.642635	0.183073	RNU14B
0.659026	0.183051	PRKCB1
0.425313	0.182906	CASD1
0.649985	0.182877	NSMAF
0.625272	0.182757	UPF3B
0.599379	0.182665	ASPSCR1
0.704214	0.182609	REL
0.796755	0.18258	GSDML
0.788766	0.182546	SATB1
0.384801	0.182542
0.686126	0.182515	MCTS1
0.801836	0.182509	LARGE
0.910213	0.182475	ABI3
0.604934	0.182461	PIK3C2A
0.91699	0.182279	LOC100133875
0.634337	0.182264	LOC390557
0.464867	0.182217	TMF1
0.662748	0.182177	LOC648154
0.490325	0.182135	LOC642236
0.605597	0.182082	MLKL
0.781805	0.182069	ATXN1
0.393074	0.182035	FAM91A1
0.676012	0.181961	CASP1
0.775891	0.181935	TP53INP1
0.634337	0.181732	PAPD5
0.74112	0.181552	HAVCR2
0.80997	0.181513	ECHDC1
0.575586	0.181463	C10orf26
0.595971	0.181386	POLR3B
0.708179	0.18113	C19orf12
0.456821	0.180977	HERC4
0.409723	0.180959	LOC642502
0.550796	0.180875	DNM1L
0.518283	0.180815	RIF1
0.467385	0.180764	CD2AP
0.601469	0.180746	SRF
0.838953	0.180703	LOC729686
0.384801	0.180673	LOC652615
0.521449	0.180628	LOC144983
0.681108	0.180525	KIAA0423
0.661737	0.180471	YME1L1
0.637099	0.180364	MLKL
0.798601	0.180339	ZNF644
0.418822	0.180267	MAP4K4
0.49818	0.180256	LOC651697
0.598918	0.180101	LOC648164
0.521449	0.180077	KIF5B
0.615748	0.180052	CPEB4
0.796236	0.180033	YY1
0.731807	0.180023	CCNL1
0.675014	0.180019	ARAF
0.167092	0.17991	SBNO1
0.697159	0.179901	LOC646791
0.793923	0.179842	MIR2116
0.683092	0.179719	BCKDK
0.791792	0.179718	ZNF721
0.627869	0.179703	SON
0.574632	0.17961	RAB40C
0.152234	0.179598	MDM1
0.655155	0.179557	LGALS8
0.899566	0.179545	LOC123688
0.688885	0.179517	PLAUR
0.647175	0.179517	TRAPPC6B
0.809768	0.179514	LMO4
0.647175	0.179496	FLJ10120
0.836706	0.179438	LOC441743
0.737008	0.179384	HBS1L
0.802015	0.179356	WSB1
0.566942	0.179287	SLC16A6
0.551127	0.179283	CUL2
0.53773	0.179262	FAM3C
0.802926	0.179256	PTPN22
0.527639	0.179249	PFAS
0.491457	0.1792	GTF2H2
0.83081	0.179114	LOC650919
0.673141	0.179009	ADAM28
0.675604	0.178996	PUS1
0.719279	0.178985	TCF12
0.699596	0.178985	IFI16
0.753656	0.178889	PPM1B
0.664281	0.178882	RNASE4
0.770999	0.178861	LOC648984
0.76535	0.178811	SFRS1
0.626837	0.178713	C1orf54
0.704718	0.178706	KPNB1
0.72608	0.178682	PTGER4
0.422377	0.178636	RNU54
0.635908	0.178554
0.495808	0.178444	ZNF841
0.619098	0.178366	MRPS35
0.72608	0.178295	ERICH1
0.494643	0.178281	C10orf118
0.71649	0.178272	CTAGE5
0.516493	0.178155	RASA3
0.532085	0.178143	SFXN1
0.794969	0.178131	FLJ35390
0.224439	0.17803	RBL1
0.647175	0.177973	SNORD68
0.57528	0.177962	ZRF1
0.781236	0.177858	FLJ22313
0.550796	0.177833	KIAA1333
0.683449	0.177809	HAT1
0.49758	0.177736	AKT1
0.560887	0.177654	KLHL8
0.734119	0.177635	FLJ20273
0.786283	0.177635	CD44
0.647175	0.177632	CCDC7
0.858911	0.177583	ZNF669
0.227666	0.177572	TMPO
0.712212	0.17755	ANP32A
0.649208	0.177477	PTAR1
0.852989	0.177321	LOC648517
0.709628	0.177292	PRKACB
0.548288	0.17725	PMS2L2
0.550276	0.177224	ADRBK1
0.792127	0.177216
0.384801	0.176955	FBXO21
0.47794	0.176863	LOC100132418
0.221663	0.176846	EDA
0.782413	0.176827	RPN2
0.447051	0.176788	SNORD10
0.588448	0.176761	ARID4A
0.635852	0.176569	USP48
0.705699	0.17651	CDC14A
0.731572	0.176386	ISG20
0.661737	0.176321	LOC646093
0.259318	0.17619	SNORD96A
0.812079	0.175998	SENP7
0.642525	0.17598	HTLF
0.954503	0.175971	HBB
0.791453	0.175924	LGR6
0.642509	0.175891	CENPC1
0.550276	0.175875	RAB2B
0.664281	0.175857	PARN
0.628649	0.17572	IGSF4
0.537498	0.175714
0.659029	0.175634	CP110
0.174044	0.17554	PDE8A
0.499305	0.175528	LOC644877
0.643038	0.17544	ACSL5
0.475456	0.175432	MTCH1
0.325364	0.175396	PPFIA1
0.635908	0.175342	STARD8
0.873398	0.175337	CDKN1B
0.452846	0.17532	GIYD2
0.704214	0.175237	AHR
0.698977	0.175213	WIG1
0.77241	0.175007	UBE1L2
0.600646	0.17499	REXO2
0.726478	0.174978	LEPR
0.848577	0.174977	PTP4A2
0.819186	0.174975
0.59202	0.174939	DAPP1
0.674215	0.174912	PACSIN1
0.683254	0.17488	GPR89A
0.687592	0.174833	SCAP
0.856509	0.174821	AUTS2
0.637856	0.174803	SLC22A15
0.579916	0.174732	NOTCH2
0.822524	0.174654	CLEC12A
0.647175	0.174625	NAT5
0.863569	0.174484	HERC5
0.663999	0.174465	SNORA33
0.739411	0.174441	GSTT1
0.709628	0.174426	SRI
0.813376	0.174416	FLJ33641
0.719288	0.174306	FLJ37562
0.614992	0.174279	ZNF292
0.759327	0.174225	NDUFB1
0.600205	0.174207	AOF2
0.829684	0.174193	SAR1B
0.676012	0.174168	ZNF140
0.724589	0.174166	ACADM
0.811771	0.174166	RPL9
0.753783	0.174134	MMP23B
0.807656	0.174047	PIGA
0.676885	0.174025	PTGES2
0.885642	0.174008
0.591532	0.173997	STX6
0.648372	0.173943	GNS
0.67943	0.173923	LOC286367
0.619098	0.173915	HPCAL1
0.303963	0.173913	PMS2CL
0.481555	0.1739	CPNE1
0.639479	0.173874	ETNK1
0.372661	0.173732	MAT2B
0.662505	0.173712	PSME4
0.666016	0.173685	HGS
0.409693	0.173659	ZNF429
0.652948	0.173643	CCT6A
0.619098	0.17361	SKAP1
0.517366	0.173555	FLJ30596
0.661423	0.17348	LOC440280
0.515741	0.173389	LOC653479
0.823009	0.173351	GPBP1L1
0.734119	0.173341	ATP1A1
0.594214	0.173292	SRPK2
0.661981	0.173121	CDKN1B
0.550796	0.173121	CLDN15
0.71505	0.173075	PARP1
0.85084	0.173023	ZNF154
0.259318	0.173
0.8007	0.172894	LOC388621
0.669212	0.1728	C14orf169
0.716767	0.172792	FAHD2A
0.0876137	0.1727	DFFB
0.56398	0.172631	GSR
0.700447	0.172621	KAT2B
0.259318	0.172575	TRIM37
0.47794	0.172542	MTMR9
0.368241	0.1725	LOC202134
0.386929	0.172492	ITPR2
0.444554	0.172482	REEP1
0.697634	0.172456	LOC100130707
0.623443	0.172453	FBXO28
0.519487	0.172421	EIF2AK1
0.66396	0.172292	LOC349136
0.512419	0.172286	GIT2
0.639315	0.172234	PRKDC
0.823483	0.172157	ICA1
0.654417	0.172155	REV1L
0.743398	0.172123	ATAD1
0.83301	0.172096	HES6
0.550796	0.172076	TBL1XR1
0.474638	0.172042	GCH1
0.683092	0.172035	HSPBAP1
0.721314	0.172002	C6orf225
0.560887	0.171949	EIF4A2
0.741349	0.171895	GALK2
0.66466	0.171884	BDP1
0.635852	0.171859	SULT1A3
0.611825	0.171731	CLEC12A
0.43934	0.171514	FLJ10246
0.889233	0.17151	KLRD1
0.745699	0.171485	SIPA1
0.666619	0.171458	RNF103
0.748274	0.171456	MCOLN2
0.575586	0.171434	TOP1MT
0.617334	0.171411	QRICH1
0.667767	0.171399	VCP
0.549659	0.171397	ECOP
0.593249	0.171339	NIF3L1
0.529537	0.171321	ATAD2
0.849324	0.17124	FLJ40722
0.694284	0.171153	PRG1
0.604542	0.171129	ARID4A
0.609288	0.171091	ZNF486
0.801447	0.171072	C11orf21
0.667017	0.171021	C10orf78
0.500604	0.171002	LOC440900
0.768817	0.170998	R3HCC1
0.744908	0.17095	CD68
0.550276	0.170684	DIP2A
0.259752	0.170598
[truncated: 45,554 more rows]
