# Supplementary material for: The association between poverty and gene expression within peripheral blood mononuclear cells in a diverse Baltimore City cohort
Source: PLoS One. 2020 Sep 24;15(9):e0239654. doi: 10.1371/journal.pone.0239654 (PMC7514036; doi:10.1371/journal.pone.0239654)
Supplement: S2 File — (XLSX) [file pone.0239654.s008.xlsx]

## Sheet: Figure 1A_AAMBLvsAAMAB
Volcano Plot	symbol	entrez	logfc	adjpv		Signficant:	symbol	logfc	adjpv	entrez
	A2LD1	87769	-0.189034	0.5095			ACTR3	-0.722466	0.1214	10096
	AAA1	100329167	0.238787	0.5137			ALS2CR13	-0.632268	0.2382	150864
	AASDH	132949	-0.516015	0.0138			ATP11B	-0.632268	0.2691	23200
	AASDHPPT	60496	-0.389567	0.272			ATP6V1A	-0.713696	0.1732	523
	ABAT	18	0.298658	0.0632			ATP8B4	-0.731183	0.0752	79895
	ABCA3	21	-0.0565835	0.3145			BAZ1A	-0.62293	0.211	11177
	ABCA5	23461	-0.124328	0.4109			BRI3P1	-0.925999	0.2007	730010
	ABCB10	23456	-0.378512	0.4805			C14orf106	-0.757023	0.1634	55320
	ABCB7	22	-0.400538	0.3933			C14orf108	-0.713696	0.0973	55745
	ABCB9	23457	0.201634	0.7562			C14orf135	-0.632268	0.064	64430
	ABCC5	10057	-0.238787	0.4492			C4orf18	-0.903038	0.2541	51313
	ABCD3	5825	-0.189034	0.2735			CAPZA2	-0.722466	0.1193	830
	ABCE1	6059	-0.422233	0.1955			CASP1	-0.713696	0.0443	834
	ABHD12	26090	0.286881	0.4968			CCDC76	-0.613532	0.1964	54482
	ABHD14A	25864	0.250962	0.6724			CD164	-0.669027	0.173	8763
	ABHD3	171586	-0.298658	0.4289			CD19	0.871844	0.142	930
	ABHD8	79575	-0.163499	0.454			CD36	-1.16993	0.0369	948
	ABL1	25	-0.226509	0.5507			CPOX	-0.713696	0.1194	1371
	ABLIM1	3983	0.238787	0.1112			CTSO	-0.739848	0.1765	1519
	ABR	29	-0.263034	0.6741			CYP1B1	-0.879706	0.1691	1545
	ACAD8	27034	-0.31034	0.2266			DAB2	-0.799087	0.0339	1601
	ACADM	34	-0.475085	0.4122			DAPP1	-0.62293	0.1496	27071
	ACADVL	37	0.0285692	0.6018			DCP2	-0.613532	0.1518	167227
	ACAP2	23527	-0.321928	0.2933			DDX39	0.632268	0.2115	10212
	ACBD7	414149	0.226509	0.1955			DEGS1	-0.687061	0.2278	8560
	ACCN2	41	0.0285692	0.666			DICER1	-0.748461	0.283	23405
	ACLY	47	-0.226509	0.5281			DPYD	-0.650765	0.1457	1806
	ACO1	48	-0.344828	0.1872			DUSP2	1.36737	0.0196	1844
	ACO2	50	-0.0703893	0.8687			ECHDC1	-0.669027	0.1954	55862
	ACOT7	11332	0.124328	0.9575			EPB41L3	-0.863938	0.057	23136
	ACP5	54	0.137504	0.8445			EPIM	-0.847997	0.0159	2054
	ACRC	93953	0.0565835	0.9716			EVI2A	-0.669027	0.2338	2123
	ACSL3	2181	-0.0976108	0.671			FAM103A1	-0.659925	0.031	83640
	ACSL4	2182	-0.454176	0.1074			FH	-0.739848	0.2601	2271
	ACSL5	51703	-0.344828	0.4336			FLI1	-0.847997	0.1215	2313
	ACSS2	55902	-0.432959	0.0793			GCA	-0.604071	0.2969	25801
	ACTN4	81	0.214125	0.6092			GIMAP1	-1.12433	0.012	170575
	ACTR3	10096	-0.722466	0.1214			GIMAP2	-0.678072	0.0424	26157
	ACTR6	64431	-0.389567	0.4847			GIMAP4	-0.807355	0.0659	55303
	ACVR1	90	-0.422233	0.3129			GLA	-0.687061	0.0783	2717
	ACVR1B	91	-0.400538	0.0008			GLRX	-0.782409	0.0101	2745
	ACVR1C	130399	0.189034	0.7378			GPBP1L1	-0.641546	0.1619	60313
	ACYP2	98	0.214125	0.4539			GPR162	-0.831877	0.031	27239
	ADAL	161823	-0.0143553	0.2521			HAVCR2	-0.765535	0.1664	84868
	ADAM10	102	-0.536053	0.2033			HIGD1A	-0.695994	0.2349	25994
	ADAM17	6868	0.201634	0.5283			HLA-DQB1	0.918386	0.0876	3119
	ADAM28	10863	0.0143553	0.7891			HNMT	-0.687061	0.1934	3176
	ADAMTS3	9508	0.367371	0.162			IBTK	-0.604071	0.283	25998
	ADARB1	104	0.0703893	0.9631			IFIH1	-0.799087	0.113	64135
	ADAT1	23536	0.0976108	0.7907			IFNGR1	-0.650765	0.1653	3459
	ADD3	120	-0.526069	0.3351			KCTD12	-1.49057	0.2872	115207
	ADPRH	141	0.163499	0.822			KCTD6	-0.62293	0.1249	200845
	ADRA2A	150	0.176323	0.6948			KIAA1033	-0.659925	0.256	23325
	ADRM1	11047	0.0426443	0.6971			KLF6	0.62293	0.1152	1316
	ADSS	159	-0.432959	0.1926			LCN2	-0.815575	0.1707	3934
	ADSSL1	122622	0.0565835	0.5059			LEPROTL1	-0.604071	0.0807	23484
	AER61	285203	-0.0565835	0.4842			LILRB3	-0.941106	0.2095	11025
	AFAP	60312	-0.226509	0.0589			LIPA	-0.650765	0.0876	3988
	AFAP1L2	84632	0.0976108	0.879			LOC283788	-0.669027	0.0446	283788
	AFG3L1	172	0.286881	0.3005			MBNL1	-0.831877	0.2115	4154
	AFMID	125061	0.275007	0.4204			MCOLN2	0.739848	0.2533	255231
	AGA	175	-0.389567	0.1156			MFSD1	-0.695994	0.0876	64747
	AGFG1	3267	-0.333424	0.6543			MMD	-0.722466	0.2548	23531
	AGGF1	55109	-0.378512	0.3011			MOSPD2	-0.722466	0.0559	158747
	AGL	178	-0.214125	0.4067			MRPS31	-0.678072	0.1435	10240
	AGPAT2	10555	0.189034	0.7424			MS4A4A	-0.790772	0.0987	51338
	AGPAT4	56895	0.15056	0.9694			MS4A6A	-0.970854	0.1116	64231
	AGTPBP1	23287	-0.0840643	0.7977			MTF2	-0.632268	0.1796	22823
	AHCTF1	25909	-0.344828	0.5831			MTMR11	-0.773996	0.2512	10903
	AHNAK	79026	0.344828	0.5787			NDEL1	-0.678072	0.0027	81565
	AHSA2	130872	-0.275007	0.8547			NFE2	-0.799087	0.184	4778
	AIM2	9447	0.263034	0.9412			NPL	-0.650765	0.0219	80896
	AK2	204	-0.367371	0.1364			NT5C3	-0.757023	0.0235	51251
	AKAP10	11216	-0.176323	0.4334			OXR1	-0.713696	0.2082	55074
	AKAP11	11215	-0.344828	0.5071			P2RY5	-0.757023	0.1035	10161
	AKAP12	9590	0.226509	0.3009			PAPOLA	-0.678072	0.2467	10914
	AKAP7	9465	-0.422233	0.0803			PARP9	-0.62293	0.1727	83666
	AKNA	80709	0.0426443	0.6243			PCID1	-0.815575	0.2887	10480
	AKR1A1	10327	-0.298658	0.4212			PCMT1	-0.604071	0.1746	5110
	AKR1B1	231	0.0426443	0.7204			PLD3	-0.823749	0.1926	23646
	AKR1CL1	340811	0.124328	0.9949			PPCS	-0.669027	0.269	79717
	AKR7A3	22977	-0.0143553	0.9581			PPT1	-0.790772	0.1546	5538
	AKT1	207	-0.201634	0.7225			PSCDBP	-0.62293	0.2199	9595
	AKT1S1	84335	0.214125	0.4594			RAB10	-0.782409	0.1843	10890
	AKTIP	64400	-0.485427	0.2912			RAB32	-0.669027	0.2197	10981
	ALDH1A1	216	-0.799087	0.3079			RAB8B	-0.659925	0.209	51762
	ALDH2	217	-0.555816	0.4108			RBM38	0.704872	0.0856	55544
	ALDH3B1	221	-0.356144	0.7308			RCBTB2	-0.739848	0.0425	1102
	ALDOA	226	0.0143553	0.7008			RECK	-0.678072	0.1162	8434
	ALG12	79087	0.226509	0.3458			RGS18	-1.1375	0.1543	64407
	ALG2	85365	0.286881	0.1619			RNF20	-0.739848	0.0098	56254
	ALG6	29929	-0.378512	0.3002			RNPC3	-0.604071	0.2679	55599
	ALG8	79053	-0.275007	0.3636			RTN4	-0.632268	0.1489	57142
	ALKBH	8846	-0.0703893	0.2737			SAMD9	-0.722466	0.2594	54809
	ALKBH6	84964	0.137504	0.6122			SART2	-0.713696	0.0996	29940
	ALKBH7	84266	0.275007	0.5698			SDCBP	-0.678072	0.2354	6386
	ALMS1P	200420	0.137504	0.944			SDHD	-0.790772	0.121	6392
	ALOX12	239	-0.0426443	0.8943			SH3YL1	-0.748461	0.2442	26751
	ALOX15	246	0.286881	0.0017			SLA	-0.863938	0.0325	6503
	ALS2	57679	-0.432959	0.0526			SLC35A1	-0.739848	0.0606	10559
	ALS2CR13	150864	-0.632268	0.2382			SMBP	-0.659925	0.0232	56889
	ALS2CR2	55437	-0.275007	0.3086			SNAP23	-0.895303	0.2542	8773
	ALX3	257	0.189034	0.7088			SOCS2	-0.739848	0.2901	8835
	AMDHD1	144193	0.0285692	0.6817			STX6	-0.604071	0.0266	10228
	AMDHD2	51005	0.238787	0.482			SYNJ1	-0.678072	0.17	8867
	ANAPC11	51529	0.111031	0.7615			TFG	-0.799087	0.1247	10342
	ANAPC4	29945	-0.263034	0.7483			TIA1	-0.604071	0.2383	7072
	ANGEL2	90806	-0.344828	0.4286			TICAM2	-0.613532	0.0756	353376
	ANGPTL6	83854	0.286881	0.4812			TLR1	-0.748461	0.1894	7096
	ANKFY1	51479	-0.176323	0.0969			TLR8	-0.687061	0.1754	51311
	ANKHD1	54882	0.275007	0.4347			TMED7	-0.650765	0.2895	51014
	ANKRD12	23253	-0.286881	0.6181			TMEM170B	-0.941106	0.165	100113407
	ANKRD13D	338692	0.263034	0.3392			TNFSF10	-1.1375	0.1722	8743
	ANKRD15	23189	0	0.8121			TSC22D1	-0.659925	0.2646	8848
	ANKRD17	26057	-0.250962	0.3072			TSPAN4	-0.632268	0.1748	7106
	ANKRD20A3	441425	-0.0703893	0.6091			TST	-0.799087	0.2461	7263
	ANKRD28	23243	0.137504	0.8561			TUBD1	-0.669027	0.2269	51174
	ANKRD32	84250	-0.0565835	0.6975			TXNDC	-0.669027	0.2938	81542
	ANKRD33	341405	-0.201634	0.6403			TXNDC10	-0.641546	0.0903	54495
	ANKRD44	91526	0.0703893	0.9512			UBLCP1	-0.669027	0.2081	134510
	ANKRD46	157567	-0.111031	0.4455			VPS36	-0.669027	0.2016	51028
	ANKRD47	256949	0.163499	0.8825			WASPIP	-0.713696	0.2097	7456
	ANKRD52	283373	0.286881	0.6319			YWHAG	-0.669027	0.1417	7532
	ANKRD6	22881	-0.0565835	0.5433			YY1	-0.739848	0.24	7528
	ANKS3	124401	0.250962	0.6443			ZBTB11	-0.613532	0.2032	27107
	ANTXR1	84168	0.214125	0.5695			ZNF467	-0.925999	0.2303	168544
	ANXA2P1	303	-0.807355	0.4627			ZSWIM6	-0.62293	0.1816	57688
	ANXA4	307	-0.226509	0.372
	ANXA7	310	-0.400538	0.3889
	AP1G1	164	-0.137504	0.7018
	AP1GBP1	11276	-0.137504	0.2753
	AP1S2	8905	-0.678072	0.5004
	AP2A2	161	0.250962	0.5873
	AP3D1	8943	-0.0426443	0.9834
	AP3S2	10239	-0.0426443	0.0778
	APBA3	9546	0.356144	0.3489
	APBB3	10307	0.214125	0.4621
	APEH	327	0.0143553	0.7786
	APIP	51074	-0.226509	0.4516
	APLP2	334	-0.238787	0.6975
	APOA1	335	0.286881	0.5275
	APOB48R	55911	-0.0976108	0.8973
	APOBEC3D	140564	0.286881	0.4844
	APOL3	80833	-0.0840643	0.988
	APOM	55937	0.238787	0.4591
	APPBP2	10513	-0.565597	0.2118
	APRIN	23047	-0.137504	0.4593
	APRT	353	0.356144	0.3296
	AQP10	89872	0.111031	0.9243
	AQP7P2	389756	0.263034	0.216
	AQP8	343	0.31034	0.1194
	AQR	9716	-0.286881	0.1576
	ARF1	375	-0.0285692	0.7103
	ARF4	378	0	0.8978
	ARF5	381	0.124328	0.6037
	ARFGAP1	55738	0.464668	0.3258
	ARFGEF1	10565	-0.432959	0.1569
	ARFIP1	27236	-0.400538	0.1875
	ARFIP2	23647	0.275007	0.2321
	ARHGAP12	94134	0.0565835	0.9488
	ARHGAP15	55843	-0.250962	0.6832
	ARHGAP18	93663	-0.238787	0.0985
	ARHGAP25	9938	0.263034	0.1239
	ARHGAP4	393	0.333424	0.2132
	ARHGDIA	396	0.214125	0.5668
	ARHGEF1	9138	0.15056	0.6325
	ARHGEF10L	55160	0.176323	0.7812
	ARID2	196528	-0.250962	0.5465
	ARID3B	10620	0.298658	0.4227
	ARID4A	5926	-0.263034	0.4034
	ARL13B	200894	0	0.4833
	ARL15	54622	0.176323	0.7428
	ARL2	402	-0.432959	0.5488
	ARL5A	26225	-0.367371	0.4621
	ARL6IP2	64225	-0.176323	0.1215
	ARL6IP4	51329	0.250962	0.4449
	ARL6IP5	10550	-0.432959	0.491
	ARL8B	55207	-0.545968	0.2013
	ARMC2	84071	0.275007	0.4339
	ARMC5	79798	0.250962	0.7257
	ARMCX2	9823	-0.111031	0.6739
	ARPC1A	10552	-0.0285692	0.9298
	ARPC1B	10095	0.0703893	0.7619
	ARPC4	10093	0	0.8034
	ARPC5	10092	-0.584963	0.473
	ARSA	410	-0.163499	0.6991
	ARSD	414	0.263034	0.4957
	ARVP6125	442092	0.163499	0.844
	ASCC3	10973	-0.367371	0.5262
	ASCIZ	23300	-0.545968	0.4286
	ASF1A	25842	-0.298658	0.4289
	ASF1B	55723	0.275007	0.5035
	ASGR2	433	-0.137504	0.7935
	ASL	435	0	0.3774
	ASMTL	8623	0.321928	0.3788
	ASNSD1	54529	-0.443607	0.1612
	ASPSCR1	79058	0.250962	0.5485
	ASXL2	55252	-0.344828	0.4552
	ATAD1	84896	-0.344828	0.3375
	ATAD3A	55210	0.238787	0.5596
	ATF1	466	-0.226509	0.3348
	ATF4	468	0.0976108	0.9265
	ATF6	22926	-0.389567	0.1538
	ATF6B	1388	0.226509	0.4847
	ATG10	83734	0.0143553	0.6433
	ATG7	10533	-0.505891	0.2872
	ATM	472	-0.432959	0.407
	ATP10D	57205	0.0285692	0.1521
	ATP11B	23200	-0.632268	0.2691
	ATP11C	286410	-0.214125	0.2245
	ATP1A3	478	0.226509	0.6243
	ATP1B3	483	-0.545968	0.4627
	ATP2A2	488	0.137504	0.8557
	ATP2B1	490	0	0.7098
	ATP2B4	493	0.163499	0.8561
	ATP2C1	27032	-0.163499	0.3079
	ATP5D	513	0.15056	0.5534
	ATP5G2	517	0.163499	0.3751
	ATP5I	521	-0.0976108	0.5202
	ATP5J2	9551	-0.0426443	0.7999
	ATP5L	10632	-0.389567	0.2688
	ATP6V0A2	23545	-0.0840643	0.5942
	ATP6V0C	527	0.263034	0.4364
	ATP6V0D1	9114	0.0703893	0.9048
	ATP6V1A	523	-0.713696	0.1732
	ATP6V1H	51606	0.31034	0.1848
	ATP7A	538	-0.0426443	0.1727
	ATP8B4	79895	-0.731183	0.0752
	ATPBD4	89978	-0.263034	0.0169
	ATRN	8455	0.163499	0.8352
	ATXN10	25814	-0.0565835	0.0784
	ATXN1L	342371	0.250962	0.5322
	ATXN2L	11273	0.298658	0.1973
	ATXN7L4	222255	0	0.0352
	AUH	549	0.0565835	0.9054
	AZI2	64343	-0.505891	0.1388
	B3GALT4	8705	0.137504	0.826
	B3GAT1	27087	0.137504	0.9277
	B3GAT3	26229	0.238787	0.6412
	BAD	572	0.163499	0.7312
	BAI1	575	0.321928	0.0001
	BAIAP3	8938	0.31034	0.1148
	BANK1	55024	-0.432959	0.6295
	BANP	54971	0.298658	0.266
	BAT2	7916	0.176323	0.6744
	BAX	581	0.275007	0.4785
	BAZ1A	11177	-0.62293	0.211
	BAZ2B	29994	-0.505891	0.2116
	BBC3	27113	0.0565835	0.9656
	BBS2	583	-0.298658	0.3107
	BBS7	55212	-0.238787	0.4475
	BCAP31	10134	0.0426443	0.5975
	BCAS2	10286	-0.124328	0.4876
	BCL2	596	0.214125	0.6362
	BCL2L11	10018	0.31034	0.1885
	BCL2L12	83596	0.0143553	0.9872
	BCL7B	9275	0.432959	0.3457
	BCORL2	286554	-0.15056	0.2943
	BEXL1	56271	-0.263034	0.5758
	BFSP1	631	0.238787	0.6954
	BHLHB9	80823	0	0.4232
	BICD1	636	0.201634	0.4723
	BID	637	-0.238787	0.4339
	BIRC2	329	-0.584963	0.4531
	BIRC3	330	-0.344828	0.8183
	BLK	640	0.584963	0.0766
	BNIP1	662	0.189034	0.7791
	BOLA2	552900	-0.411426	0.5453
	BOP1	23246	-0.0285692	0.9771
	BRD7	29117	-0.356144	0.3381
	BRDG1	26228	-0.356144	0.6816
	BREA2	286076	0.137504	0.9897
	BRI3P1	730010	-0.925999	0.2007
	BRMS1	25855	0.263034	0.5561
	BRP44L	51660	-0.464668	0.4948
	BRUNOL4	56853	0.263034	0.068
	BRWD3	254065	-0.0840643	0.1448
	BSG	682	0	0.7782
	BST1	683	-0.124328	0.4485
	BTAF1	9044	-0.575312	0.3165
	BTBD1	53339	-0.31034	0.404
	BTBD10	84280	-0.226509	0.0446
	BTBD3	22903	-0.15056	0.1477
	BTG3	10950	0.613532	0.4524
	BTN2A1	11120	-0.443607	0.1092
	BTN2A2	10385	-0.0426443	0.8093
	BTN3A1	11119	0.0703893	0.748
	BUB1B	701	0.124328	0.9917
	BUB3	9184	-0.214125	0.6249
	BVES	11149	0.238787	0.4794
	BXDC1	84154	-0.201634	0.587
	BZRP	706	0.15056	0.6642
	C10orf104	119504	-0.594549	0.2479
	C10orf11	83938	-0.0426443	0.6144
	C10orf125	282969	-0.0565835	0.4445
	C10orf137	26098	-0.367371	0.1983
	C10orf139	399706	0.124328	0.913
	C10orf22	84890	-0.275007	0.5115
	C10orf26	54838	0	0.9014
	C10orf32	119032	-0.15056	0.8361
	C10orf54	64115	-0.411426	0.4154
	C10orf59	55328	0.214125	0.3739
	C10orf64	57705	0.344828	0.1215
	C10orf73	170370	0	0.9459
	C10orf86	54780	-0.344828	0.4189
	C10orf88	80007	-0.263034	0.5004
	C10orf9	219771	0.286881	0.1221
	C10orf97	80013	-0.411426	0.5656
	C11orf10	746	0.0143553	0.5912
	C11orf46	120534	-0.367371	0.4034
	C11orf53	341032	0.201634	0.5957
	C11orf83	790955	0.0976108	0.9418
	C12orf11	55726	-0.226509	0.407
	C12orf26	84190	-0.367371	0.2947
	C12orf29	91298	-0.201634	0.586
	C12orf30	80018	-0.0976108	0.1634
	C12orf32	83695	0.0565835	0.9762
	C12orf35	55196	-0.584963	0.3544
	C12orf41	54934	-0.0285692	0.8375
	C12orf62	84987	0.0976108	0.7864
	C13orf10	64062	-0.263034	0.5896
	C13orf24	10464	-0.0143553	0.5959
	C13orf8	283489	-0.111031	0.7259
	C14orf10	55012	-0.454176	0.1708
	C14orf100	51528	-0.505891	0.0414
	C14orf102	55051	0.0565835	0.7596
	C14orf104	55172	-0.189034	0.3375
	C14orf106	55320	-0.757023	0.1634
	C14orf108	55745	-0.713696	0.0973
	C14orf124	56948	0.124328	0.9867
	C14orf130	55148	0.0976108	0.9746
	C14orf131	55778	0.111031	0.7931
	C14orf132	56967	-0.378512	0.0807
	C14orf135	64430	-0.632268	0.064
	C14orf138	79609	-0.214125	0.785
	C14orf144	145195	0.275007	0.1519
	C14orf147	171546	-0.201634	0.175
	C14orf151	64423	0.0703893	0.8661
	C14orf161	79820	0.0976108	0.4594
	C14orf167	55449	-0.137504	0.5508
	C14orf174	161394	0.250962	0.191
	C14orf29	145447	0.214125	0.3957
	C14orf32	93487	-0.275007	0.4813
	C14orf39	317761	0.214125	0.5701
	C15orf15	51187	-0.321928	0.5748
	C15orf44	81556	-0.0976108	0.2338
	C16orf24	65990	0.344828	0.4181
	C16orf33	79622	-0.0976108	0.9346
	C16orf35	8131	0.214125	0.6114
	C16orf44	79786	0.111031	0.6601
	C16orf63	123811	-0.411426	0.4823
	C17orf48	56985	-0.356144	0.3666
	C17orf49	124944	0.263034	0.5172
	C17orf79	55352	0.0976108	0.8751
	C17orf88	23591	0.201634	0.4962
	C18orf25	147339	-0.333424	0.5668
	C18orf4	92126	0.0703893	0.5201
	C18orf43	10650	0.238787	0.4618
	C19orf10	56005	-0.0426443	0.9822
	C19orf2	8725	-0.356144	0.4711
	C19orf24	55009	0.226509	0.6444
	C19orf48	84798	0.201634	0.7185
	C19orf6	91304	0.443607	0.2943
	C19orf60	55049	0.443607	0.2757
	C1D	10438	0.0426443	0.6224
	C1GALT1C1	29071	-0.137504	0.3851
	C1orf117	348487	0.189034	0.5432
	C1orf119	56900	-0.163499	0.5615
	C1orf120	388719	0.214125	0.4999
	C1orf122	127687	0.275007	0.6364
	C1orf131	128061	-0.298658	0.5843
	C1orf142	116841	-0.214125	0.1301
	C1orf149	64769	0.0565835	0.7429
	C1orf156	92342	0.0285692	0.6346
	C1orf160	84065	0.0976108	0.901
	C1orf162	128346	-0.189034	0.9237
	C1orf164	55182	0.15056	0.5999
	C1orf176	64789	-0.454176	0.3115
	C1orf181	54680	-0.250962	0.4944
	C1orf198	84886	0.0565835	0.8915
	C1orf2	10712	0.124328	0.9815
	C1orf22	80267	-0.505891	0.2146
	C1orf25	81627	-0.124328	0.4457
	C1orf26	54823	-0.0976108	0.1798
	C1orf43	25912	-0.495695	0.176
	C1orf48	25936	-0.526069	0.331
	C1orf52	148423	-0.356144	0.2145
	C1orf61	10485	0.333424	0.0196
	C1orf64	149563	0.263034	0.39
	C1orf78	55194	0.111031	0.9802
	C1orf80	64853	-0.201634	0.8472
	C1orf85	112770	-0.464668	0.41
	C1orf86	199990	0.189034	0.6658
	C1orf9	51430	-0.111031	0.6835
	C1QBP	708	-0.201634	0.7275
	C1QTNF3	114899	0.0976108	0.7479
	C20orf11	54994	-0.250962	0.3945
	C20orf116	65992	0	0.9385
	C20orf141	128653	0.286881	0.0876
	C20orf179	140836	0.275007	0.1482
	C20orf19	55857	-0.214125	0.594
	C20orf27	54976	-0.321928	0.6564
	C20orf44	55245	-0.464668	0.2438
	C20orf51	100144596	0.226509	0.544
	C20orf59	63910	0.333424	0.2423
	C20orf7	79133	-0.111031	0.8912
	C20orf74	57186	0.124328	0.9895
	C20orf82	140862	0.0703893	0.7882
	C21orf13	150082	0.275007	0.0006
	C21orf33	8209	0.0426443	0.9712
	C21orf37	100505929	0.176323	0.8146
	C21orf45	54069	0.137504	0.9304
	C21orf66	94104	-0.495695	0.3545
	C21orf70	85395	0.321928	0.158
	C22orf18	79019	0.201634	0.7208
	C22orf19	8563	-0.226509	0.0321
	C22orf24	25775	0.15056	0.9623
	C22orf37	200298	0.31034	0.3823
	C22orf5	25829	-0.0565835	0.8454
	C22orf9	23313	-0.0285692	0.4289
	C2orf12	5937	-0.0285692	0.6224
	C2orf17	79137	0.201634	0.578
	C2orf18	54978	0.238787	0.5557
	C2orf25	27249	-0.344828	0.4268
	C2orf26	65124	-0.250962	0.2872
	C2orf33	56947	0.485427	0.8655
	C3AR1	719	-0.238787	0.6654
	C3orf10	55845	-0.15056	0.792
	C3orf23	285343	-0.0976108	0.1112
	C3orf31	132001	-0.356144	0.2955
	C3orf35	339883	0.0976108	0.9212
	C3orf39	84892	0.137504	0.9048
	C3orf58	205428	-0.286881	0.3991
	C3orf59	151963	-0.0565835	0.6924
	C3orf60	25915	0.124328	0.9919
	C3orf9	56983	-0.263034	0.2068
	C4A	720	0.124328	0.977
	C4B	721	0.176323	0.6888
	C4orf10	317648	0.0840643	0.8691
	C4orf16	55435	-0.163499	0.2594
	C4orf18	51313	-0.903038	0.2541
	C4orf48	401115	0.321928	0.3625
	C5orf5	51306	-0.367371	0.5142
	C6orf107	54887	0.214125	0.573
	C6orf113	221302	-0.333424	0.2378
	C6orf120	387263	-0.263034	0.287
	C6orf134	79969	0.189034	0.2904
	C6orf140	389396	0.176323	0.8039
	C6orf157	90025	0.111031	0.9631
	C6orf162	57150	-0.0426443	0.0985
	C6orf192	116843	-0.367371	0.5787
	C6orf211	79624	-0.356144	0.1322
	C6orf25	80739	0.111031	0.6942
	C6orf54	100505879	0.15056	0.8701
	C6orf62	81688	-0.15056	0.1547
	C6orf75	60487	0.0703893	0.7029
	C6orf84	22832	0.0426443	0.7495
	C7orf19	80228	0.111031	0.9997
	C7orf20	51608	0.378512	0.075
	C7orf21	83590	0.189034	0.6613
	C7orf36	57002	-0.0976108	0.6533
	C8B	732	0.250962	0.1239
	C8G	733	0.275007	0.5861
	C8orf45	157777	0.15056	0.9043
	C8orf48	157773	0.111031	0.9786
	C8orf52	55656	-0.575312	0.3567
	C8orf53	84294	-0.0285692	0.7662
	C8orf55	51337	-0.389567	0.3424
	C9orf119	375757	0.0426443	0.9694
	C9orf127	51754	0.333424	0.1205
	C9orf142	286257	0.378512	0.3584
	C9orf23	138716	-0.163499	0.6948
	C9orf32	28989	0.189034	0.5993
	C9orf72	203228	-0.536053	0.2199
	C9orf74	81605	0.163499	0.3423
	C9orf77	51104	0.275007	0.106
	C9orf82	79886	-0.263034	0.1457
	C9orf86	55684	0.137504	0.7496
	C9orf89	84270	-0.0565835	0.9976
	CA13	377677	0.0565835	0.6948
	CA2	760	-0.250962	0.6676
	CA5B	11238	-0.137504	0.8232
	CABP7	164633	0.275007	0.0235
	CADPS2	93664	0.263034	0.0248
	CALM2	805	-0.411426	0.6225
	CALM3	808	-0.0565835	0.5843
	CALN1	83698	0.124328	0.8517
	CALR	811	0.226509	0.5043
	CAMKV	79012	-0.0840643	0.1229
	CAMP	820	-0.485427	0.4827
	CAMSAP1L1	23271	-0.0285692	0.5106
	CAND1	55832	-0.432959	0.106
	CANX	821	-0.495695	0.1877
	CAPN10	11132	0.15056	0.9068
	CAPN2	824	-0.176323	0.4919
	CAPZA1	829	-0.713696	0.4861
	CAPZA2	830	-0.722466	0.1193
	CARD16	114769	-0.226509	0.3237
	CASC3	22794	0.226509	0.496
	CASP1	834	-0.713696	0.0443
	CASP2	835	-0.400538	0.6386
	CASP4	837	-0.485427	0.1239
	CASP6	839	-0.432959	0.2585
	CASP8	841	0.163499	0.8071
	CAST	831	-0.389567	0.5274
	CAT	847	-0.83996	0.3786
	CAV3	859	0.0840643	0.5488
	CBARA1	10367	0	0.8425
	CBFA2T3	863	0.238787	0.6315
	CBLN1	869	0.263034	0.2948
	CBLN3	643866	-0.400538	0.5343
	CBR4	84869	-0.475085	0.1839
	CBWD3	445571	0.163499	0.837
	CBX6	23466	-0.604071	0.6082
	CC2D1A	54862	0.214125	0.5193
	CCDC144B	284047	0.137504	0.9694
	CCDC18	343099	0.0143553	0.3156
	CCDC22	28952	0.0285692	0.9957
	CCDC27	148870	0.286881	0.0068
	CCDC41	51134	0.0143553	0.3258
	CCDC45	90799	-0.163499	0.9788
	CCDC55	84081	-0.189034	0.3785
	CCDC72	51372	0.111031	0.2552
	CCDC75	253635	0.201634	0.7226
	CCDC76	54482	-0.613532	0.1964
	CCL15	6359	0.298658	0.0876
	CCM2	83605	0.226509	0.5489
	CCNC	892	-0.422233	0.3292
	CCND3	896	-0.485427	0.4698
	CCNE1	898	0.124328	0.9456
	CCNG1	900	-0.389567	0.4374
	CCNG2	901	-0.367371	0.1952
	CCNT1	904	0.250962	0.7802
	CCNT2	905	-0.411426	0.148
	CCPG1	9236	-0.389567	0.1959
	CCR2	729230	0.31034	0.0749
	CCS	9973	0.378512	0.2567
	CCT4	10575	-0.0840643	0.1112
	CCT6AP1	643253	-0.400538	0.278
	CD164	8763	-0.669027	0.173
	CD19	930	0.871844	0.142
	CD1D	912	-0.773996	0.3398
	CD244	51744	-0.0143553	0.7953
	CD300C	10871	-0.201634	0.5869
	CD300LF	146722	-0.475085	0.3678
	CD302	9936	-0.189034	0.2813
	CD320	51293	0.250962	0.7884
	CD33	945	-0.565597	0.308
	CD36	948	-1.16993	0.0369
	CD40	958	0.226509	0.6122
	CD44	960	-0.536053	0.5095
	CD46	4179	-0.464668	0.2767
	CD47	961	-0.238787	0.5561
	CD68	968	-0.659925	0.3763
	CD82	3732	0.298658	0.2895
	CD84	8832	0.137504	0.8183
	CD86	942	-0.344828	0.5858
	CD96	10225	-0.275007	0.9145
	CD99	4267	0.226509	0.5594
	CD99L2	83692	-0.378512	0.226
	CDA	978	0	0.925
	CDC14A	8556	-0.454176	0.5296
	CDC16	8881	-0.378512	0.6883
	CDC23	8697	-0.432959	0.3226
	CDC25B	994	0.238787	0.1632
	CDC2L1	984	0.201634	0.5818
	CDC34	997	0.0143553	0.9852
	CDC40	51362	-0.389567	0.169
	CDC5L	988	-0.263034	0.0737
	CDCA4	55038	0.201634	0.6386
	CDCA5	113130	0.189034	0.8254
	CDH19	28513	0.286881	0.0985
	CDH6	1004	0.0565835	0.7606
	CDH9	1007	0.250962	0.4969
	CDK2AP2	10263	0.250962	0.62
	CDK5	1020	0.0565835	0.9614
	CDK5R1	8851	-0.124328	0.1435
	CDK5RAP3	80279	0.137504	0.7874
	CDKN2A	1029	0.298658	0.3543
	CDKN2D	1032	0.333424	0.3229
	CDR2L	30850	0.124328	0.8488
	CEACAM19	56971	0.263034	0.4449
	CEACAM8	1088	0.0285692	0.6841
	CEBPB	1051	-0.137504	0.9112
	CEBPD	1052	-0.536053	0.6592
	CEBPZ	10153	-0.454176	0.6805
	CECR1	51816	0.250962	0.1024
	CECR5	27440	-0.432959	0.3457
	CENPC1	1060	-0.0703893	0.5871
	CENTD2	116985	-0.238787	0.4013
	CEP170	9859	0.238787	0.3875
	CEP250	11190	0.124328	0.9824
	CEP290	80184	-0.111031	0.652
	CEP57	9702	-0.344828	0.1533
	CEP63	80254	-0.378512	0.2342
	CEP72	55722	0.333424	0.0276
	CFH	3075	0.0565835	0.8677
	CFL1	1072	0	0.5561
	CG018	90634	-0.475085	0.0959
	CGB7	94027	0.201634	0.6944
	CGGBP1	8545	-0.516015	0.2025
	CGI-115	51018	-0.275007	0.2356
	CGI-69	51629	0.0426443	0.3561
	CHCHD1	118487	-0.0840643	0.5268
	CHCHD7	79145	-0.124328	0.4556
	CHD1	1105	-0.367371	0.7149
	CHEK1	1111	0.0976108	0.969
	CHEK2	11200	-0.0565835	0.2745
	CHIC1	53344	0.137504	0.9914
	CHKA	1119	0.111031	0.9119
	CHKB	1120	0.0840643	0.9533
	CHMP2A	27243	0.214125	0.5565
	CHMP2B	25978	-0.356144	0.4391
	CHMP4B	128866	0.176323	0.4974
	CHMP5	51510	-0.516015	0.2543
	CHMP6	79643	0.163499	0.7111
	CHRNA10	57053	-0.0285692	0.0443
	CHRNA2	1135	0.176323	0.7896
	CHRNA3	1136	0.214125	0.4586
	CHRNA6	8973	0.176323	0.883
	CHST13	166012	-0.495695	0.3456
	CHUK	1147	-0.238787	0.1799
	CICE	152302	0.250962	0.2793
	CILP	8483	0.275007	0.028
	CIRBP	1153	0.226509	0.1527
	CIRH1A	84916	-0.15056	0.4945
	CISH	1154	-0.739848	0.4392
	CKAP2	26586	-0.31034	0.4034
	CKAP5	9793	0.0426443	0.5079
	CLASP2	23122	-0.201634	0.3649
	CLCN2	1181	0.137504	0.9922
	CLDN15	24146	0.201634	0.735
	CLEC12B	387837	-0.0840643	0.542
	CLEC2D	29121	-0.238787	0.7641
	CLEC4A	50856	-0.704872	0.5383
	CLEC4D	338339	0	0.8175
	CLEC4G	339390	-0.0840643	0.0424
	CLEC9A	283420	0.214125	0.6013
	CLK4	57396	-0.400538	0.3512
	CLN3	1201	0.0565835	0.8623
	CLN5	1203	-0.176323	0.3724
	CLPP	8192	0.263034	0.4495
	CLSTN1	22883	0.163499	0.6919
	CLTC	1213	-0.31034	0.1245
	CLYBL	171425	-0.111031	0.7841
	CMAH	8418	-0.286881	0.0756
	CMPK	51727	-0.443607	0.3682
	CMTM7	112616	0.0703893	0.9208
	CNDP2	55748	-0.356144	0.67
	CNGB1	1258	-0.137504	0.6578
	CNIH	10175	-0.594549	0.2796
	CNIH2	254263	0.378512	0.0072
	CNIH4	29097	-0.443607	0.3457
	CNOT6L	246175	-0.137504	0.2591
	CNOT8	9337	-0.298658	0.374
	CNPY1	285888	0.214125	0.5406
	COBRA1	25920	0.286881	0.2937
	COCH	1690	0.0426443	0.5698
	COG5	10466	-0.250962	0.121
	COG8	84342	0.163499	0.5768
	COL8A2	1296	0.0285692	0.6794
	COMMD4	54939	0.163499	0.6421
	COMMD5	28991	0.275007	0.1612
	COMMD8	54951	-0.454176	0.2725
	COMMD9	29099	-0.0840643	0.8992
	COPB	1315	-0.505891	0.1918
	COPE	11316	0.275007	0.5346
	COPS2	9318	0.163499	0.8487
	COPS4	51138	-0.344828	0.2943
	COPS8	10920	0.0565835	0.6617
	COPZ2	51226	0.137504	0.9749
	COQ10A	93058	-0.367371	0.5418
	COQ9	57017	-0.389567	0.3953
	CORO1A	11151	0.15056	0.3783
	CORO2A	7464	0.0285692	0.9667
	CORO6	84940	0.189034	0.7379
	CORO7	79585	0.321928	0.3836
	COVA1	10495	-0.0565835	0.0981
	COX10	1352	-0.432959	0.1084
	COX5B	1329	-0.0143553	0.8025
	CP110	9738	-0.400538	0.2907
	CPEB2	132864	-0.176323	0.3413
	CPEB3	22849	-0.286881	0.2226
	CPM	1368	0.137504	0.9438
	CPNE5	57699	0.275007	0.6772
	CPNE8	144402	-0.389567	0.4225
	CPOX	1371	-0.713696	0.1194
	CPT1B	1375	0.286881	0.1074
	CRABP2	1382	0.275007	0.3768
	CRAT	1384	0.0976108	0.9962
	CRBN	51185	-0.575312	0.1243
	CREBL2	1389	-0.163499	0.2429
	CREG1	8804	-0.526069	0.3483
	CRELD1	78987	0.0976108	0.9221
	CRELD2	79174	0.137504	0.5346
	CRIP1	1396	0.321928	0.2725
	CRKRS	51755	-0.443607	0.684
	CRLF3	51379	-0.378512	0.492
	CROP	51747	-0.713696	0.4729
	CRSP2	9282	0.0703893	0.3741
	CRSP3	9439	-0.526069	0.2821
	CRSP8	9442	0.124328	0.9271
	CRY1	1407	-0.411426	0.4114
	CRYBB2	1415	0.163499	0.8165
	CSAG3	389903	0.15056	0.8875
	CSF1R	1436	-0.575312	0.5778
	CSK	1445	0.226509	0.4187
	CSNK1D	1453	-0.389567	0.4999
	CSNK1G3	1456	-0.163499	0.5892
	CSPP1	79848	-0.0840643	0.0294
	CSTF2	1478	-0.485427	0.1182
	CTAGE5	4253	-0.422233	0.3474
	CTBP2	1488	0.176323	0.8145
	CTDP1	9150	0.163499	0.6528
	CTDSPL2	51496	-0.344828	0.3278
	CTGLF3	414189	-0.432959	0.4968
	CTH	1491	0.0285692	0.0985
	CTLA4	1493	0.0285692	0.9533
	CTNNB1	1499	0.298658	0.0611
	CTNND1	1500	0.201634	0.6353
	CTRL	1506	0.389567	0.4084
	CTSD	1509	-0.31034	0.912
	CTSL	1514	-0.443607	0.6981
	CTSO	1519	-0.739848	0.1765
	CTSS	1520	-0.594549	0.2325
	CTTN	2017	0	0.9253
	CUL2	8453	-0.400538	0.2955
	CUL4A	8451	-0.454176	0.56
	CUL4B	8450	0.0426443	0.7958
	CUL5	8065	-0.356144	0.4131
	CUTC	51076	-0.344828	0.3775
	CUTL1	1523	-0.0426443	0.5031
	CWF19L2	143884	-0.344828	0.2647
	CXADR	1525	0.0565835	0.4013
	CXCL3	2921	0.263034	1e-06
	CXorf12	8269	0	0.7634
	CXorf21	80231	-0.124328	0.2811
	CXorf23	256643	0.0840643	0.693
	CXorf44	90736	-0.238787	0.1904
	CXorf6	10046	0.263034	0.3813
	CXorf64	100130613	-0.0143553	0.4451
	CXXC5	51523	0.137504	0.736
	CYB561	1534	0.378512	0.1972
	CYB5-M	80777	-0.422233	0.3407
	CYB5R1	51706	-0.516015	0.1606
	CYB5R3	1727	0.0285692	0.8947
	CYBA	1535	0.0703893	0.5646
	CYBASC3	220002	0.238787	0.7601
	CYC1	1537	0.0976108	0.7134
	CYFIP1	23191	-0.201634	0.609
	CYorf15B	246126	-0.604071	0.3171
	CYP11A1	1583	0.15056	0.9003
	CYP19A1	1588	0.275007	0.374
	CYP1B1	1545	-0.879706	0.1691
	CYP2D6	1565	0.0840643	0.6431
	CYP2D7P1	1564	0.275007	0.0784
	CYP2J2	1573	-0.111031	0.3083
	CYP2R1	120227	-0.250962	0.4057
	CYP4F3	4051	0.0703893	0.8495
	CYP51A1	1595	-0.201634	0.5757
	CYSLTR1	10800	-0.411426	0.2084
	CYTSA	23384	0.0976108	0.9216
	D4S234E	27065	0.124328	0.9614
	D4ST1	113189	0	0.5686
	DAAM1	23002	-0.411426	0.3375
	DAB2	1601	-0.799087	0.0339
	DACH2	117154	0.176323	0.8311
	DAP	1611	-0.163499	0.523
	DAPK1	1612	-0.263034	0.5023
	DAPP1	27071	-0.62293	0.1496
	DARS2	55157	-0.176323	0.1579
	DAZAP2	9802	0.0426443	0.2158
	DBNL	28988	0.0426443	0.806
	DBR1	51163	-0.214125	0.254
	DBT	1629	-0.475085	0.0384
	DC2	58505	-0.765535	0.3038
	DC36	220869	-0.201634	0.1983
	DCAKD	79877	-0.263034	0.3679
	DCLRE1B	64858	0.0143553	0.1546
	DCP2	167227	-0.613532	0.1518
	DCPS	28960	-0.0285692	0.8908
	DCTN1	1639	-0.411426	0.0749
	DCTN4	51164	-0.422233	0.2691
	DCUN1D4	23142	-0.356144	0.4316
	DDAH2	23564	0.0840643	0.9408
	DDB1	1642	0.137504	0.9039
	DDEF1	50807	-0.475085	0.0942
	DDEF1IT1	29065	0.0143553	0.8159
	DDEF2	8853	-0.0565835	0.5453
	DDHD1	80821	0.0840643	0.815
	DDHD2	23259	0.0143553	0.5831
	DDR1	780	0.298658	0.4495
	DDX17	10521	0.62293	0.5505
	DDX19-DDX19L	55308	0.137504	0.9282
	DDX26B	203522	-0.0426443	0.8075
	DDX39	10212	0.632268	0.2115
	DDX3X	1654	0.0143553	0.7934
	DDX3Y	8653	-0.238787	0.618
	DDX46	9879	-0.389567	0.3584
	DDX49	54555	0.15056	0.8487
	DDX52	11056	-0.464668	0.1129
	DDX60L	91351	-0.333424	0.4069
	DEFA1	1667	-0.356144	0.7233
	DEFB128	245939	0.286881	0.3713
	DEGS1	8560	-0.687061	0.2278
	DEK	7913	-0.669027	0.324
	DENND1C	79958	0.333424	0.4285
	DENND4A	10260	0.0143553	0.5719
	DEPDC4	120863	0.238787	0.5326
	DFFB	1677	-0.0976108	0.0166
	DFNB31	25861	0.422233	0.0773
	DGCR11	25786	0.163499	0.7395
	DGCR14	8220	0.201634	0.5885
	DGCR2	9993	-0.0976108	0.7869
	DGCR6	8214	-0.214125	0.6208
	DGCR6L	85359	0.176323	0.67
	DGKB	1607	0.124328	0.9399
	DHCR7	1717	0.189034	0.6975
	DHDDS	79947	-0.250962	0.3924
	DHODH	1723	0.0143553	0.2589
	DHRS1	115817	-0.238787	0.5376
	DHRS4	10901	0.0565835	0.9786
	DHRS4L2	317749	0.0285692	0.9284
	DHRS7B	25979	-0.0840643	0.363
	DHX15	1665	-0.286881	0.4961
	DHX29	54505	-0.422233	0.1925
	DHX36	170506	-0.344828	0.3407
	DHX37	57647	-0.176323	0.8547
	DHX40	79665	0.189034	0.6319
	DIAPH2	1730	-0.422233	0.3679
	DICER1	23405	-0.748461	0.283
	DIO3	1735	0.286881	0.0004
	DIP2A	23181	0.263034	0.6339
	DIP2B	57609	-0.163499	0.733
	DISC1	27185	0.0285692	0.8789
	DISP1	84976	-0.176323	0.4537
	DIXDC1	85458	0.226509	0.5402
	DKFZP564O0823	25849	0.0976108	0.9848
	DKFZp586I1420	222161	-0.0426443	0.9635
	DLAT	1737	-0.137504	0.4449
	DLEU2	8847	-0.0565835	0.6744
	DMC1	11144	0.321928	0.1337
	DMD	1756	0.333424	0.0606
	DMTF1	9988	-0.454176	0.1877
	DMXL1	1657	-0.298658	0.5213
	DNAH9	1770	0.111031	0.8632
	DNAJA2	10294	-0.485427	0.2152
	DNAJA3	9093	-0.555816	0.1352
	DNAJA4	55466	-0.516015	0.0784
	DNAJB12	54788	0.176323	0.7639
	DNAJB14	79982	-0.333424	0.2115
	DNAJB2	3300	0.214125	0.4263
	DNAJC10	54431	-0.176323	0.1331
	DNAJC15	29103	-0.378512	0.2343
	DNAJC4	3338	-0.0426443	0.9356
	DNAJC5	80331	0.0285692	0.6997
	DND1	373863	0.214125	0.593
	DNM1L	10059	-0.226509	0.2273
	DNM2	1785	0.298658	0.4868
	DNMT1	1786	-0.367371	0.6606
	DNTT	1791	0.201634	0.7094
	DNTTIP1	116092	-0.214125	0.5966
	DOC2A	8448	0.286881	0.1557
	DOCK10	55619	-0.15056	0.9475
	DOCK11	139818	-0.275007	0.7547
	DOCK8	81704	-0.545968	0.2709
	DPAGT1	1798	0.0703893	0.8362
	DPF3	8110	0.298658	0.0691
	DPH2	1802	0.176323	0.5988
	DPM2	8818	0.137504	0.9055
	DPM3	54344	0.263034	0.4212
	DPP3	10072	0.0703893	0.9176
	DPP4	1803	-0.0976108	0.626
	DPP7	29952	0.400538	0.2896
	DPP9	91039	0.15056	0.642
	DPPA4	55211	0.0976108	0.7747
	DPRXP4	503645	-0.0426443	0.9884
	DPY19L3	147991	0.0565835	0.1408
	DPY19L4	286148	-0.15056	0.0589
	DPYD	1806	-0.650765	0.1457
	DR1	1810	-0.378512	0.3292
	DSC2	1824	0.0840643	0.8956
	DSCAM	1826	0.31034	0.0146
	DSCR2	8624	-0.344828	0.0852
	DSU	55686	0.31034	0.2505
	DTNBP1	84062	0.0976108	0.9996
	DTWD1	56986	0.0703893	0.5287
	DTX2	113878	-0.411426	0.2863
	DUSP10	11221	0.31034	0.0758
	DUSP13	51207	0.250962	0.1221
	DUSP2	1844	1.36737	0.0196
	DUSP3	1845	-0.516015	0.3368
	DUSP6	1848	-0.83996	0.5464
	DYNC1H1	1778	-0.0426443	0.9014
	DYNLL2	140735	0.536053	0.2214
	DYNLRB1	83658	0.124328	0.5554
	EBF	1879	-0.0976108	0.8632
	EBF2	64641	0.250962	0.5561
	EBP	10682	0.163499	0.7705
	ECAT8	91646	0.201634	0.4334
	ECH1	1891	-0.0840643	0.9968
	ECHDC1	55862	-0.669027	0.1954
	ECHDC2	55268	-0.189034	0.9865
	ECHS1	1892	-0.176323	0.4023
	ECOP	81552	0.250962	0.844
	EDA	1896	-0.111031	0.4065
	EDD1	51366	-0.321928	0.2872
	EDF1	8721	-0.0285692	0.6052
	EDG6	8698	0.0703893	0.7668
	EEF1A1	1915	-0.286881	0.6086
	EEF1B2	1933	0.0840643	0.9955
	EEF1D	1936	0.275007	0.1623
	EFHA1	221154	-0.422233	0.5128
	EFHC2	80258	-0.0840643	0.6877
	EFNA1	1942	0.0285692	0.4615
	EHBP1L1	254102	0.0703893	0.6077
	EIF1AX	1964	-0.238787	0.6176
	EIF1AY	9086	-0.275007	0.3508
	EIF1B	10289	0.432959	0.1262
	EIF2AK2	5610	-0.485427	0.6161
	EIF2S3	1968	-0.0426443	0.9646
	EIF3S10	8661	-0.731183	0.4108
	EIF3S12	27335	-0.0285692	0.6013
	EIF3S4	8666	0.111031	0.3896
	EIF3S6	3646	-0.505891	0.6693
	EIF3S6IP	51386	-0.137504	0.8396
	EIF3S9	8662	0.214125	0.614
	EIF4E	1977	-0.189034	0.3666
	EIF4G1	1981	0.137504	0.6208
	EIF5	1983	0.333424	0.4204
	ELA2	1991	0.0285692	0.673
	ELF1	1997	-0.333424	0.2354
	ELK4	2005	0	0.1789
	ELL	8178	0.111031	0.7956
	ELOF1	84337	0.201634	0.7048
	EMD	2010	0.238787	0.1293
	EMILIN2	84034	-0.687061	0.4157
	EML2	24139	0.163499	0.6719
	EML3	256364	-0.176323	0.9954
	EML4	27436	-0.214125	0.7078
	EMP3	2014	0.31034	0.3302
	EMR4	326342	0.0976108	0.7414
	ENAM	10117	0.226509	0.5646
	ENDOGL1	9941	0.0565835	0.7299
	ENO1	2023	0.0840643	0.485
	ENTPD4	9583	-0.0285692	0.9973
	ENTPD6	955	0.286881	0.0978
	EPB41L3	23136	-0.863938	0.057
	EPB41L4A	64097	0.201634	0.6709
	EPB41L5	57669	-0.0565835	0.2594
	EPHA6	285220	0.298658	0.2029
	EPIM	2054	-0.847997	0.0159
	EPN2	22905	0.201634	0.791
	EPRS	2058	-0.389567	0.376
	EPS15	2060	-0.201634	0.6209
	EPS15L1	58513	0.201634	0.5646
	EPS8	2059	0.0426443	0.5486
	ERBB2IP	55914	-0.250962	0.2363
	ERC1	23085	-0.124328	0.3156
	ERCC1	2067	0.163499	0.8027
	ERF	2077	0.189034	0.7479
	ERGIC1	57222	-0.344828	0.0129
	ERGIC3	51614	-0.111031	0.9114
	ERICH1	157697	-0.555816	0.3237
	ERO1LB	56605	0.0285692	0.6184
	ERP29	10961	0.124328	0.8093
	ESAM	90952	-0.0703893	0.8518
	ESD	2098	-0.31034	0.4343
	ETFB	2109	0.201634	0.6686
	ETNK1	55500	-0.189034	0.3119
	ETV2	2116	-0.124328	0.1764
	EVA1	10205	-0.333424	0.3145
	EVI2A	2123	-0.669027	0.2338
	EVI2B	2124	-0.333424	0.4883
	EVI5L	115704	0.0840643	0.945
	EXOC1	55763	-0.367371	0.0701
	EXOC6	54536	-0.163499	0.3839
	EXOSC4	54512	-0.163499	0.2862
	EXOSC5	56915	-0.0426443	0.9154
	EYA1	2138	0.31034	0.0159
	F2RL1	2150	-0.201634	0.2156
	FAH	2184	0.0565835	0.9055
	FAHD2B	151313	0.189034	0.409
	FAIM	55179	0.275007	0.1359
	FAM101A	144347	0.163499	0.715
	FAM102B	284611	-0.356144	0.343
	FAM103A1	83640	-0.659925	0.031
	FAM107B	83641	-0.189034	0.8247
	FAM10A7	155019	0.226509	0.5252
	FAM112B	121355	-0.0143553	0.701
	FAM115B	653199	0.0976108	0.8766
	FAM120A	23196	-0.475085	0.4213
	FAM120AOS	158293	-0.356144	0.189
	FAM122A	116224	-0.0703893	0.1297
	FAM122B	159090	-0.250962	0.6093
	FAM122C	159091	0.201634	0.6802
	FAM125A	93343	-0.0143553	0.972
	FAM127B	26071	0.163499	0.8325
	FAM129B	64855	0.0976108	0.9628
	FAM13A1	10144	0.0703893	0.8254
	FAM14A	83982	-0.0285692	0.981
	FAM30A	9834	0.443607	0.5572
	FAM32A	26017	-0.275007	0.4083
	FAM35A	54537	-0.176323	0.5212
	FAM3C	10447	-0.0703893	0.5916
	FAM43A	131583	-0.176323	0.216
	FAM44B	91272	-0.555816	0.0244
	FAM49B	51571	-0.565597	0.3482
	FAM53A	152877	-0.0143553	0.4965
	FAM53B	9679	0.250962	0.5904
	FAM64A	54478	0.0426443	0.3692
	FAM70B	348013	0.214125	0.5869
	FAM73A	374986	-0.0703893	0.8215
	FAM75C1	441452	0.0426443	0.748
	FAM76B	143684	-0.250962	0.5836
	FAM80B	57494	0.0143553	0.6872
	FAM83F	113828	0.250962	0.1799
	FAM86A	196483	0.137504	0.9001
	FAM86B1	85002	0.226509	0.352
	FAM89A	375061	-0.238787	0.284
	FAM89B	23625	0.201634	0.5993
	FAM8A1	51439	-0.250962	0.4597
	FAM90A19	728753	0.15056	0.9666
	FAM91A1	157769	0	0.6627
	FAM96B	51647	0.111031	0.59
	FAM98B	283742	0.176323	0.6922
	FANCF	2188	-0.0840643	0.3495
	FARP1	10160	0.31034	0.1929
	FASTK	10922	0.201634	0.7346
	FAU	2197	0.201634	0.0485
	FBLN1	2192	-0.286881	0.0231
	FBP1	2203	-0.238787	0.699
	FBXL10	84678	-0.189034	0.9292
	FBXL12	54850	0.189034	0.4713
	FBXL3	26224	-0.321928	0.5635
	FBXL6	26233	0.15056	0.7573
	FBXO11	80204	-0.367371	0.4108
	FBXO16	157574	0.163499	0.8467
	FBXO22	26263	0.0285692	0.6976
	FBXO28	23219	-0.432959	0.1026
	FBXO32	114907	0.0285692	0.2821
	FBXO34	55030	-0.298658	0.2995
	FBXO38	81545	-0.575312	0.2688
	FBXO44	93611	0.15056	0.8562
	FBXW5	54461	0.250962	0.5043
	FBXW7	55294	-0.238787	0.6151
	FBXW8	26259	0.31034	0.1388
	FCGR1B	2210	-0.15056	0.2513
	FCGRT	2217	-0.137504	0.9888
	FCHO2	115548	-0.333424	0.3218
	FCHSD1	89848	0.214125	0.5636
	FCN1	2219	-0.443607	0.8616
	FCRL3	115352	-0.111031	0.8107
	FCRL5	83416	0.356144	0.5763
	FEN1	2237	0.15056	0.7128
	FEZ2	9637	-0.565597	0.2326
	FGD6	55785	0.15056	0.8682
	FGFR1OP2	26127	-0.263034	0.4093
	FGGY	55277	0.111031	0.9756
	FH	2271	-0.739848	0.2601
	FIS1	51024	0.214125	0.5346
	FKBP14	55033	0	0.4999
	FKBP1A	2280	0.163499	0.8745
	FKBP2	2286	0.124328	0.733
	FKBP3	2287	-0.321928	0.1318
	FKSG14	64105	-0.454176	0.593
	FLI1	2313	-0.847997	0.1215
	FLII	2314	-0.238787	0.5434
	FLJ45684	400666	0.275007	0.3258
	FLOT1	10211	0.124328	0.7613
	FLT4	2324	0.201634	0.6397
	FMOD	2331	0.367371	0.4697
	FN5	56935	-0.356144	0.5456
	FNBP1L	54874	-0.111031	0.0248
	FNDC3A	22862	-0.400538	0.4868
	FNDC6	53833	0.263034	0.0196
	FOLR2	2350	0.15056	0.8651
	FOXD1	2297	0.263034	0.1691
	FOXO3A	2309	0.286881	0.1331
	FOXP3	50943	0.201634	0.7606
	FOXRED1	55572	0.201634	0.6385
	FPGT	8790	-0.0143553	0.0693
	FPRL2	2359	-0.189034	0.5348
	FRAS1	80144	0.214125	0.4935
	FREQ	23413	0.0565835	0.4254
	FRG1	2483	-0.575312	0.2338
	FRYL	285527	-0.275007	0.5871
	FSTL1	11167	0.176323	0.917
	FTHL8	2501	0.263034	0.2521
	FTSJ1	24140	0.189034	0.4235
	FUCA2	2519	0.0143553	0.8752
	FUSIP1	10772	0.464668	0.0313
	FVT1	2531	0.0703893	0.8547
	FXYD6	53826	0.0840643	0.7699
	FYB	2533	-0.443607	0.2424
	FYTTD1	84248	-0.555816	0.1619
	FZD1	8321	-0.0565835	0.3482
	FZD2	2535	-0.226509	0.2526
	FZD7	8324	0.250962	0.5834
	FZR1	51343	0.214125	0.4783
	G3BP1	10146	-0.411426	0.2666
	G3BP2	9908	-0.31034	0.4854
	GABPA	2551	-0.226509	0.4345
	GABPB1	2553	0.137504	0.9669
	GABRB3	2562	0.321928	0.1112
	GALK2	2585	-0.411426	0.4696
	GALNT9	50614	0.250962	0.3938
	GANAB	23193	0.15056	0.5999
	GAPDH	2597	-0.0143553	0.7625
	GAPVD1	26130	-0.400538	0.2757
	GARNL1	253959	-0.250962	0.6176
	GART	2618	-0.176323	0.0784
	GAS2L1	10634	0.0143553	0.5311
	GAS6	2621	0.238787	0.4474
	GATAD2A	54815	0.0703893	0.5216
	GBAP	2630	0.201634	0.4785
	GBF1	8729	0.163499	0.7658
	GBL	64223	0.214125	0.6827
	GBP2	2634	-0.275007	0.9055
	GBP3	2635	-0.321928	0.3168
	GCA	25801	-0.604071	0.2969
	GCH1	2643	0.214125	0.8157
	GDPD4	220032	0.15056	0.8973
	GFI1B	8328	0.0840643	0.7936
	GFM1	85476	-0.464668	0.291
	GFM2	84340	0.111031	0.9852
	GGA1	26088	0.275007	0.0856
	GGCX	2677	-0.0285692	0.19
	GGT2	728441	0.15056	0.8648
	GGTA1	2681	0.137504	0.9863
	GHITM	27069	-0.263034	0.8009
	GIMAP1	170575	-1.12433	0.012
	GIMAP2	26157	-0.678072	0.0424
	GIMAP4	55303	-0.807355	0.0659
	GIMAP6	474344	-0.526069	0.3084
	GIMAP7	168537	-0.545968	0.2928
	GIYD1	548593	0.201634	0.7689
	GLA	2717	-0.687061	0.0783
	GLB1	2720	-0.454176	0.1639
	GLB1L	79411	-0.0703893	0.2691
	GLCE	26035	-0.378512	0.0016
	GLE1L	2733	-0.411426	0.3164
	GLRX	2745	-0.782409	0.0101
	GLT1D1	144423	0.189034	0.6484
	GLT25D1	79709	0.226509	0.2786
	GLTSCR1	29998	-0.275007	0.524
	GLUD1	2746	-0.31034	0.3679
	GMEB2	26205	-0.238787	0.7145
	GMFB	2764	-0.356144	0.6141
	GMPPA	29926	0.163499	0.6585
	GMPPB	29925	0.124328	0.8287
	GMPR2	51292	-0.31034	0.1059
	GMPS	8833	-0.137504	0.5003
	GNA13	10672	-0.545968	0.5284
	GNA14	9630	0.238787	0.3839
	GNA15	2769	0.0426443	0.985
	GNAI2	2771	-0.0285692	0.67
	GNAO1	2775	0.275007	0.4785
	GNB1L	54584	0.0426443	0.8405
	GNLY	10578	-0.321928	0.7853
	GNPAT	8443	-0.344828	0.087
	GNPDA1	10007	-0.214125	0.7569
	GNPNAT1	64841	0.0976108	0.8165
	GOLGA	55889	-0.286881	0.5427
	GOLGA2	2801	0.0840643	0.952
	GOLGA5	9950	-0.356144	0.1075
	GOLGA6	342096	0.176323	0.8555
	GOLGA8B	440270	0.275007	0.9076
	GOLPH4	27333	-0.0840643	0.8244
	GOPC	57120	-0.389567	0.17
	GOT1	2805	-0.400538	0.0183
	GP1BA	2811	-0.189034	0.2994
	GPAA1	8733	0.163499	0.7308
	GPBP1	65056	-0.594549	0.3109
	GPBP1L1	60313	-0.641546	0.1619
	GPIAP1	4076	-0.275007	0.3676
	GPNMB	10457	0.163499	0.9168
	GPR108	56927	0.201634	0.642
	GPR126	57211	0.0565835	0.5957
	GPR160	26996	-0.356144	0.243
	GPR162	27239	-0.831877	0.031
	GPR172A	79581	0.214125	0.6051
	GPR174	84636	0.176323	0.8362
	GPR175	131601	0.124328	0.8234
	GPR183	1880	-0.0143553	0.7344
	GPR27	2850	0.275007	0.032
	GPR34	2857	-0.0426443	0.5364
	GPS1	2873	0.201634	0.6818
	GPSN2	9524	0.124328	0.6271
	GPX1	2876	-0.0703893	0.7952
	GPX4	2879	-0.0840643	0.8691
	GRAMD1C	54762	0.137504	0.982
	GRAP	10750	0.275007	0.0384
	GRHL1	29841	0.124328	0.8662
	GRIK1	2897	0.298658	0.1295
	GRINA	2907	0.137504	0.8615
	GRIPAP1	56850	0.0143553	0.8525
	GRK4	2868	0.238787	0.3279
	GRK6	2870	0.31034	0.4204
	GRLF1	2909	0.275007	0.3244
	GRM2	2912	0.378512	0.3292
	GRPEL2	134266	-0.454176	0.4909
	GRSF1	2926	-0.495695	0.0377
	GSN	2934	-0.298658	0.1386
	GSTA4	2941	0.0285692	0.7979
	GSTO1	9446	-0.238787	0.9145
	GTF2F2	2963	-0.432959	0.1912
	GTF2IRD2B	389524	0.137504	0.8348
	GTF3C1	2975	0.250962	0.7404
	GTF3C2	2976	-0.0976108	0.5464
	GTF3C3	9330	-0.367371	0.3049
	GTPBP1	9567	0.201634	0.7338
	GTPBP4	23560	0.250962	0.1749
	GUK1	2987	0.176323	0.3666
	GUSB	2990	-0.226509	0.3584
	GUSBL2	375513	0.0565835	0.9683
	GVIN1	387751	-0.411426	0.6359
	GYPE	2996	0	0.4161
	GZMM	3004	0.464668	0.6756
	H1FX	8971	0.31034	0.399
	H2AFJ	55766	-0.226509	0.5581
	H2AFX	3014	0.344828	0.2595
	H3F3A	3020	-0.15056	0.6179
	HACE1	57531	0.0285692	0.7663
	HAGHL	84264	0.432959	0.0021
	HAND2	9464	0.214125	0.5686
	HARSL	23438	-0.545968	0.299
	HAT1	8520	-0.475085	0.3115
	HAVCR2	84868	-0.765535	0.1664
	HBA1	3039	1.5008	0.5967
	HBD	100187828	0.176323	0.866
	HBII-429	594838	-0.0285692	0.7768
	HCA112	55365	0.163499	0.9903
	HCFC1R1	54985	0.0565835	0.8338
	HCN4	10021	0.201634	0.7141
	HCST	10870	0.201634	0.4034
	HDAC2	3066	-0.545968	0.1118
	HDAC4	9759	-0.298658	0.1914
	HDC	3067	-0.584963	0.4317
	HDGF	3068	0.163499	0.7452
	HDHD1A	8226	0.0143553	0.791
	HDHD3	81932	0.124328	0.9244
	HEATR5B	54497	-0.263034	0.4509
	HEBP1	50865	-0.495695	0.254
	HEBP2	23593	-0.613532	0.445
	HECTD2	143279	0.0285692	0.9628
	HECW2	57520	0.0426443	0.5596
	HERC4	26091	-0.201634	0.2116
	HEXA	3073	0.163499	0.8493
	HGD	3081	-0.0565835	0.5518
	HHEX	3087	-0.62293	0.3665
	HHLA1	10086	0.250962	0.407
	HIAT1	64645	-0.263034	0.6804
	HIATL2	84278	0.275007	0.4869
	HIF3A	64344	0.238787	0.1701
	HIGD1A	25994	-0.695994	0.2349
	HIGD2A	192286	0.0840643	0.5492
	HINT2	84681	0.189034	0.5858
	HIP1	3092	-0.0426443	0.0038
	HIP1R	9026	0.422233	0.4302
	HIP2	3093	-0.31034	0.3567
	HIPK3	10114	0	0.0064
	HISPPD2A	9677	0.189034	0.5673
	HIST1H2BF	8343	-0.0976108	0.0106
	HIST2H3C	126961	-0.505891	0.0175
	HIST2H4B	554313	-0.176323	0.0226
	HK1	3098	-0.0565835	0.6056
	HK2	3099	-0.15056	0.5489
	HLA-DPB1	3115	-0.389567	0.5937
	HLA-DQB1	3119	0.918386	0.0876
	HLA-DRB6	3128	0.238787	0.0425
	HLA-E	3133	-0.111031	0.6991
	HLA-F	3134	0.0703893	0.5471
	HM13	81502	0.201634	0.6826
	HMBS	3145	-0.356144	0.2872
	HMFN0839	84803	-0.584963	0.0365
	HMGB1	3146	-0.422233	0.4295
	HMGCL	3155	-0.214125	0.0808
	HNMT	3176	-0.687061	0.1934
	HNRNPA2B1	3181	-0.378512	0.4603
	HNRNPH3	3189	-0.454176	0.363
	HNRPAB	3182	-0.137504	0.7601
	HNRPDL	9987	-0.378512	0.5889
	HNRPK	3190	0	0.876
	HNRPM	4670	0.0976108	0.2082
	HNRPUL1	11100	0.111031	0.3482
	HNRPUL2	221092	0.0426443	0.6935
	HOXA1	3198	0.263034	0.3974
	HOXB3	3213	0.0976108	0.7653
	HP	3240	0.0703893	0.7312
	HPCAL1	3241	-0.411426	0.2807
	HPCAL4	51440	-0.0976108	0.7312
	HPS1	3257	0.137504	0.9031
	HPSE	10855	-0.378512	0.1538
	HRIHFB2122	11078	0.137504	0.9822
	HRK	8739	0.545968	0.22
	HS2ST1	9653	-0.0840643	0.601
	HSD17B12	51144	-0.641546	0.39
	HSD17B6	8630	0.0285692	0.3248
	HSF2	3298	-0.137504	0.6512
	HSF4	3299	0.137504	0.9414
	HSP90AA1	3320	-0.389567	0.7526
	HSPA1A	3303	-0.575312	0.2919
	HSPA5	3309	-0.176323	0.5807
	HSPC171	29100	-0.0285692	0.9635
	HSPD1	3329	-0.584963	0.4423
	HTF9C	27037	0.176323	0.5758
	HTLF	3344	-0.594549	0.1026
	HTR7	3363	0.15056	0.9326
	HYAL3	8372	0.0565835	0.7929
	HYOU1	10525	-0.0703893	0.8562
	HYPK	25764	0.0143553	0.758
	IBTK	25998	-0.604071	0.283
	ICHTHYIN	348938	0.250962	0.0687
	ICK	22858	-0.333424	0.2389
	ICMT	23463	0.176323	0.7659
	IDE	3416	-0.124328	0.4813
	IDH1	3417	-0.400538	0.1167
	IDH3G	3421	0.31034	0.5084
	IDI1	3422	0.0565835	0.9468
	IDS	3423	-0.250962	0.723
	IER3	8870	1.24489	0.4847
	IER3IP1	51124	-0.31034	0.5004
	IFIH1	64135	-0.799087	0.113
	IFNGR1	3459	-0.650765	0.1653
	IFP38	83880	-0.565597	0.3853
	IFT122	55764	-0.0285692	0.8632
	IFT74	80173	-0.516015	0.2903
	IFT88	8100	-0.0426443	0.1489
	IGFBP1	3484	0.0703893	0.6919
	IGFBPL1	347252	0.367371	0.5341
	IGFL1	374918	0.250962	0.1817
	IGHMBP2	3508	0.0703893	0.8035
	IGLL1	3543	0.0285692	0.6296
	IGSF6	10261	-0.333424	0.4785
	IGSF8	93185	0.0976108	0.9685
	IHPK1	9807	0.189034	0.5807
	IHPK2	51447	0.0703893	0.9463
	IIP45	60672	0.250962	0.661
	IKBKAP	8518	-0.0976108	0.2542
	IL12RB1	3594	-0.214125	0.6564
	IL17	3605	0.124328	0.9192
	IL19	29949	-0.214125	0.5097
	IL1RAP	3556	0.0285692	0.7725
	IL27RA	9466	-0.189034	0.8634
	IL32	9235	-0.0143553	0.9555
	IL7R	3575	-0.443607	0.7162
	ILDR1	286676	0.137504	0.9328
	ILF3	3609	-0.0565835	0.8693
	ILK	3611	-0.0703893	0.8097
	IMPA2	3613	-0.263034	0.5475
	IMPDH1	3614	0.263034	0.583
	INDO	3620	0.250962	0.5075
	ING5	84289	0.321928	0.459
	INPP5F	22876	0.31034	0.2521
	INSIG1	3638	-0.250962	0.626
	IPO11	51194	-0.286881	0.1147
	IPO13	9670	0.176323	0.7601
	IQCB1	9657	-0.250962	0.411
	IQGAP2	10788	-0.475085	0.2811
	IQSEC3	440073	0.0976108	0.6948
	IQWD1	55827	-0.0565835	0.4818
	IREB2	3658	-0.275007	0.1962
	IRF2	3660	-0.0565835	0.3562
	IRF2BP1	26145	0.0703893	0.9905
	IRF3	3661	0.367371	0.3713
	IRS1	3667	0.0143553	0.2082
	IRX1	79192	0.238787	0.4147
	ISLR	3671	0.263034	0.4409
	ISOC2	79763	-0.0285692	0.9038
	ITGA4	3676	-0.545968	0.2046
	ITGA6	3655	-0.443607	0.3938
	ITGA9	3680	0.0840643	0.6413
	ITGB1BP1	9270	0.250962	0.7774
	ITGB4	3691	0.163499	0.9125
	ITGB4BP	3692	0.163499	0.62
	ITGB7	3695	0.238787	0.2688
	ITIH1	3697	0.263034	0.3379
	ITM2A	9452	-0.422233	0.5743
	ITM2C	81618	-0.137504	0.9834
	ITPA	3704	0.124328	0.7208
	ITPKA	3706	0.226509	0.3177
	IVD	3712	0.124328	0.9566
	IVNS1ABP	10625	-0.432959	0.119
	JAGN1	84522	0.124328	0.8705
	JAK2	3717	-0.454176	0.1221
	JDP2	122953	-0.124328	0.4847
	JMJD1C	221037	-0.555816	0.5087
	JMJD2A	9682	0.250962	0.1239
	JMJD2B	23030	0.15056	0.7798
	JMJD5	79831	0.250962	0.142
	JMY	133746	-0.176323	0.5268
	JOSD3	79101	-0.367371	0.3247
	JPH2	57158	0.137504	0.7963
	JSRP1	126306	0.0426443	0.9619
	K-ALPHA-1	10376	0.263034	0.2211
	KALRN	8997	0.298658	0.088
	KAT3	56267	-0.31034	0.3908
	KBTBD7	84078	-0.422233	0.0296
	KCNH3	23416	0.137504	0.9392
	KCNJ10	3766	0.163499	0.6737
	KCNK7	10089	0.226509	0.6228
	KCTD10	83892	-0.0565835	0.7718
	KCTD12	115207	-1.49057	0.2872
	KCTD6	200845	-0.62293	0.1249
	KCTD9	54793	-0.275007	0.3383
	KDELR2	11014	-0.475085	0.3457
	KIAA0040	9674	-0.0565835	0.6664
	KIAA0090	23065	-0.321928	0.1619
	KIAA0103	9694	-0.0840643	0.2306
	KIAA0152	9761	-0.0840643	0.9751
	KIAA0232	9778	-0.15056	0.1619
	KIAA0240	23506	-0.201634	0.7422
	KIAA0261	23063	0.15056	0.8673
	KIAA0323	23351	0.189034	0.5941
	KIAA0367	158471	-0.111031	0.1435
	KIAA0372	9652	-0.411426	0.4139
	KIAA0423	23116	-0.263034	0.4338
	KIAA0528	9847	-0.545968	0.3512
	KIAA0564	23078	-0.15056	0.2872
	KIAA0652	9776	0.189034	0.6725
	KIAA0664	23277	0.31034	0.4316
	KIAA0692	23141	0.263034	0.2594
	KIAA0753	9851	-0.0565835	0.5146
	KIAA0776	23376	0.0285692	0.6725
	KIAA0947	23379	-0.378512	0.325
	KIAA1033	23325	-0.659925	0.256
	KIAA1191	57179	-0.356144	0.2784
	KIAA1211	57482	0.250962	0.2716
	KIAA1267	284058	-0.443607	0.6335
	KIAA1279	26128	0.0840643	0.7284
	KIAA1287	57508	-0.250962	0.4819
	KIAA1328	57536	0.0285692	0.0072
	KIAA1333	55632	-0.163499	0.4529
	KIAA1370	56204	-0.505891	0.59
	KIAA1383	54627	0.0703893	0.6768
	KIAA1411	57579	-0.201634	0.0538
	KIAA1712	80817	-0.400538	0.3069
	KIAA1715	80856	0.0426443	0.3713
	KIAA1731	85459	-0.400538	0.5161
	KIAA1754L	150771	0.443607	0.0002
	KIAA1794	55215	-0.201634	0.4071
	KIAA1840	80208	-0.298658	0.6636
	KIAA1913	114801	-0.0565835	0.1914
	KIAA2013	90231	0.137504	0.619
	KIF2	3796	-0.298658	0.2096
	KIF22	3835	0.454176	0.043
	KIF27	55582	0.0976108	0.7463
	KIF5C	3800	-0.0840643	0.792
	KIFAP3	22920	-0.124328	0.6325
	KIFC1	3833	0.0285692	0.8448
	KLF12	11278	0.0703893	0.8973
	KLF5	688	0.189034	0.6935
	KLF6	1316	0.62293	0.1152
	KLF7	8609	0.238787	0.3394
	KLHDC3	116138	-0.464668	0.2421
	KLHDC4	54758	-0.250962	0.5243
	KLHDC5	57542	-0.464668	0.1179
	KLHDC8B	200942	-0.124328	0.1404
	KLHL2	11275	-0.321928	0.399
	KLHL5	51088	-0.356144	0.1691
	KLRAQ1	129285	-0.432959	0.0446
	KNDC1	85442	0.275007	0.0808
	KPNA2	3838	-0.238787	0.3775
	KPNA3	3839	-0.555816	0.1313
	KPNA5	3841	-0.163499	0.7029
	KPTN	11133	0.201634	0.5239
	KRIT1	889	-0.214125	0.4492
	KRT19	3880	0.275007	0.3391
	KRTAP10-10	353333	0.226509	0.4527
	KRTAP13-3	337960	0.238787	0.2058
	KTN1	3895	-0.411426	0.4705
	Kua	387521	-0.298658	0.0244
	Kua-UEV	387522	0.0703893	0.9815
	KYNU	8942	-0.807355	0.3413
	L3MBTL	26013	0	0.0479
	L3MBTL3	84456	-0.275007	0.7397
	LACTB	114294	-0.356144	0.1952
	LACTB2	51110	-0.275007	0.3681
	LAD1	3898	0.201634	0.6335
	LAIR1	3903	0.0840643	0.9586
	LAMP1	3916	-0.0426443	0.7048
	LAMP2	3920	-0.422233	0.0139
	LAP3	51056	-0.659925	0.4564
	LAPTM4B	55353	-0.0703893	0.5178
	LARP2	55132	-0.263034	0.6072
	LARP4	113251	-0.400538	0.3424
	LAT1-3TM	81893	0.226509	0.2887
	LCE1E	353135	0.176323	0.5988
	LCN2	3934	-0.815575	0.1707
	LCOR	84458	-0.367371	0.7952
	LCP2	3937	-0.0285692	0.815
	LEAP-2	116842	-0.214125	0.1392
	LEMD3	23592	-0.321928	0.5714
	LENG1	79165	0.238787	0.5106
	LEP	3952	0.201634	0.5193
	LEPROTL1	23484	-0.604071	0.0807
	LGALS12	85329	0.226509	0.4754
	LGALS3	3958	-0.887525	0.4552
	LGALS8	3964	-0.31034	0.6316
	LGI3	203190	0.321928	0.0003
	LHFP	10186	0.0426443	0.9067
	LIG3	3980	-0.0285692	0.4047
	LIG4	3981	-0.189034	0.3856
	LILRA2	11027	-0.475085	0.4682
	LILRB3	11025	-0.941106	0.2095
	LIMK1	3984	0.201634	0.7151
	LIMS1	3987	-0.555816	0.4022
	LIN7C	55327	-0.163499	0.1275
	LINS1	55180	-0.163499	0.5098
	LIPA	3988	-0.650765	0.0876
	LLGL2	3993	0.176323	0.6774
	LMAN1	3998	0.0285692	0.9463
	LMNA	4000	0.0426443	0.8919
	LMNB2	84823	0.0143553	0.9919
	LMO1	4004	0.214125	0.4291
	LOC100128002	100128002	0.238787	0.67
	LOC100128086	100128086	-0.286881	0.4213
	LOC100128093	100128093	0.189034	0.6416
	LOC100128265	100128265	0.137504	0.9908
	LOC100128691	100128691	0.111031	0.9646
	LOC100129144	100129144	-0.0143553	0.5807
	LOC100129322	100129322	0.321928	0.4076
	LOC100129697	100129697	-0.0143553	0.8317
	LOC100129707	100129707	0.275007	0.2905
	LOC100129878	100129878	0.189034	0.7335
	LOC100129966	100129966	0.163499	0.9346
	LOC100130298	100130298	0.0143553	0.6076
	LOC100130476	100130476	0.0703893	0.8901
	LOC100130550	100130550	-0.0426443	0.856
	LOC100130746	100130746	-0.275007	0.2895
	LOC100130856	100130856	0.0840643	0.8176
	LOC100130938	100130938	0.0703893	0.7452
	LOC100131223	100131223	-0.0565835	0.0559
	LOC100131289	100131289	0.536053	0.121
	LOC100132287	100132287	0.189034	0.6688
	LOC100133091	100133091	0.238787	0.3886
	LOC100133478	100133478	0.137504	0.8081
	LOC100190986	100190986	0.226509	0.3462
	LOC145783	145783	0.250962	0.1408
	LOC283788	283788	-0.669027	0.0446
	LOC285074	285074	-0.0703893	0.9619
	LOC389834	389834	-0.0143553	0.5268
	LOC389895	389895	0.275007	0.1396
	LOC389906	389906	0.163499	0.8922
	LOC391636	391636	0.15056	0.9399
	LOC392364	392364	0.201634	0.5076
	LOC400464	400464	0.275007	0.0215
	LOC401317	401317	0.214125	0.5741
	LOC401357	401357	0.321928	0.6268
	LOC441487	441487	0.189034	0.5341
	LOC441711	441711	0.0143553	0.4827
	LOC606724	606724	0.163499	0.3191
	LOC641746	641746	0.0426443	0.4412
	LOC642661	642661	0.189034	0.6919
	LOC643373	643373	-0.0285692	0.8562
	LOC644086	644086	-0.0565835	0.3025
	LOC644525	644525	0.298658	0.2505
	LOC644634	644634	0.15056	0.8691
	LOC644841	644841	0.238787	0.3695
	LOC645086	645086	-0.0976108	0.3812
	LOC645139	645139	0.163499	0.9069
	LOC645177	645177	0.226509	0.3165
	LOC645314	645314	0.238787	0.4797
	LOC646214	646214	-0.298658	0.4029
	LOC647150	647150	-0.411426	0.2534
	LOC651536	651536	0.275007	0.3744
	LOC653503	653503	-0.0143553	0.707
	LOC653712	653712	0.176323	0.6997
	LOC728098	728098	0.505891	0.2321
	LOC728138	728138	0.226509	0.6125
	LOC728728	728728	0.263034	0.7094
	LOC729296	729296	0.250962	0.2025
	LOC729774	729774	0.226509	0.6854
	LOC729887	729887	0.214125	0.5504
	LOC729941	729941	0.0143553	0.2281
	LOC732360	732360	0.201634	0.6059
	LPAR3	23566	0.124328	0.9737
	LPGAT1	9926	-0.111031	0.2781
	LPPR4	9890	0.263034	0.3668
	LQK1	642946	0.0426443	0.9545
	LRP2BP	55805	0.238787	0.4922
	LRP6	4040	0.201634	0.6705
	LRPAP1	4043	0.0285692	0.8474
	LRRC14	9684	-0.0285692	0.9888
	LRRC20	55222	-0.137504	0.1013
	LRRC29	26231	0.0703893	0.8517
	LRRC37B	114659	-0.432959	0.4494
	LRRC39	127495	0.0426443	0.6916
	LRRC40	55631	-0.15056	0.5602
	LRRC41	10489	-0.214125	0.5852
	LRRC42	115353	-0.275007	0.3085
	LRRC48	83450	0.344828	0.0111
	LRRC6	23639	0.0565835	0.9057
	LRRFIP2	9209	-0.0565835	0.8657
	LSM8	51691	-0.0840643	0.5758
	LSMD1	84316	-0.0285692	0.9771
	LSS	4047	0.333424	0.1322
	LST-3TM12	338821	0.298658	0.0482
	LTB4R	1241	0.124328	0.768
	LTBP3	4054	0.0565835	0.6215
	LTBP4	8425	0.432959	0.4492
	LTK	4058	0.275007	0.2653
	LY6H	4062	0.286881	0.291
	LY86	9450	-0.0703893	0.9731
	LYCAT	253558	0	0.8385
	LYK5	92335	-0.111031	0.9787
	LYPLA1	10434	-0.0426443	0.5688
	LYSMD2	256586	-0.454176	0.4035
	LYSMD3	116068	-0.137504	0.3425
	LYSMD4	145748	0.176323	0.627
	LZTR1	8216	0.0143553	0.7514
	LZTS2	84445	0.0426443	0.6473
	M6PRBP1	10226	-0.0285692	0.7597
	MAF1	84232	0.201634	0.7405
	MAFB	9935	-0.0285692	0.9753
	MAFF	23764	0.495695	0.293
	MAFG	4097	0.464668	0.1909
	MAGEA5	4104	0.226509	0.4013
	MAK10	60560	0.0143553	0.6885
	MALT1	10892	-0.422233	0.2163
	MAML1	9794	0.111031	0.9406
	MAML3	55534	-0.0143553	0.7058
	MAN1A1	4121	-0.575312	0.4467
	MAN1B1	11253	0.189034	0.4122
	MAN2A1	4124	-0.545968	0.2521
	MAN2B1	4125	0	0.9265
	MAP1A	4130	-0.0285692	0.3237
	MAP1B	4131	0.344828	0.167
	MAP2K6	5608	0.111031	0.9202
	MAP3K1	4214	-0.443607	0.663
	MAP3K14	9020	0.250962	0.3953
	MAP3K7	6885	-0.378512	0.3659
	MAP3K7IP2	23118	-0.201634	0.549
	MAP4K1	11184	0.536053	0.0313
	MAP4K3	8491	0.0285692	0.7096
	MAP4K5	11183	-0.0565835	0.7267
	MAP6D1	79929	-0.111031	0.6724
	MAP7D2	256714	0.163499	0.9498
	MAPK10	5602	0.263034	0.1154
	MAPKAP1	79109	0.0565835	0.9069
	MAPKBP1	23005	0.137504	0.9192
	MARCO	8685	0.0285692	0.8425
	MAT2B	27430	-0.526069	0.4682
	MATR3	9782	-0.189034	0.9867
	MBD2	8932	-0.0703893	0.7395
	MBIP	51562	0	0.8271
	MBNL1	4154	-0.831877	0.2115
	MBNL2	10150	-0.495695	0.5304
	MBP	4155	0.344828	0.5364
	MBTPS1	8720	-0.0840643	0.8248
	MCART6	401612	0.0285692	0.2347
	MCEMP1	199675	-0.400538	0.5941
	MCM2	4171	0.0976108	0.9967
	MCM4	4173	-0.0143553	0.6427
	MCM5	4174	0.356144	0.3517
	MCMDC1	254394	0.0426443	0.7251
	MCOLN2	255231	0.739848	0.2533
	MCTP1	79772	0.250962	0.1531
	MCTS1	28985	-0.400538	0.3148
	MDK	4192	0.367371	0.2402
	MDM1	56890	0.0143553	0.4758
	MDP-1	145553	0	0.8799
	ME2	4200	-0.321928	0.3985
	MED19	219541	0.163499	0.7641
	MED25	81857	0.15056	0.7902
	MED31	51003	-0.189034	0.4785
	MED6	10001	-0.286881	0.6029
	MEGF9	1955	-0.536053	0.2168
	MEI1	150365	0.0565835	0.9844
	MEIS3P1	4213	-0.250962	0.367
	MET	4233	0.111031	0.9128
	METAP2	10988	-0.575312	0.2955
	METRNL	284207	0.31034	0.2955
	METT10D	79066	0.0565835	0.9031
	METT11D1	64745	0.189034	0.6363
	METT5D1	196074	0.0976108	0.9074
	METTL2B	55798	0.137504	0.9892
	METTL9	51108	-0.0565835	0.2132
	MEX3A	92312	0.0840643	0.9414
	MFN1	55669	-0.0840643	0.4674
	MFSD1	64747	-0.695994	0.0876
	MFSD3	113655	-0.137504	0.5457
	MFSD8	256471	-0.201634	0.5205
	MGAT4B	11282	0.111031	0.8626
	MGST1	4257	-0.378512	0.2918
	MGST2	4258	-0.400538	0.4862
	MIB1	57534	-0.0840643	0.2604
	MIB2	142678	0.298658	0.538
	MICA	100507436	0.124328	0.9872
	MID1	4281	0.189034	0.625
	MINA	84864	-0.124328	0.4273
	MIR1185-1	100302157	0.298658	0.4345
	MIR1277	100302214	0.226509	0.4531
	MIR1282	100302254	0.250962	0.8194
	MIR1302-4	100302130	0.201634	0.3465
	MIR193A	406968	0.214125	0.5646
	MIR197	406974	0.263034	0.1191
	MIR221	407006	0.555816	0.1408
	MIR223	407008	-0.0703893	0.3767
	MIR2278	100313780	0.137504	0.9868
	MIR331	442903	0.0143553	0.2111
	MIR345	442910	0.15056	0.7979
	MIR382	494331	0.344828	0.1215
	MIR496	574454	0.226509	0.2409
	MIR564	693149	0.137504	0.9182
	MIR573	693158	0.263034	0.1033
	MIR607	693192	0.214125	0.555
	MIR611	693196	0.163499	0.8674
	MIR639	693224	0.124328	0.9949
	MIR641	693226	0.111031	0.935
	MIR645	693230	0.321928	0.0081
	MIR939	100126351	0.31034	0.2516
	MIRLET7A1	406881	0.176323	0.7899
	MIS12	79003	-0.31034	0.5828
	MKKS	8195	-0.584963	0.2301
	MKL2	57496	-0.0840643	0.4985
	MKLN1	4289	-0.15056	0.7724
	MKNK2	2872	0.250962	0.6006
	MLL3	58508	0.0285692	0.5405
	MLL5	55904	0.443607	0.2561
	MLLT10	8028	-0.344828	0.4268
	MLZE	56169	0.137504	0.9562
	MMD	23531	-0.722466	0.2548
	MME	4311	0.250962	0.4564
	MMP23B	8510	0.238787	0.2415
	MMP24	10893	0.176323	0.7979
	MN1	4330	0.176323	0.8245
	MNAT1	4331	-0.238787	0.0915
	MOBK1B	55233	-0.526069	0.3191
	MOBKL1A	92597	-0.400538	0.1359
	MON1A	84315	0.0840643	0.8561
	MON2	23041	-0.432959	0.2299
	MORC3	23515	-0.432959	0.2154
	MOS	4342	0.238787	0.3771
	MOSC1	64757	-0.238787	0.5363
	MOSPD2	158747	-0.722466	0.0559
	MOXD1	26002	-0.0143553	0.4868
	MPHOSPH6	10200	-0.263034	0.4239
	MPHOSPH9	10198	-0.137504	0.3165
	MPO	4353	0.0143553	0.5971
	MPPED1	758	0.226509	0.5712
	MRAP	56246	-0.333424	0.2849
	MRPL14	64928	-0.0840643	0.9029
	MRPL16	54948	-0.137504	0.5411
	MRPL20	55052	0.0565835	0.9248
	MRPL21	219927	0.0143553	0.9719
	MRPL23	6150	0.0426443	0.7879
	MRPL27	51264	0.238787	0.3659
	MRPL32	64983	-0.411426	0.3145
	MRPL35	51318	-0.31034	0.4621
	MRPL40	64976	-0.0143553	0.9049
	MRPL41	64975	-0.0143553	0.8607
	MRPL53	116540	-0.0426443	0.8995
	MRPL55	128308	0.226509	0.4707
	MRPS12	6183	0.189034	0.671
	MRPS14	63931	-0.124328	0.1125
	MRPS15	64960	-0.0703893	0.8783
	MRPS17	51373	0.0426443	0.9815
	MRPS31	10240	-0.678072	0.1435
	MRS2L	57380	-0.263034	0.1164
	MS4A4A	51338	-0.790772	0.0987
	MS4A6A	64231	-0.970854	0.1116
	MSC	9242	0.495695	0.3471
	MSH2	4436	-0.111031	0.0853
	MSL1	339287	-0.0143553	0.548
	MSL3L1	10943	-0.0703893	0.0749
	MSR1	4481	0.298658	0.2229
	MSRA	4482	0.0703893	0.9932
	MSTO2P	100129405	-0.0143553	0.5611
	MT1E	4493	0.31034	0.016
	MTE	644314	0.137504	0.9109
	MTERFD1	51001	-0.400538	0.1726
	MTF2	22823	-0.632268	0.1796
	MTFR1	9650	-0.0285692	0.3258
	MTG1	92170	0.189034	0.4339
	MTHFD2L	441024	-0.238787	0.3062
	MTMR11	10903	-0.773996	0.2512
	MTMR2	8898	0.286881	0.0981
	MTMR3	8897	0.0976108	0.9127
	MTMR6	9107	-0.422233	0.4813
	MTMR9	66036	-0.0976108	0.8348
	MTR	4548	-0.238787	0.6883
	MTRR	4552	-0.214125	0.6694
	MTSS1	9788	-0.584963	0.539
	MTX1	4580	0.0840643	0.866
	MTX2	10651	-0.263034	0.4669
	MUC1	4582	0.111031	0.9311
	MUC2	4583	0.163499	0.8774
	MUC3B	57876	0.15056	0.9724
	MUC4	4585	0.238787	0.1765
	MUC5AC	4586	0.263034	0.0987
	MUTED	63915	-0.443607	0.1485
	MUTYH	4595	0.189034	0.8488
	MVD	4597	0.389567	0.4336
	MVP	9961	0.400538	0.3536
	MXD3	83463	0.214125	0.7591
	MXD4	10608	0.0840643	0.4064
	MYC	4609	-0.594549	0.3517
	MYCBP2	23077	-0.389567	0.5485
	MYH9	4627	-0.0565835	0.5016
	MYL1	4632	0.226509	0.567
	MYNN	55892	-0.275007	0.2364
	MYO1B	4430	0.0285692	0.5858
	MYO1G	64005	0.275007	0.4123
	MYO5A	4644	-0.367371	0.2919
	MYOM2	9172	1.73552	0.6063
	N4BP2	55728	-0.31034	0.3332
	NAG8	27099	0.0976108	0.7033
	NAGA	4668	-0.263034	0.2473
	NANP	140838	-0.0565835	0.0784
	NANS	54187	-0.15056	0.5301
	NAP1L1	4673	-0.356144	0.399
	NAP1L3	4675	0.0143553	0.4785
	NAP5	344148	0.238787	0.0598
	NAPRT1	93100	-0.722466	0.5488
	NAPSB	256236	0.659925	0.3681
	NARG2	79664	-0.263034	0.3488
	NARS	4677	-0.575312	0.24
	NAT11	79829	0.0703893	0.6834
	NAV2	89797	0.201634	0.5693
	NBPF10	100132406	0.201634	0.692
	NBPF14	25832	0.0703893	0.9753
	NBPF20	641590	0.275007	0.0565
	NBPF9	400818	0.238787	0.5219
	NBR1	4077	0.201634	0.4726
	NCF1B	654816	0.124328	0.9642
	NCOA1	8648	-0.111031	0.4015
	NCOA3	8202	-0.545968	0.6169
	NCOA4	8031	-0.443607	0.8062
	NCOR1	9611	-0.0143553	0.6892
	NCRNA00115	79854	0.0565835	0.7134
	NDEL1	81565	-0.678072	0.0027
	NDFIP1	80762	-0.411426	0.0734
	NDRG1	10397	0.0703893	0.4239
	NDRG2	57447	0.124328	0.863
	NDUFA1	4694	0.124328	0.2995
	NDUFA10	4705	0.137504	0.8011
	NDUFA11	126328	0.0426443	0.8135
	NDUFA13	51079	0.111031	0.6725
	NDUFB2	4708	0.0143553	0.6363
	NDUFB5	4711	-0.495695	0.48
	NDUFB7	4713	0.0143553	0.8224
	NDUFS8	4728	0.163499	0.3908
	NDUFV1	4723	0.333424	0.2543
	NEBL	10529	0.176323	0.7881
	NEDD1	121441	-0.0426443	0.5508
	NEDD8	4738	0.0703893	0.9011
	NEDD9	4739	-0.189034	0.0005
	NEK1	4750	-0.226509	0.1158
	NELF	26012	-0.298658	0.6243
	NEO1	4756	0.201634	0.5346
	NETO2	81831	-0.226509	0.3085
	NF2	4771	0.189034	0.6173
	NFATC2IP	84901	0.226509	0.5184
	NFATC3	4775	0.0285692	0.9515
	NFE2	4778	-0.799087	0.184
	NFE2L2	4780	-0.333424	0.5503
	NFE2L3	9603	-0.411426	0.1895
	NFIC	4782	0.226509	0.4376
	NFKB1	4790	-0.298658	0.5735
	NFKB2	4791	0.333424	0.6938
	NFKBIL2	4796	-0.163499	0.3135
	NFS1	9054	-0.0285692	0.0807
	NFX1	4799	-0.536053	0.3428
	NFXL1	152518	-0.201634	0.4682
	NGDN	25983	0.0703893	0.7403
	NHS	4810	-0.0285692	0.1784
	NIF3L1	60491	-0.505891	0.2082
	NIN	51199	-0.400538	0.3339
	NINJ1	4814	0.516015	0.6843
	NIPBL	25836	-0.475085	0.1368
	NKIRAS1	28512	0.0703893	0.7992
	NKIRAS2	28511	-0.250962	0.525
	NKRF	55922	0.0426443	0.9584
	NLGN1	22871	0.124328	0.9323
	NMD3	51068	-0.411426	0.1426
	NME1	4830	-0.124328	0.173
	NME1-NME2	654364	0.176323	0.8001
	NME2	4831	0.321928	0.2919
	NNT	23530	-0.584963	0.1277
	NOB1P	28987	-0.0285692	0.6885
	NOC3L	64318	-0.613532	0.3337
	NOL11	25926	-0.176323	0.8539
	NOL5A	10528	-0.31034	0.4626
	NOL8	55035	-0.189034	0.7225
	NOMO1	23420	-0.111031	0.324
	NOS2A	4843	0.176323	0.8398
	NPAL1	152519	0.238787	0.3643
	NPAS3	64067	0.111031	0.8713
	NPHP3	27031	-0.163499	0.6176
	NPL	80896	-0.650765	0.0219
	NPTN	27020	-0.545968	0.2955
	NPTX2	4885	0.0703893	0.8429
	NQO1	1728	-0.176323	0.1379
	NR1H2	7376	0.286881	0.5561
	NR1H3	10062	-0.411426	0.1408
	NR2C1	7181	-0.536053	0.4492
	NR4A3	8013	0.356144	0.043
	NRAP	4892	0.214125	0.6122
	NRIP1	8204	-0.443607	0.2509
	NRIP3	56675	0.226509	0.7128
	NRK	203447	0.286881	0.2423
	NRP2	8828	0.189034	0.8325
	NS3BP	171391	0.275007	0.0698
	NSDHL	50814	-0.15056	0.1692
	NSF	4905	0.0976108	0.9399
	NSMAF	8439	-0.495695	0.277
	NSUN5B	155400	0.0426443	0.9011
	NSUN6	221078	-0.0703893	0.6755
	NT5C2	22978	-0.505891	0.1627
	NT5C3	51251	-0.757023	0.0235
	NT5DC1	221294	-0.189034	0.5563
	NT5DC2	64943	0.163499	0.9268
	NT5E	4907	-0.124328	0.6624
	NTNG2	84628	0.0976108	0.9197
	NUAK2	81788	0.238787	0.641
	NUCB2	4925	-0.411426	0.2813
	NUDT15	55270	-0.0840643	0.1546
	NUDT16L1	84309	0.250962	0.4783
	NUDT21	11051	-0.0703893	0.077
	NUDT22	84304	0.176323	0.6552
	NUDT6	11162	0.0840643	0.8503
	NUMB	8650	-0.333424	0.4301
	NUP107	57122	-0.333424	0.5346
	NUP133	55746	-0.298658	0.1221
	NUP155	9631	-0.0565835	0.5708
	NUP160	23279	-0.31034	0.4442
	NUP210	23225	-0.0143553	0.9472
	NUP35	129401	-0.0840643	0.5809
	NUP43	348995	0.0703893	0.8808
	NUP54	53371	-0.201634	0.6114
	NXT2	55916	-0.422233	0.2895
	OAF	220323	-0.31034	0.764
	OCIAD1	54940	-0.389567	0.3375
	OCLN	100506658	0.15056	0.957
	ODF2L	57489	-0.263034	0.5281
	OLFM4	10562	-0.0426443	0.6246
	OLFML1	283298	0.250962	0.2883
	OLFML2B	25903	-0.0285692	0.1764
	OMA1	115209	-0.389567	0.1909
	OMG	4974	0.15056	0.8437
	OPA1	4976	-0.0565835	0.1228
	OPN5	221391	0.226509	0.542
	OR11H1	81061	0.189034	0.7599
	OR13C5	138799	0.214125	0.5695
	OR2A5	393046	0.189034	0.7331
	OR2B2	81697	-0.0840643	0.077
	OR2T2	401992	0.238787	0.2069
	OR2T33	391195	0.286881	0.1112
	OR51M1	390059	0.176323	0.7518
	OR52N5	390075	0.275007	0.0883
	OR6Y1	391112	0.226509	0.179
	ORC2L	4999	-0.400538	0.2293
	ORC3L	23595	-0.505891	0.1435
	ORMDL1	94101	-0.250962	0.142
	OSBPL11	114885	-0.298658	0.2903
	OSBPL1A	114876	-0.422233	0.043
	OSBPL2	9885	-0.0703893	0.5758
	OSBPL3	26031	-0.0976108	0.6698
	OSBPL7	114881	0.367371	0.4539
	OSBPL8	114882	-0.400538	0.563
	OSGEP	55644	-0.321928	0.3167
	OTUB1	55611	0.124328	0.9115
	OTUD1	220213	0.201634	0.7991
	OTUD6B	51633	-0.389567	0.1933
	OVOS	408186	0.250962	0.2955
	OXCT1	5019	0	0.8122
	OXR1	55074	-0.713696	0.2082
	P2RX5	5026	0.31034	0.583
	P2RY11	5032	0.250962	0.5489
	P2RY2	5029	-0.238787	0.2442
	P2RY5	10161	-0.757023	0.1035
	P4HB	5034	-0.0565835	0.8327
	PABPC3	5042	-0.111031	0.9069
	PABPC4L	132430	0.31034	0.0425
	PABPC5	140886	0.250962	0.4492
	PABPN1	8106	0.0703893	0.4594
	PADI4	23569	-0.475085	0.6076
	PAG1	55824	-0.321928	0.7273
	PAK1IP1	55003	-0.400538	0.0043
	PAK4	10298	0.250962	0.3231
	PAK7	57144	0.214125	0.5768
	PAM	5066	-0.250962	0.7149
	PAMCI	9182	0.31034	0.0633
	PAN3	255967	-0.0703893	0.9709
	PANK2	80025	-0.505891	0.1607
	PAPD4	167153	-0.526069	0.2688
	PAPOLA	10914	-0.678072	0.2467
	PAQR3	152559	-0.176323	0.3668
	PAQR5	54852	0.263034	0.0181
	PARD6G	84552	0.321928	0.1539
	PARL	55486	-0.0703893	0.9913
	PARN	5073	-0.31034	0.2928
	PARP9	83666	-0.62293	0.1727
	PARVB	29780	0.0143553	0.9978
	PASK	23178	0.137504	0.737
	PCAF	8850	-0.432959	0.1061
	PCBP4	57060	0.286881	0.5643
[truncated: 1,325 more rows]

## Sheet: Figure 1B_AAFBLvsAAFAB
Volcano Plot	symbol	entrez	logfc	adjpv		Signficiant	symbol	entrez	logfc	adjpv		Overlap with All Females Below vs. Above (S1 File)
	A2LD1	87769	-5.43596	0.0567			A2LD1	87769	-5.43596	0.0567		PLA2G4C
	AAA1	100329167	0.176323	0.5135			AASDHPPT	60496	-0.89325	0.2463		PARVB
	AASDH	132949	-1.85361	0.3842			ABAT	18	-1.96128	0.0146
	AASDHPPT	60496	-0.89325	0.2463			ABCA5	23461	-2.17072	0.2431
	ABAT	18	-1.96128	0.0146			ABCB7	22	-1.20689	0.1905
	ABCA3	21	-3.64386	0.7302			ABCC5	10057	-3.50471	0.2977
	ABCA5	23461	-2.17072	0.2431			ABCD3	5825	-3.63487	0.1358
	ABCB10	23456	-0.500014	0.0045			ABHD8	79575	-3.32049	0.1442
	ABCB7	22	-1.20689	0.1905			ABL1	25	-2.83239	0.2431
	ABCB9	23457	0.443607	0.0227			ABR	29	-2.61706	0.0221
	ABCC5	10057	-3.50471	0.2977			ACAD8	27034	-4.23514	0.0988
	ABCD3	5825	-3.63487	0.1358			ACADM	34	-1.72929	0.0974
	ABCE1	6059	-2.9568	0.5792			ACAP2	23527	-4.90401	0.0002
	ABHD12	26090	0.344828	0.1804			ACCN2	41	-3.14688	0.1895
	ABHD14A	25864	0.367371	0.305			ACLY	47	-2.1386	1e-06
	ABHD3	171586	-0.178371	0.1149			ACSL3	2181	-4.17397	0.2049
	ABHD8	79575	-3.32049	0.1442			ACSL4	2182	-1.70228	0.2532
	ABL1	25	-2.83239	0.2431			ACSL5	51703	-4.11528	0.2209
	ABLIM1	3983	0.163499	0.7021			ACTN4	81	0.992768	0.0251
	ABR	29	-2.61706	0.0221			ADAM10	102	-3.06492	0.0083
	ACAD8	27034	-4.23514	0.0988			ADAM17	6868	-3.75828	0.235
	ACADM	34	-1.72929	0.0974			ADARB1	104	-0.990796	0.1554
	ACADVL	37	0.226509	0.297			ADD3	120	-1.49289	0.2865
	ACAP2	23527	-4.90401	0.0002			ADSS	159	-2.5632	0.0615
	ACBD7	414149	0.124328	0.9107			AGFG1	3267	-8.64386	0.019
	ACCN2	41	-3.14688	0.1895			AGL	178	-1.54667	0.2855
	ACLY	47	-2.1386	1e-06			AGTPBP1	23287	-2.25774	0.0983
	ACO1	48	-0.104232	0.5343			AHCTF1	25909	-0.965221	0.2117
	ACO2	50	0.0840643	0.8431			AK2	204	-2.77992	0.0001
	ACOT7	11332	0.226509	0.2382			AKAP11	11215	-3.50471	0.0889
	ACP5	54	0.250962	0.4702			AKAP7	9465	-1.87885	0.2182
	ACRC	93953	-0.408512	0.1222			AKT1	207	-0.630394	0.2719
	ACSL3	2181	-4.17397	0.2049			ALDH1A1	216	-2.39214	0.0827
	ACSL4	2182	-1.70228	0.2532			ALG8	79053	-3.20556	0.1292
	ACSL5	51703	-4.11528	0.2209			ALS2	57679	-2.45008	0.0794
	ACSS2	55902	-1.96128	0.3906			ALS2CR13	150864	-1.70087	0.1225
	ACTN4	81	0.992768	0.0251			ALS2CR2	55437	-0.636212	0.0274
	ACTR3	10096	-0.0431999	0.2091			ANAPC4	29945	-4.9703	0.2776
	ACTR6	64431	-4.58381	0.3766			ANKFY1	51479	-2.5412	0.264
	ACVR1	90	-0.508609	0.0738			ANKRD12	23253	-2.01275	0.1623
	ACVR1B	91	-0.107959	0.0465			ANKRD17	26057	-10	0.1558
	ACVR1C	130399	0.0976108	0.9866			ANKRD28	23243	-2.22432	0.1589
	ACYP2	98	0.137504	0.7582			ANKRD32	84250	-2.10036	0.0082
	ADAL	161823	0.0976108	0.9911			ANXA7	310	-4.50964	0.0675
	ADAM10	102	-3.06492	0.0083			AP1GBP1	11276	-1.25808	0.1344
	ADAM17	6868	-3.75828	0.235			AP1S2	8905	-3.16488	0.2298
	ADAM28	10863	-0.564051	0.7091			ARFGAP1	55738	0.650765	0.2461
	ADAMTS3	9508	0.137504	0.903			ARFGEF1	10565	-8.11779	0.1348
	ADARB1	104	-0.990796	0.1554			ARFIP1	27236	-2.84166	0.2161
	ADAT1	23536	-1.86775	0.4646			ARHGAP18	93663	-2.45403	0.231
	ADD3	120	-1.49289	0.2865			ARHGDIA	396	0.925999	0.0512
	ADPRH	141	0.15056	0.7662			ARHGEF1	9138	0.941106	0.0269
	ADRA2A	150	0.214125	0.1921			ARID2	196528	-6.14816	0.0052
	ADRM1	11047	0.432959	0.0548			ARID4A	5926	-3.25291	0.022
	ADSS	159	-2.5632	0.0615			ARL2	402	-1.61927	0.0755
	ADSSL1	122622	0.0840643	0.8593			ARL5A	26225	-5.32193	0.0397
	AER61	285203	-0.0491584	0.1843			ARL6IP2	64225	-0.654263	0.062
	AFAP	60312	0.0703893	0.9721			ARL8B	55207	-7.89539	0.2476
	AFAP1L2	84632	0.0143553	0.5516			ARPC5	10092	-5.42353	0.0446
	AFG3L1	172	0.0143553	0.5495			ASCC3	10973	-7.33352	0.0304
	AFMID	125061	0.189034	0.5665			ASXL2	55252	-2.92358	0.1827
	AGA	175	-0.48076	0.2796			ATAD1	84896	-2.42043	0.099
	AGFG1	3267	-8.64386	0.019			ATF1	466	-2.0517	0.0023
	AGGF1	55109	-0.60406	0.3545			ATG10	83734	-1.98165	0.0199
	AGL	178	-1.54667	0.2855			ATM	472	-2.45641	0.2419
	AGPAT2	10555	0.344828	0.331			ATP1B3	483	-2.98736	0.0866
	AGPAT4	56895	0.238787	0.1591			ATP2A2	488	-0.993666	0.1692
	AGTPBP1	23287	-2.25774	0.0983			ATP2B1	490	-3.11279	0.0755
	AHCTF1	25909	-0.965221	0.2117			ATP2C1	27032	-1.77843	0.0713
	AHNAK	79026	0.356144	0.1801			ATP5D	513	0.757023	0.1657
	AHSA2	130872	-0.835471	0.4801			ATP6V1A	523	-1.0862	0.0982
	AIM2	9447	0.214125	0.5121			ATP7A	538	-6.74855	0.1464
	AK2	204	-2.77992	0.0001			ATP8B4	79895	-2.58122	0.0052
	AKAP10	11216	-2.52616	0.7535			ATPBD4	89978	-4.65109	0.2976
	AKAP11	11215	-3.50471	0.0889			ATXN10	25814	-1.90617	0.138
	AKAP12	9590	0.275007	1e-06			BANK1	55024	-1.75682	0.2319
	AKAP7	9465	-1.87885	0.2182			BAT2	7916	0.823749	0.069
	AKNA	80709	0.505891	0.0273			BCAS2	10286	-7.50635	0.1297
	AKR1A1	10327	-0.353653	0.4121			BEXL1	56271	-2.27509	0.2898
	AKR1B1	231	0.356144	0.1507			BID	637	-3.86355	0.1213
	AKR1CL1	340811	0.176323	0.6028			BIRC3	330	-0.761458	0.0026
	AKR7A3	22977	0.367371	0.0891			BOLA2	552900	-1.67669	0.098
	AKT1	207	-0.630394	0.2719			BRDG1	26228	-4.52949	0.1519
	AKT1S1	84335	0.189034	0.3344			BRI3P1	730010	-6.1078	0.0587
	ALDH1A1	216	-2.39214	0.0827			BRWD3	254065	-8.28771	0.0626
	ALDH2	217	-0.0500543	0.4176			BSG	682	1.29278	0.0659
	ALDH3B1	221	0.286881	0.6214			BTAF1	9044	-0.872763	0.1996
	ALDOA	226	0.536053	0.2437			BTN2A2	10385	-1.1016	0.1984
	ALG12	79087	0.176323	0.5382			BXDC1	84154	-2.09665	0.1428
	ALG2	85365	0.226509	0.1073			BZRP	706	0.887525	0.1659
	ALG6	29929	-1.01479	0.6403			C10orf22	84890	-5.44851	0.1579
	ALG8	79053	-3.20556	0.1292			C10orf86	54780	-3.60647	0.2456
	ALKBH	8846	-1.07006	0.6751			C10orf88	80007	-5.56661	0.0638
	ALKBH6	84964	0.124328	0.6475			C12orf11	55726	-1.44733	0.0982
	ALKBH7	84266	0.464668	0.0868			C12orf26	84190	-5.26534	0.0742
	ALMS1P	200420	0.250962	0.1293			C12orf41	54934	-1.49046	0.1097
	ALOX12	239	0.475085	0.4274			C13orf24	10464	-3.31905	0.2956
	ALOX15	246	0.226509	0.1145			C14orf10	55012	-8.20025	0.052
	ALS2	57679	-2.45008	0.0794			C14orf100	51528	-7.50635	0.0803
	ALS2CR13	150864	-1.70087	0.1225			C14orf135	64430	-5.46753	0.2123
	ALS2CR2	55437	-0.636212	0.0274			C14orf138	79609	-1.12753	0.2351
	ALX3	257	0.214125	0.3227			C14orf147	171546	-5.65836	0.0251
	AMDHD1	144193	-1.28244	0.3702			C15orf15	51187	-0.686638	0.1026
	AMDHD2	51005	0.400538	0.0617			C15orf44	81556	-2.71501	0.2228
	ANAPC11	51529	0.298658	0.1606			C16orf24	65990	0.815575	0.0506
	ANAPC4	29945	-4.9703	0.2776			C17orf48	56985	-2.21424	0.1156
	ANGEL2	90806	-3.65472	0.3256			C17orf49	124944	0.823749	0.0405
	ANGPTL6	83854	0.250962	0.0677			C18orf25	147339	-1.15972	0.083
	ANKFY1	51479	-2.5412	0.264			C19orf60	55049	0.62293	0.0109
	ANKHD1	54882	0.0976108	0.997			C1D	10438	-1.24674	0.2232
	ANKRD12	23253	-2.01275	0.1623			C1GALT1C1	29071	-2.5121	0.2177
	ANKRD13D	338692	0.226509	0.3468			C1orf119	56900	-0.99683	0.0932
	ANKRD15	23189	0.189034	0.8781			C1orf156	92342	-0.659267	0.2832
	ANKRD17	26057	-10	0.1558			C1orf176	64789	-3.57519	0.2619
	ANKRD20A3	441425	-1.28314	0.3809			C1orf181	54680	-2.15393	0.2183
	ANKRD28	23243	-2.22432	0.1589			C1orf22	80267	-1.16262	0.0677
	ANKRD32	84250	-2.10036	0.0082			C1orf25	81627	-1.11435	0.0169
	ANKRD33	341405	-0.379695	0.0362			C1orf26	54823	-3.5649	0.042
	ANKRD44	91526	-0.994241	0.8997			C1orf85	112770	-2.25981	0.0191
	ANKRD46	157567	-5.56661	0.5959			C1orf9	51430	-5.98393	0.0921
	ANKRD47	256949	0.321928	0.0708			C20orf11	54994	-2.40583	0.2605
	ANKRD52	283373	0.263034	0.2274			C20orf19	55857	-0.645661	0.0607
	ANKRD6	22881	-3.35107	0.5115			C20orf44	55245	-0.932361	0.1744
	ANKS3	124401	0.389567	0.0999			C20orf7	79133	-2.02974	0.2215
	ANTXR1	84168	0.176323	0.635			C21orf45	54069	-2.88044	0.194
	ANXA2P1	303	-0.565972	0.0769			C21orf66	94104	-1.09634	0.1549
	ANXA4	307	-0.528865	0.0597			C22orf19	8563	-1.66475	0.2016
	ANXA7	310	-4.50964	0.0675			C2orf26	65124	-1.47835	0.0055
	AP1G1	164	-0.393653	0.2127			C2orf33	56947	-0.747584	0.0561
	AP1GBP1	11276	-1.25808	0.1344			C3AR1	719	-2.5547	0.0989
	AP1S2	8905	-3.16488	0.2298			C3orf31	132001	-3.41581	0.0459
	AP2A2	161	0.263034	0.5393			C3orf58	205428	-0.914847	0.2258
	AP3D1	8943	0.275007	0.2186			C4orf18	51313	-0.875672	0.0013
	AP3S2	10239	0.0840643	0.9073			C5orf5	51306	-2.43909	0.0211
	APBA3	9546	0.575312	0.0494			C6orf107	54887	-8.96578	0.0334
	APBB3	10307	0.536053	0.1173			C6orf62	81688	-1.62593	0.0634
	APEH	327	0.263034	0.0975			C7orf21	83590	0.963474	0.025
	APIP	51074	-0.405834	0.4196			C8orf52	55656	-1.20257	0.0848
	APLP2	334	0.111031	0.8306			C8orf55	51337	-2.26327	0.041
	APOA1	335	0.137504	0.8904			C9orf142	286257	0.790772	0.0164
	APOB48R	55911	0.378512	0.2724			C9orf72	203228	-1.75682	0.2112
	APOBEC3D	140564	0.389567	0.5529			C9orf77	51104	-1.06462	0.0408
	APOL3	80833	-3.41581	0.9131			CA2	760	-0.727141	0.2385
	APOM	55937	0.137504	0.7951			CABP7	164633	-2.14816	0.0623
	APPBP2	10513	-0.39935	0.1358			CALR	811	0.659925	0.0574
	APRIN	23047	-0.143851	0.0696			CAND1	55832	-10	0.115
	APRT	353	0.485427	0.0868			CANX	821	-9.58727	0.2818
	AQP10	89872	0.111031	0.9748			CAPZA1	829	-3.33935	0.0522
	AQP7P2	389756	0.0703893	0.8013			CAPZA2	830	-1.92522	0.0291
	AQP8	343	0.15056	0.7583			CARD16	114769	-3.83856	0.095
	AQR	9716	-4.69526	0.6183			CASP1	834	-1.76415	0.0063
	ARF1	375	0.31034	0.1863			CASP2	835	-2.79987	0.2413
	ARF4	378	0.137504	0.8853			CASP4	837	-4.25981	0.0753
	ARF5	381	0.400538	0.1847			CAST	831	-4.25981	0.1247
	ARFGAP1	55738	0.650765	0.2461			CBLN3	643866	-2.46116	0.0269
	ARFGEF1	10565	-8.11779	0.1348			CCDC18	343099	-3.73121	0.0577
	ARFIP1	27236	-2.84166	0.2161			CCDC41	51134	-1.89593	0.2809
	ARFIP2	23647	0.238787	0.3647			CCDC45	90799	-2.55131	0.1367
	ARHGAP12	94134	-4.54288	0.3224			CCDC55	84081	-7.89539	0.1024
	ARHGAP15	55843	-0.154731	0.5975			CCNC	892	-0.690824	0.1921
	ARHGAP18	93663	-2.45403	0.231			CCNG1	900	-1.24914	0.2799
	ARHGAP25	9938	0.15056	0.501			CCNT2	905	-7.24332	0.2842
	ARHGAP4	393	0.432959	0.2142			CCPG1	9236	-2.43909	0.0654
	ARHGDIA	396	0.925999	0.0512			CCT4	10575	-0.770289	0.18
	ARHGEF1	9138	0.941106	0.0269			CCT6AP1	643253	-1.43129	0.2126
	ARHGEF10L	55160	0.137504	0.8705			CD164	8763	-1.45324	0.0988
	ARID2	196528	-6.14816	0.0052			CD36	948	-1.45799	0.0687
	ARID3B	10620	0.298658	0.3586			CD44	960	-1.3812	0.0445
	ARID4A	5926	-3.25291	0.022			CD46	4179	-3.35993	0.0417
	ARL13B	200894	-7.82828	0.3525			CD47	961	-7.61529	0.0849
	ARL15	54622	0.163499	0.4944			CD99	4267	0.669027	0.0836
	ARL2	402	-1.61927	0.0755			CDC14A	8556	-0.693621	0.2283
	ARL5A	26225	-5.32193	0.0397			CDC40	51362	-2.93898	0.1238
	ARL6IP2	64225	-0.654263	0.062			CEBPZ	10153	-1.34593	0.0819
	ARL6IP4	51329	0.286881	0.066			CECR5	27440	-4.44222	0.0141
	ARL6IP5	10550	-2.9568	0.4362			CENPC1	1060	-2.05649	0.013
	ARL8B	55207	-7.89539	0.2476			CENTD2	116985	-2.2723	0.0739
	ARMC2	84071	0.189034	0.4364			CEP290	80184	-4.1818	0.1887
	ARMC5	79798	0.321928	0.2364			CEP57	9702	-2.46037	0.1129
	ARMCX2	9823	-1.23311	0.7186			CEP63	80254	-1.84892	0.1873
	ARPC1A	10552	0.0426443	0.855			CG018	90634	-2.62327	0.1166
	ARPC1B	10095	0.443607	0.5221			CGI-69	51629	-4.01159	0.2729
	ARPC4	10093	0.367371	0.2221			CHD1	1105	-2.01392	0.2256
	ARPC5	10092	-5.42353	0.0446			CHMP2B	25978	-2.19562	0.0257
	ARSA	410	0.389567	0.0191			CHMP5	51510	-0.732884	0.1136
	ARSD	414	0.176323	0.5021			CIRH1A	84916	-2.14816	0.0073
	ARVP6125	442092	0.176323	0.4467			CKAP2	26586	-2.57863	0.0657
	ASCC3	10973	-7.33352	0.0304			CLEC12B	387837	-7.45482	0.0561
	ASCIZ	23300	-0.216418	0.0519			CLEC2D	29121	-2.28983	0.2296
	ASF1A	25842	-2.67669	0.5156			CLEC4D	338339	-1.87885	0.1186
	ASF1B	55723	0.321928	0.1927			CLN5	1203	-0.686406	0.0777
	ASGR2	433	0.0976108	0.9952			CLTC	1213	-4.0905	0.1372
	ASL	435	-0.454032	0.3924			CLYBL	171425	-5.9568	0.2886
	ASMTL	8623	0.344828	0.3596			CMAH	8418	-3.05409	0.069
	ASNSD1	54529	-2.95792	0.6014			CNGB1	1258	-2.04752	0.0135
	ASPSCR1	79058	0.333424	0.2019			CNIH4	29097	-2.01333	0.1006
	ASXL2	55252	-2.92358	0.1827			CNOT8	9337	-1.25223	0.0397
	ATAD1	84896	-2.42043	0.099			COBRA1	25920	0.695994	0.0881
	ATAD3A	55210	0.356144	0.0944			COMMD8	54951	-3.75049	0.2921
	ATF1	466	-2.0517	0.0023			COPB	1315	-2.70275	0.2075
	ATF4	468	-2.74468	0.5461			COPE	11316	0.765535	0.1
	ATF6	22926	-0.269164	0.0711			COQ10A	93058	-1.82011	0.1395
	ATF6B	1388	0.238787	0.4444			CORO1A	11151	0.722466	0.0345
	ATG10	83734	-1.98165	0.0199			CP110	9738	-1.36179	0.0712
	ATG7	10533	-0.507993	0.1963			CPEB3	22849	-3.01392	0.1015
	ATM	472	-2.45641	0.2419			CPNE8	144402	-1.05859	0.0034
	ATP10D	57205	0.0143553	0.1922			CPOX	1371	-5.3452	0.1173
	ATP11B	23200	-0.42372	0.1294			CRBN	51185	-2.0807	0.2556
	ATP11C	286410	-2.2723	0.3005			CRIP1	1396	0.632268	0.129
	ATP1A3	478	0.226509	0.3035			CROP	51747	-2.65745	0.1366
	ATP1B3	483	-2.98736	0.0866			CRSP2	9282	-2.48439	0.1259
	ATP2A2	488	-0.993666	0.1692			CRY1	1407	-0.667951	0.0523
	ATP2B1	490	-3.11279	0.0755			CSNK1D	1453	-3.54625	0.0191
	ATP2B4	493	0.0426443	0.9155			CSNK1G3	1456	-1.36216	0.0529
	ATP2C1	27032	-1.77843	0.0713			CSPP1	79848	-1.58035	0.0049
	ATP5D	513	0.757023	0.1657			CSTF2	1478	-1.88151	0.1657
	ATP5G2	517	0.475085	0.2066			CTLA4	1493	-2.37333	0.2142
	ATP5I	521	0.0840643	0.0729			CTRL	1506	-3.43596	0.2258
	ATP5J2	9551	0.201634	0.338			CTSD	1509	0.604071	0.1674
	ATP5L	10632	-0.0978878	0.316			CTSL	1514	-0.841922	0.0368
	ATP6V0A2	23545	-1.43674	0.6019			CTSO	1519	-0.77967	0.0161
	ATP6V0C	527	0.189034	0.4481			CUL4A	8451	-0.915391	0.0711
	ATP6V0D1	9114	0.31034	0.4602			CUL5	8065	-1.77547	0.0431
	ATP6V1A	523	-1.0862	0.0982			CXorf21	80231	-3.52616	0.2543
	ATP6V1H	51606	0.238787	0.1028			CXorf23	256643	-1.17756	0.2771
	ATP7A	538	-6.74855	0.1464			CXorf44	90736	-3.26812	0.2817
	ATP8B4	79895	-2.58122	0.0052			CYB5R1	51706	-0.875937	0.1135
	ATPBD4	89978	-4.65109	0.2976			CYB5R3	1727	0.632268	0.1414
	ATRN	8455	0.124328	0.8313			CYBA	1535	0.632268	0.1093
	ATXN10	25814	-1.90617	0.138			CYFIP1	23191	-3.63666	0.2091
	ATXN1L	342371	0.176323	0.6581			CYP1B1	1545	-5.76415	0.2183
	ATXN2L	11273	0.189034	0.6913			CYP2J2	1573	-3.4852	0.1941
	ATXN7L4	222255	0.111031	0.9744			CYP51A1	1595	-4.89111	0.0013
	AUH	549	-0.167961	0.6499			CYSLTR1	10800	-4.50964	0.0758
	AZI2	64343	-0.388355	0.0335			DAAM1	23002	-2.2723	0.1692
	B3GALT4	8705	0.464668	0.0944			DARS2	55157	-1.27614	0.0971
	B3GAT1	27087	0.333424	0.0003			DBR1	51163	-1.40622	0.1669
	B3GAT3	26229	0.526069	0.0026			DC2	58505	-3.35107	0.2962
	BAD	572	0.176323	0.6623			DC36	220869	-4.15586	0.0425
	BAI1	575	0.0426443	0.5585			DCAKD	79877	-3.56149	0.1718
	BAIAP3	8938	0.275007	0.1776			DCTN1	1639	-2.16877	0.115
	BANK1	55024	-1.75682	0.2319			DCTN4	51164	-2.39821	0.1831
	BANP	54971	0.189034	0.6017			DDEF1	50807	-1.244	0.2925
	BAT2	7916	0.823749	0.069			DDEF2	8853	-3.58381	0.0813
	BAX	581	0.163499	0.8229			DDX26B	203522	-1.91812	0.2721
	BAZ1A	11177	-0.0628063	0.1554			DDX46	9879	-0.662689	0.0397
	BAZ2B	29994	-0.83779	0.6507			DDX52	11056	-2.31186	0.2899
	BBC3	27113	0.238787	0.0375			DEK	7913	-7.89539	0.0361
	BBS2	583	-2.35624	0.6282			DENND4A	10260	-2.62504	0.0316
	BBS7	55212	0.0143553	0.1582			DFFB	1677	-0.608012	0.0868
	BCAP31	10134	0.275007	0.1871			DGCR6	8214	-3.44222	0.132
	BCAS2	10286	-7.50635	0.1297			DHDDS	79947	-3.96128	0.2832
	BCL2	596	0.189034	0.5409			DHRS1	115817	-1.22803	0.2091
	BCL2L11	10018	0.214125	0.4045			DHX37	57647	-4.83239	0.1552
	BCL2L12	83596	0.0840643	0.6702			DICER1	23405	-1.98393	0.0522
	BCL7B	9275	0.176323	0.7584			DIP2B	57609	-6.23243	0.2764
	BCORL2	286554	0.124328	0.9921			DISP1	84976	-5.18968	0.283
	BEXL1	56271	-2.27509	0.2898			DKFZp586I1420	222161	-1.04365	0.1145
	BFSP1	631	0.286881	0.0066			DLEU2	8847	-4.08314	0.1244
	BHLHB9	80823	0.0285692	0.5128			DMXL1	1657	-1.51251	0.0253
	BICD1	636	0.0976108	0.9028			DNAJA2	10294	-3.00694	0.0663
	BID	637	-3.86355	0.1213			DNAJA3	9093	-3.36587	0.0847
	BIRC2	329	-0.5245	0.153			DNAJA4	55466	-1.14083	0.2972
	BIRC3	330	-0.761458	0.0026			DNAJB14	79982	-1.47193	0.1844
	BLK	640	0.604071	0.4898			DNAJC10	54431	-0.909689	0.0163
	BNIP1	662	0.226509	0.2772			DNAJC15	29103	-0.961564	0.1897
	BOLA2	552900	-1.67669	0.098			DNMT1	1786	-2.35181	0.0439
	BOP1	23246	-0.0326838	0.7531			DOCK11	139818	-1.98908	0.2687
	BRD7	29117	-1.57004	0.4003			DPP4	1803	-2.73408	0.1931
	BRDG1	26228	-4.52949	0.1519			DPYD	1806	-1.66612	0.1273
	BREA2	286076	0.124328	0.9285			DR1	1810	-1.30864	0.1781
	BRI3P1	730010	-6.1078	0.0587			DTX2	113878	-3.6206	0.1843
	BRMS1	25855	0.356144	0.2026			DUSP6	1848	-3.8762	0.2347
	BRP44L	51660	-0.185573	0.1038			EBF	1879	-1.68919	0.2633
	BRUNOL4	56853	0.124328	0.9202			ECHDC1	55862	-2.53116	0.0327
	BRWD3	254065	-8.28771	0.0626			EDA	1896	-1.29442	0.0861
	BSG	682	1.29278	0.0659			EDD1	51366	-1.40202	0.2331
	BST1	683	-0.10656	0.6498			EDG6	8698	0.887525	0.0376
	BTAF1	9044	-0.872763	0.1996			EEF1A1	1915	-1.75147	0.0027
	BTBD1	53339	-0.224486	0.0339			EHBP1L1	254102	0.887525	0.0099
	BTBD10	84280	-0.107803	0.2049			EIF1AX	1964	-0.669097	0.0402
	BTBD3	22903	-4.8039	0.446			EIF3S6	3646	-2.51705	0.1106
	BTG3	10950	-2.95344	0.7484			EIF5	1983	-2.57863	0.2119
	BTN2A1	11120	0.0285692	0.4727			ELK4	2005	-2.5154	0.0591
	BTN2A2	10385	-1.1016	0.1984			EMILIN2	84034	-1.31437	0.104
	BTN3A1	11119	0.432959	0.0036			EML3	256364	-1.08467	0.2668
	BUB1B	701	0.0703893	0.7727			EMP3	2014	0.782409	0.1075
	BUB3	9184	-2.05829	0.4384			EPB41L3	23136	-3.86986	0.0155
	BVES	11149	0.214125	0.334			EPIM	2054	-1.24674	0.0172
	BXDC1	84154	-2.09665	0.1428			EPS15	2060	-0.862759	0.0586
	BZRP	706	0.887525	0.1659			ERBB2IP	55914	-1.53032	0.2644
	C10orf104	119504	-3.72166	0.5197			ERGIC3	51614	0.650765	0.0423
	C10orf11	83938	0.0976108	0.9857			ERICH1	157697	-1.44026	0.1555
	C10orf125	282969	0.201634	0.3833			ERO1LB	56605	-4.53282	0.1162
	C10orf137	26098	-3.17658	0.3309			ETNK1	55500	-1.98908	0.2597
	C10orf139	399706	0.163499	0.391			EVA1	10205	-3.73121	0.098
	C10orf22	84890	-5.44851	0.1579			EVI2A	2123	-3.4344	0.0995
	C10orf26	54838	-1.75682	0.6287			EVI2B	2124	-1.04365	0.0398
	C10orf32	119032	0.163499	0.79			EXOC1	55763	-3.38987	0.1271
	C10orf54	64115	-1.86881	0.7419			EXOC6	54536	-1.84115	0.0288
	C10orf59	55328	0.0426443	0.7095			FAM102B	284611	-3.14688	0.1547
	C10orf64	57705	0.201634	0.435			FAM120A	23196	-1.37109	0.1043
	C10orf73	170370	0.0976108	0.8297			FAM120AOS	158293	-4.15586	0.115
	C10orf86	54780	-3.60647	0.2456			FAM122B	159090	-3.93677	0.2482
	C10orf88	80007	-5.56661	0.0638			FAM122C	159091	-5.58727	0.0642
	C10orf9	219771	0.0565835	0.3882			FAM13A1	10144	-1.77547	0.0231
	C10orf97	80013	-0.46933	0.0551			FAM35A	54537	-1.90185	0.0145
	C11orf10	746	0.536053	0.0499			FAM3C	10447	-2.26812	0.2842
	C11orf46	120534	-0.543089	0.1495			FAM44B	91272	-2.39745	0.274
	C11orf53	341032	0.176323	0.6079			FAM49B	51571	-1.6206	0.0197
	C11orf83	790955	0.333424	0.1369			FAM64A	54478	-3.91485	0.0372
	C12orf11	55726	-1.44733	0.0982			FAM73A	374986	-4.17137	0.1613
	C12orf26	84190	-5.26534	0.0742			FAM76B	143684	-7.58727	0.2183
	C12orf29	91298	-2.28419	0.3204			FAM89A	375061	-3.52616	0.1102
	C12orf30	80018	-0.317786	0.1887			FAM89B	23625	0.731183	0.096
	C12orf32	83695	0	0.8433			FBXL10	84678	-1.87461	0.1706
	C12orf35	55196	-4.65472	0.727			FBXL3	26224	-1.343	0.02
	C12orf41	54934	-1.49046	0.1097			FBXO11	80204	-0.669556	0.0219
	C12orf62	84987	0.250962	0.5246			FBXO22	26263	-2.48924	0.0699
	C13orf10	64062	-4.0905	0.3924			FBXO28	23219	-0.752194	0.0435
	C13orf24	10464	-3.31905	0.2956			FBXO32	114907	-1.82011	0.2228
	C13orf8	283489	-0.760724	0.8611			FBXO34	55030	-3.94564	0.2007
	C14orf10	55012	-8.20025	0.052			FCHO2	115548	-2.35402	0.1456
	C14orf100	51528	-7.50635	0.0803			FEZ2	9637	-1.59553	0.1381
	C14orf102	55051	0.0976108	0.781			FGFR1OP2	26127	-1.56362	0.0958
	C14orf104	55172	-0.105784	0.4239			FGGY	55277	-1.44458	0.0276
	C14orf106	55320	-0.384584	0.1071			FH	2271	-1.3452	0.0794
	C14orf108	55745	-0.1181	0.0059			FKBP3	2287	-0.88071	0.1708
	C14orf124	56948	0.250962	0.0431			FKSG14	64105	-8.20025	0.2148
	C14orf130	55148	0.0703893	0.9077			FLI1	2313	-2.58901	0.0131
	C14orf131	55778	0.0565835	0.891			FN5	56935	-3.12029	0.263
	C14orf132	56967	-1.27299	0.3326			FNDC3A	22862	-2.95456	0.0642
	C14orf135	64430	-5.46753	0.2123			FPRL2	2359	-1.64521	0.1717
	C14orf138	79609	-1.12753	0.2351			FRG1	2483	-2.19562	0.0587
	C14orf144	145195	0.263034	0.1401			FRYL	285527	-0.744197	0.172
	C14orf147	171546	-5.65836	0.0251			FYTTD1	84248	-3.06975	0.1558
	C14orf151	64423	0.201634	0.2224			G3BP1	10146	-2.03682	0.1481
	C14orf161	79820	0.0285692	0.6126			GABPA	2551	-1.77054	0.0954
	C14orf167	55449	0.0840643	0.9535			GALK2	2585	-1.16877	0.2169
	C14orf174	161394	0.111031	0.7603			GAPVD1	26130	-2.87514	0.0925
	C14orf29	145447	0.176323	0.5495			GARNL1	253959	-2.37782	0.173
	C14orf32	93487	0.0143553	0.103			GART	2618	-1.43635	0.0386
	C14orf39	317761	0.275007	0.2776			GBP2	2634	-3.23243	0.2452
	C15orf15	51187	-0.686638	0.1026			GCH1	2643	-1.95232	0.0114
	C15orf44	81556	-2.71501	0.2228			GFM1	85476	-1.78389	0.1608
	C16orf24	65990	0.815575	0.0506			GFM2	84340	-3.60999	0.0714
	C16orf33	79622	0.275007	0.1721			GIMAP2	26157	-2.60647	0.1269
	C16orf35	8131	0.333424	0.2034			GLA	2717	-3.25017	0.0086
	C16orf44	79786	0	0.9607			GLB1L	79411	-2.22297	0.2268
	C16orf63	123811	-0.105163	0.3336			GLTSCR1	29998	-4.02562	0.0481
	C17orf48	56985	-2.21424	0.1156			GMEB2	26205	-0.879383	0.0839
	C17orf49	124944	0.823749	0.0405			GMFB	2764	-1.36364	0.0819
	C17orf79	55352	-1.28174	0.8061			GMPR2	51292	-2.78886	0.1032
	C17orf88	23591	0.15056	0.3924			GMPS	8833	-2.59161	0.1359
	C18orf25	147339	-1.15972	0.083			GNA13	10672	-2.57863	0.1582
	C18orf4	92126	0.0426443	0.7915			GNAI2	2771	0.641546	0.045
	C18orf43	10650	0.15056	0.5264			GNPAT	8443	-2.87091	0.0175
	C19orf10	56005	0.575312	0.0171			GOLGA5	9950	-0.795609	0.1518
	C19orf2	8725	-0.0110064	0.1696			GOLPH4	27333	-2.5632	0.0005
	C19orf24	55009	0.516015	0.0491			GPBP1L1	60313	-5.8365	0.1328
	C19orf48	84798	0.344828	0.0072			GPIAP1	4076	-5.8365	0.0021
	C19orf6	91304	0.565597	0.1844			GPR108	56927	0.641546	0.0569
	C19orf60	55049	0.62293	0.0109			GPR162	27239	-3.38233	0.143
	C1D	10438	-1.24674	0.2232			GPR183	1880	-2.77992	0.0925
	C1GALT1C1	29071	-2.5121	0.2177			GPSN2	9524	0.613532	0.091
	C1orf117	348487	0.263034	0.0175			GRAMD1C	54762	-1.29301	0.2994
	C1orf119	56900	-0.99683	0.0932			GTF2F2	2963	-2.86355	0.1049
	C1orf120	388719	0.238787	0.3195			GTPBP4	23560	-1.11779	0.2582
	C1orf122	127687	0.344828	0.2597			GZMM	3004	0.970854	0.0937
	C1orf131	128061	-0.488836	0.9527			H2AFJ	55766	-1.98279	0.1238
	C1orf142	116841	0.286881	0.1072			HAT1	8520	-2.39973	0.2633
	C1orf149	64769	0.124328	0.7695			HAVCR2	84868	-0.876996	0.2532
	C1orf156	92342	-0.659267	0.2832			HBA1	3039	0.85599	0.0834
	C1orf160	84065	0.389567	0.0416			HCFC1R1	54985	0.613532	0.095
	C1orf162	128346	0.0565835	0.4535			HCST	10870	0.669027	0.0804
	C1orf164	55182	0.226509	0.1395			HDAC2	3066	-2.12847	0.0814
	C1orf176	64789	-3.57519	0.2619			HDAC4	9759	-2.3474	0.0548
	C1orf181	54680	-2.15393	0.2183			HEBP1	50865	-4.01159	0.02
	C1orf198	84886	0.263034	0.2347			HEBP2	23593	-3.24059	0.2103
	C1orf2	10712	0.137504	0.6142			HERC4	26091	-2.11279	0.066
	C1orf22	80267	-1.16262	0.0677			HHEX	3087	-2.84166	0.1066
	C1orf25	81627	-1.11435	0.0169			HIAT1	64645	-3.38082	0.0439
	C1orf26	54823	-3.5649	0.042			HIGD1A	25994	-1.081	0.2142
	C1orf43	25912	-1.12249	0.9914			HIGD2A	192286	0.632268	0.2297
	C1orf48	25936	-0.0420111	0.5036			HIPK3	10114	-2.05289	0.1868
	C1orf52	148423	-0.0500543	0.3752			HK2	3099	-6.02093	0.0591
	C1orf61	10485	0.250962	0.0161			HMBS	3145	-2.46753	0.1934
	C1orf64	149563	0.214125	0.1272			HMGCL	3155	-2.10843	0.1711
	C1orf78	55194	0.263034	0.1278			HNMT	3176	-1.91648	0.0311
	C1orf80	64853	-2.69059	0.3194			HNRNPA2B1	3181	-1.34887	0.026
	C1orf85	112770	-2.25981	0.0191			HNRPAB	3182	-3.45799	0.039
	C1orf86	199990	0.594549	0.1868			HNRPDL	9987	-8.07826	0.1028
	C1orf9	51430	-5.98393	0.0921			HPCAL1	3241	-2.47794	0.1462
	C1QBP	708	0.15056	0.5922			HPCAL4	51440	-1.91376	0.123
	C1QTNF3	114899	0	0.3282			HPSE	10855	-2.81604	0.1815
	C20orf11	54994	-2.40583	0.2605			HS2ST1	9653	-1.10749	0.0421
	C20orf116	65992	0.176323	0.4572			HSD17B12	51144	-2.03919	0.145
	C20orf141	128653	0.201634	0.1513			HSPA5	3309	-3.22297	0.0397
	C20orf179	140836	0.176323	0.4202			HTLF	3344	-3.3555	0.0089
	C20orf19	55857	-0.645661	0.0607			IBTK	25998	-1.9596	0.1713
	C20orf27	54976	-0.423333	0.0005			IDE	3416	-1.18771	0.0242
	C20orf44	55245	-0.932361	0.1744			IDI1	3422	-8.96578	0.0761
	C20orf51	100144596	0.176323	0.3996			IDS	3423	-3.59074	0.1623
	C20orf59	63910	0.31034	0.3618			IER3IP1	51124	-3.68594	0.1703
	C20orf7	79133	-2.02974	0.2215			IFIH1	64135	-2.76808	0.2979
	C20orf74	57186	0.176323	0.2159			IFNGR1	3459	-2.66018	0.087
	C20orf82	140862	-2.89111	0.3695			IFP38	83880	-1.98051	0.1438
	C21orf13	150082	0.176323	0.1886			IFT74	80173	-2.96128	0.1154
	C21orf33	8209	0.201634	0.545			IGLL1	3543	1.02148	0.0506
	C21orf37	100505929	0.163499	0.8507			IL12RB1	3594	-5.9568	0.0089
	C21orf45	54069	-2.88044	0.194			ILF3	3609	-2.32049	0.0554
	C21orf66	94104	-1.09634	0.1549			INSIG1	3638	-0.624377	0.0198
	C21orf70	85395	0.238787	0.1407			IPO11	51194	-5.81198	0.0272
	C22orf18	79019	0.214125	0.4688			IQWD1	55827	-1.58294	0.1089
	C22orf19	8563	-1.66475	0.2016			IREB2	3658	-0.886566	0.1507
	C22orf24	25775	0.111031	0.9632			IRF3	3661	0.713696	0.0554
	C22orf37	200298	0.163499	0.7686			ITM2A	9452	-1.87356	0.1583
	C22orf5	25829	0.263034	0.4225			IVNS1ABP	10625	-4.23514	0.2947
	C22orf9	23313	0.124328	0.8122			JAK2	3717	-3.83033	0.0828
	C2orf12	5937	-0.284546	0.0613			JDP2	122953	-3.39289	0.0037
	C2orf17	79137	0.176323	0.275			JMY	133746	-3.28209	0.1937
	C2orf18	54978	0.214125	0.2295			KAT3	56267	-0.640929	0.1157
	C2orf26	65124	-1.47835	0.0055			KBTBD7	84078	-1.3496	0.215
	C2orf33	56947	-0.747584	0.0561			KCTD6	200845	-1.07826	0.0629
	C3AR1	719	-2.5547	0.0989			KIAA0090	23065	-1.83702	0.2597
	C3orf10	55845	0.0565835	0.8539			KIAA0232	9778	-0.690591	0.2287
	C3orf23	285343	0.0703893	0.9308			KIAA0240	23506	-0.99683	0.2921
	C3orf31	132001	-3.41581	0.0459			KIAA0423	23116	-3.12029	0.0371
	C3orf35	339883	-0.12202	0.1098			KIAA0528	9847	-0.652221	0.1058
	C3orf39	84892	0.333424	0.0005			KIAA0564	23078	-4.44536	0.1364
	C3orf58	205428	-0.914847	0.2258			KIAA0753	9851	-1.95176	0.2917
	C3orf59	151963	-0.0408234	0.0042			KIAA0776	23376	-3.35402	0.0988
	C3orf60	25915	0.238787	0.2859			KIAA0947	23379	-4.2849	0.2906
	C3orf9	56983	-2.19694	0.3636			KIAA1033	23325	-10	0.0541
	C4A	720	0.124328	0.8307			KIAA1267	284058	-1.99712	0.2347
	C4B	721	0.226509	0.0919			KIAA1287	57508	-4.17397	0.0847
	C4orf10	317648	0.137504	0.7968			KIAA1333	55632	-1.46156	0.1275
	C4orf16	55435	-0.216418	0.2454			KIAA1370	56204	-10	0.2714
	C4orf18	51313	-0.875672	0.0013			KIAA1411	57579	-2.65381	0.0361
	C4orf48	401115	0.367371	0.0361			KIFAP3	22920	-0.813753	0.1278
	C5orf5	51306	-2.43909	0.0211			KLHDC3	116138	-1.50922	0.0513
	C6orf107	54887	-8.96578	0.0334			KLHL2	11275	-0.804148	0.118
	C6orf113	221302	-0.401254	0.2023			KLHL5	51088	-5.18442	0.0937
	C6orf120	387263	-0.397258	0.0758			KPNA2	3838	-2.01567	0.0995
	C6orf134	79969	0.263034	0.1549			KTN1	3895	-0.678765	0.1346
	C6orf140	389396	0.111031	0.9911			L3MBTL	26013	-1.94508	0.1075
	C6orf157	90025	0.0285692	0.6245			LACTB	114294	-2.20889	1e-06
	C6orf162	57150	0.0143553	0.2851			LACTB2	51110	-1.91757	1e-06
	C6orf192	116843	-0.873556	0.4417			LAMP2	3920	-5.64386	0.0025
	C6orf211	79624	-0.0686952	0.0274			LARP2	55132	-6.22162	0.0849
	C6orf25	80739	0.15056	0.6126			LARP4	113251	-2.5345	0.1057
	C6orf54	100505879	0.0703893	0.712			LCP2	3937	-3.44222	0.0036
	C6orf62	81688	-1.62593	0.0634			LGALS3	3958	-2.30329	0.0089
	C6orf75	60487	-1.88151	0.5761			LGALS8	3964	-4.10284	0.0431
	C6orf84	22832	0.263034	0.0025			LIG4	3981	-3.53617	0.0719
	C7orf19	80228	0.176323	0.5015			LILRA2	11027	-0.673693	0.1972
	C7orf20	51608	0.201634	0.0839			LIMS1	3987	-1.9686	0.2584
	C7orf21	83590	0.963474	0.025			LIN7C	55327	-0.816799	0.1831
	C7orf36	57002	0.124328	0.9512			LINS1	55180	-1.21961	0.1843
	C8B	732	0.137504	0.7954			LIPA	3988	-2.03446	0.0943
	C8G	733	0.275007	0.0044			LOC441711	441711	-1.77744	0.1669
	C8orf45	157777	0.250962	0.1047			LOC645086	645086	-1.95288	0.0794
	C8orf48	157773	0.0976108	0.9415			LOC646214	646214	-2.13479	0.09
	C8orf52	55656	-1.20257	0.0848			LOC647150	647150	-1.89593	0.0155
	C8orf53	84294	-0.197269	0.6579			LOC653503	653503	-5.29903	1e-06
	C8orf55	51337	-2.26327	0.041			LOC729941	729941	-3.28771	0.2819
	C9orf119	375757	0.400538	0.119			LPAR3	23566	-1.15072	0.1263
	C9orf127	51754	0.163499	0.6958			LPGAT1	9926	-2.0607	0.2023
	C9orf142	286257	0.790772	0.0164			LRRC37B	114659	-3.39289	0.2016
	C9orf23	138716	0.356144	0.23			LRRC39	127495	-3.4344	0.2584
	C9orf32	28989	0.163499	0.6558			LRRC40	55631	-4.36885	0.0267
	C9orf72	203228	-1.75682	0.2112			LRRC41	10489	-5.22702	0.0827
	C9orf74	81605	0.422233	0.0064			LRRC42	115353	-1.43557	0.0022
	C9orf77	51104	-1.06462	0.0408			LSM8	51691	-1.67438	0.0027
	C9orf82	79886	-0.137172	0.2672			LTB4R	1241	0.695994	0.1564
	C9orf86	55684	0.464668	0.1876			LTBP4	8425	0.918386	0.1344
	C9orf89	84270	0.286881	0.2233			LYK5	92335	-1.70557	0.2182
	CA13	377677	0.0285692	0.7066			LYSMD2	256586	-4.07339	0.2642
	CA2	760	-0.727141	0.2385			LYSMD3	116068	-0.897006	0.1353
	CA5B	11238	-1.91812	0.6261			MAFB	9935	-0.823677	0.0175
	CABP7	164633	-2.14816	0.0623			MALT1	10892	-3.22297	0.1844
	CADPS2	93664	0.176323	0.4577			MAML3	55534	-1.02268	0.0687
	CALM2	805	-2.62504	0.318			MAN1A1	4121	-2.57949	0.2004
	CALM3	808	0.250962	0.2277			MAN2A1	4124	-1.45008	0.1844
	CALN1	83698	0.176323	0.4692			MAP3K7IP2	23118	-2.53282	0.2055
	CALR	811	0.659925	0.0574			MAP4K3	8491	-0.83908	0.0499
	CAMKV	79012	0.0703893	0.7888			MAP4K5	11183	-2.64928	0.0062
	CAMP	820	0.111031	0.9377			MAP6D1	79929	-2.09111	0.0178
	CAMSAP1L1	23271	-3.65472	0.3367			MBD2	8932	-1.75682	0.2877
	CAND1	55832	-10	0.115			MBNL1	4154	-3.03032	0.1368
	CANX	821	-9.58727	0.2818			MBNL2	10150	-1.68826	0.069
	CAPN10	11132	0.298658	0.0405			MBP	4155	0.62293	0.0866
	CAPN2	824	-0.0479647	0.1743			MCART6	401612	-0.603621	0.2957
	CAPZA1	829	-3.33935	0.0522			MCMDC1	254394	-3.34227	0.1129
	CAPZA2	830	-1.92522	0.0291			MCTS1	28985	-3.65472	0.0878
	CARD16	114769	-3.83856	0.095			ME2	4200	-6.65836	0.0171
	CASC3	22794	0.333424	0.0288			MED25	81857	0.659925	0.1007
	CASP1	834	-1.76415	0.0063			MED6	10001	-1.10594	0.1273
	CASP2	835	-2.79987	0.2413			MEGF9	1955	-0.805913	0.0977
	CASP4	837	-4.25981	0.0753			MEIS3P1	4213	-2.88044	0.1052
	CASP6	839	-0.470729	0.1363			METAP2	10988	-7.03978	0.0807
	CASP8	841	0.176323	0.5022			METTL9	51108	-1.00376	0.1574
	CAST	831	-4.25981	0.1247			MFN1	55669	-3.79786	0.2292
	CAT	847	-0.490051	0.0615			MFSD1	64747	-3.31473	0.2765
	CAV3	859	0.0840643	0.9214			MIB2	142678	0.650765	0.0499
	CBARA1	10367	0.111031	0.8329			MINA	84864	-4.0905	0.052
	CBFA2T3	863	0.163499	0.2921			MKKS	8195	-1.83856	0.0001
	CBLN1	869	0.263034	0.0107			MKL2	57496	-3.76808	0.2063
	CBLN3	643866	-2.46116	0.0269			MLLT10	8028	-2.42121	0.0586
	CBR4	84869	-0.759502	0.3552			MMADHC	27249	-2.90725	0.1224
	CBWD3	445571	0.137504	0.7653			MOBK1B	55233	-8.96578	0.1529
	CBX6	23466	-0.373514	0.1145			MOBKL1A	92597	-3.14561	0.1582
	CC2D1A	54862	0.389567	0.0261			MORC3	23515	-2.5632	0.1549
	CCDC144B	284047	0.137504	0.8842			MPHOSPH6	10200	-2.66292	0.1594
	CCDC18	343099	-3.73121	0.0577			MPHOSPH9	10198	-2.59161	0.062
	CCDC22	28952	0.214125	0.5262			MRPS14	63931	-6.02093	0.0145
	CCDC27	148870	0.111031	0.9979			MTERFD1	51001	-1.72356	0.2485
	CCDC41	51134	-1.89593	0.2809			MTHFD2L	441024	-1.92796	0.1611
	CCDC45	90799	-2.55131	0.1367			MTMR6	9107	-5.52616	0.0551
	CCDC55	84081	-7.89539	0.1024			MTRR	4552	-4.61529	0.0738
	CCDC72	51372	0.367371	0.1624			MTX2	10651	-3.35845	0.1603
	CCDC75	253635	0.0840643	0.6633			MUC1	4582	-2.72261	0.1549
	CCDC76	54482	-2.69059	0.5398			MVP	9961	0.604071	0.1197
	CCL15	6359	0.0840643	0.847			MYNN	55892	-4.0517	0.1657
	CCM2	83605	0.226509	0.1686			MYO1B	4430	-1.75195	0.1776
	CCNC	892	-0.690824	0.1921			MYO1G	64005	0.650765	0.1268
	CCND3	896	-0.124692	0.7645			MYO5A	4644	-2.88577	0.0276
	CCNE1	898	0.124328	0.9008			NAPRT1	93100	-2.309	0.1846
	CCNG1	900	-1.24914	0.2799			NARG2	79664	-1.26777	0.1299
	CCNG2	901	-4.44536	0.3069			NARS	4677	-4.42353	0.0782
	CCNT1	904	0.15056	0.7188			NCOA1	8648	-1.72356	0.0477
	CCNT2	905	-7.24332	0.2842			NDFIP1	80762	-1.66383	0.2641
	CCPG1	9236	-2.43909	0.0654			NEBL	10529	-4.73697	0.0137
	CCR2	729230	0.250962	0.1905			NEDD1	121441	-2.13479	0.1719
	CCS	9973	0.464668	0.2505			NEDD9	4739	-1.43401	0.2044
	CCT4	10575	-0.770289	0.18			NEK1	4750	-2.68223	0.1518
	CCT6AP1	643253	-1.43129	0.2126			NFATC3	4775	-2.64025	0.0755
	CD164	8763	-1.45324	0.0988			NFE2L2	4780	-0.937602	0.092
	CD19	930	0.584963	0.4886			NFKB1	4790	-2.76415	0.1287
	CD1D	912	-3.8847	0.694			NFX1	4799	-2.59161	0.2122
	CD244	51744	-5.71028	0.8651			NIF3L1	60491	-2.4572	0.059
	CD300C	10871	0.124328	0.9082			NIN	51199	-1.73408	0.0021
	CD300LF	146722	-3.31761	0.5483			NIPBL	25836	-1.57519	0.0276
	CD302	9936	-0.164723	0.0146			NKIRAS1	28512	-3.34227	0.0694
	CD320	51293	0.516015	0.0417			NLGN1	22871	-0.975113	0.2419
	CD33	945	0	0.9622			NMD3	51068	-1.37707	0.2804
	CD36	948	-1.45799	0.0687			NOC3L	64318	-1.3065	0.172
	CD40	958	0.0840643	0.994			NPHP3	27031	-1.56961	0.2555
	CD44	960	-1.3812	0.0445			NR1H2	7376	0.632268	0.0185
	CD46	4179	-3.35993	0.0417			NR1H3	10062	-0.608452	0.138
	CD47	961	-7.61529	0.0849			NR2C1	7181	-1.74516	0.0459
	CD68	968	-0.410045	0.2519			NRIP1	8204	-5.77201	0.1343
	CD82	3732	0.378512	0.0983			NSDHL	50814	-1.41388	0.0756
	CD84	8832	0.275007	0.4111			NSMAF	8439	-3.63666	0.0055
	CD86	942	-1.47554	0.9489			NSUN6	221078	-5.43596	0.0179
	CD96	10225	-0.210563	0.4119			NT5C2	22978	-1.7666	0.2261
	CD99	4267	0.669027	0.0836			NT5DC1	221294	-4.32771	0.0587
	CD99L2	83692	-0.0954196	0.1947			NUMB	8650	-2.55809	0.1427
	CDA	978	0.214125	0.7096			NUP155	9631	-1.36476	0.2645
	CDC14A	8556	-0.693621	0.2283			NUP54	53371	-1.03771	0.0602
	CDC16	8881	-1.9908	0.355			NXT2	55916	-5.64386	0.0854
	CDC23	8697	-0.654036	0.4779			OPA1	4976	-1.54246	0.0952
	CDC25B	994	0.485427	0.0001			ORMDL1	94101	-2.32049	0.0026
	CDC2L1	984	0.263034	0.7133			OSBPL11	114885	-1.62593	0.0043
	CDC34	997	0.321928	0.2002			OSBPL7	114881	0.765535	0.0211
	CDC40	51362	-2.93898	0.1238			OSBPL8	114882	-3.52949	0.0986
	CDC5L	988	-3.92139	0.3637			OSGEP	55644	-1.4185	0.2714
	CDCA4	55038	0.0565835	0.9984			OTUD1	220213	-1.94508	0.052
	CDCA5	113130	0.226509	0.3337			OXR1	55074	-3.52616	0.0301
	CDH19	28513	0.226509	0.1811			P2RY2	5029	-4.43909	0.2638
	CDH6	1004	0.0840643	0.9247			P2RY5	10161	-1.68919	0.1456
	CDH9	1007	0.226509	0.2752			PABPC3	5042	-1.59205	0.241
	CDK2AP2	10263	0.584963	0.0733			PAG1	55824	-2.87091	0.1781
	CDK5	1020	0.226509	0.2846			PAK1IP1	55003	-3.71217	0.1887
	CDK5R1	8851	-0.139713	0.5172			PAPOLA	10914	-1.18672	0.0109
	CDK5RAP3	80279	0.0565835	0.9899			PAQR3	152559	-3.38685	0.2901
	CDKN2A	1029	0.201634	0.2641			PARN	5073	-3.17137	0.1129
	CDKN2D	1032	0.475085	0.2023			PARVB	29780	0.695994	0.2273
	CDR2L	30850	0.0976108	0.8693			PCF11	51585	-1.83856	0.2418
	CEACAM19	56971	0.137504	0.7348			PCGF5	84333	-1.74468	0.2201
	CEACAM8	1088	0.176323	0.7533			PCM1	5108	-6.01159	0.2757
	CEBPB	1051	-1.65154	0.8797			PCMT1	5110	-1.89271	0.138
	CEBPD	1052	0.263034	0.3412			PCMTD1	115294	-2.73504	0.2984
	CEBPZ	10153	-1.34593	0.0819			PCNP	57092	-1.04157	0.0977
	CECR1	51816	0.124328	0.978			PCTP	58488	-1.52824	0.2449
	CECR5	27440	-4.44222	0.0141			PDE8A	5151	-3.42353	0.153
	CENPC1	1060	-2.05649	0.013			PDK1	5163	-0.665432	0.1554
	CENTD2	116985	-2.2723	0.0739			PDPK1	5170	-2.4243	0.1063
	CEP170	9859	0.250962	0.2031			PELI2	57161	-0.750737	0.0141
	CEP250	11190	0.214125	0.5621			PES1	23481	-1.53742	0.0828
	CEP290	80184	-4.1818	0.1887			PEX3	8504	-0.695723	0.0336
	CEP57	9702	-2.46037	0.1129			PGGT1B	5229	-1.77942	0.2334
	CEP63	80254	-1.84892	0.1873			PGK1	5230	-1.07917	0.0154
	CEP72	55722	0.124328	0.852			PHC1	1911	-6.26534	0.1333
	CFH	3075	0.0426443	0.9467			PHF11	51131	-2.08498	0.2904
	CFL1	1072	0.333424	0.1064			PHF20L1	51105	-5.66566	0.2998
	CG018	90634	-2.62327	0.1166			PHF23	79142	-3.53617	0.1554
	CGB7	94027	0.176323	0.7181			PHF3	23469	-3.95456	0.0391
	CGGBP1	8545	-3.63487	0.3866			PHYH2	26061	-5.08804	0.101
	CGI-115	51018	-2.05649	0.3624			PI4K2B	55300	-5.18968	0.0134
	CGI-69	51629	-4.01159	0.2729			PIK3AP1	118788	-3.88897	0.0167
	CHCHD1	118487	0.0976108	0.948			PIK3C2A	5286	-4.42973	0.2747
	CHCHD7	79145	-0.0351948	0.0211			PIK3CA	5290	-1.0625	0.0825
	CHD1	1105	-2.01392	0.2256			PIK3R1	5295	-2.66018	0.0927
	CHEK1	1111	0.0976108	0.8919			PIK3R5	23533	-2.74178	0.111
	CHEK2	11200	-0.0622037	0.1216			PKIA	5569	-2.14051	0.135
	CHIC1	53344	-0.220614	0.2084			PKN1	5585	0.765535	0.1148
	CHKA	1119	0.15056	0.8333			PLA2G4C	8605	-2.14497	0.0032
	CHKB	1120	0.0976108	0.7306			PLA2G7	7941	-0.751465	0.0768
	CHMP2A	27243	0.298658	0.2674			PLD3	23646	-1.73504	0.0005
	CHMP2B	25978	-2.19562	0.0257			PLEC1	5339	0.863938	0.0145
	CHMP4B	128866	0.124328	0.5231			PLEKHA9	51054	-2.02562	0.0784
	CHMP5	51510	-0.732884	0.1136			PLEKHF2	79666	-1.64205	0.0971
	CHMP6	79643	0.111031	0.8269			PLS3	5358	-4.4933	0.0952
	CHRNA10	57053	0.0703893	0.8607			PMPCB	9512	-2.55809	0.0191
	CHRNA2	1135	0.238787	0.322			PMS2CL	441194	-1.87885	0.2312
	CHRNA3	1136	0.263034	0.0782			PNPT1	87178	-3.77004	0.0389
	CHRNA6	8973	0.263034	0.0042			POLB	5423	-1.63173	0.1482
	CHST13	166012	-1.39593	0.3221			POLI	11201	-0.910773	0.2959
	CHUK	1147	-1.09419	0.354			POLR2K	5440	-2.0511	0.0229
	CICE	152302	0.226509	0.2647			PON2	5445	-5.85308	0.2199
	CILP	8483	0.0976108	0.9983			POT1	25913	-3.9703	0.0937
	CIRBP	1153	0.0143553	0.2362			PPFIA1	8500	-2.97143	0.0004
	CIRH1A	84916	-2.14816	0.0073			PPFIBP2	8495	-1.35771	0.0975
	CISH	1154	0.0285692	0.9985			PPM1B	5495	-3.85726	0.1369
	CKAP2	26586	-2.57863	0.0657			PPP1CC	5501	-3.09665	0.0418
	CKAP5	9793	0.0285692	0.5497			PPP1R12A	4659	-3.87408	0.0847
	CLASP2	23122	-0.592267	0.0124			PPP1R16A	84988	-1.05919	0.1001
	CLCN2	1181	0.226509	0.0013			PPP2CB	5516	-2.47153	0.0637
	CLDN15	24146	0.333424	0.0326			PPP6C	5537	-0.668409	0.1781
	CLEC12B	387837	-7.45482	0.0561			PPT1	5538	-5.05889	0.1681
	CLEC2D	29121	-2.28983	0.2296			PPWD1	23398	-3.84063	0.1136
	CLEC4A	50856	-0.0531943	0.1222			PRCP	5547	-2.04513	0.0242
	CLEC4D	338339	-1.87885	0.1186			PRDM10	56980	-10	0.1263
	CLEC4G	339390	0.124328	0.9574			PRDX6	9588	-2.42121	0.2865
	CLEC9A	283420	0.111031	0.9973			PRKDC	5591	-3.35993	0.173
	CLK4	57396	-5.31617	0.558			PRKRA	8575	-7.53282	0.0706
	CLN3	1201	0.443607	0.2138			PRKX	5613	-2.39289	0.1906
	CLN5	1203	-0.686406	0.0777			PRPF38B	55119	-5.71028	0.1507
	CLPP	8192	0.367371	0.2724			PRPF39	55015	-4.58035	0.1157
	CLSTN1	22883	0.201634	0.5082			PRPF4B	8899	-0.687103	0.284
	CLTC	1213	-4.0905	0.1372			PRPS2	5634	-2.26396	0.2282
	CLYBL	171425	-5.9568	0.2886			PSCD3	9265	-2.68131	0.0661
	CMAH	8418	-3.05409	0.069			PSCDBP	9595	-0.986502	0.2897
	CMPK	51727	-7.11779	0.597			PSEN1	5663	-1.87779	0.0067
	CMTM7	112616	0.286881	0.3577			PSIP1	11168	-0.925769	0.0439
	CNDP2	55748	-2.98622	0.3265			PSMA1	5682	-1.38195	0.0413
	CNGB1	1258	-2.04752	0.0135			PSMC3	5702	-7.82828	0.1661
	CNIH	10175	-2.35919	0.6579			PSPH	5723	-2.19363	0.0481
	CNIH2	254263	0.201634	0.1129			PSRC2	196441	-4.47393	0.1261
	CNIH4	29097	-2.01333	0.1006			PTAR1	375743	-1.94453	0.2605
	CNOT6L	246175	0.214125	0.2018			PTCD1	26024	-0.754139	0.2833
	CNOT8	9337	-1.25223	0.0397			PTEN	5728	-4.00926	0.0819
	CNPY1	285888	0.238787	0.151			PTGES3	10728	-9.96578	0.2095
	COBRA1	25920	0.695994	0.0881			PTP4A2	8073	-2.2049	0.0986
	COCH	1690	0.0703893	0.8071			PTPLB	201562	-9.58727	0.1305
	COG5	10466	-2.09604	0.3315			PTPN2	5771	-4.02797	0.2624
	COG8	84342	0.0703893	0.7957			PTPN22	26191	-1.77992	0.1113
	COL8A2	1296	0.0143553	0.6119			PURA	5813	-3.34666	0.1621
	COMMD4	54939	0.367371	0.1163			PYGL	5836	-4.25705	0.2568
	COMMD5	28991	0.250962	0.0956			QDPR	5860	-6.81198	0.1284
	COMMD8	54951	-3.75049	0.2921			R3HDM1	23518	-2.1976	0.098
	COMMD9	29099	-2.30829	0.9503			RAB10	10890	-4.52284	0.0167
	COPB	1315	-2.70275	0.2075			RAB1A	5861	-2.10284	0.1187
	COPE	11316	0.765535	0.1			RAB22A	57403	-1.61883	0.2501
	COPS2	9318	0.189034	0.4198			RAB2B	84932	-1.17886	0.132
	COPS4	51138	-0.507993	0.1197			RAB33B	83452	-0.886566	0.2122
	COPS8	10920	0.0143553	0.2433			RAB39B	116442	-1.22499	0.2608
	COPZ2	51226	0.201634	0.197			RAB3GAP1	22930	-1.01625	0.1776
	COQ10A	93058	-1.82011	0.1395			RAB8B	51762	-1.75001	0.0653
	COQ9	57017	0.0840643	0.7255			RABAC1	10567	0.765535	0.0481
	CORO1A	11151	0.722466	0.0345			RABGEF1	27342	-0.819852	0.092
	CORO2A	7464	-3.90833	0.7616			RAD21	5885	-2.62149	0.1127
	CORO6	84940	0.31034	0.0085			RALA	5898	-0.758526	0.2865
	CORO7	79585	0.584963	0.1099			RALY	22913	0.757023	0.0213
	COVA1	10495	0.0426443	0.6894			RAN	5901	-1.51005	0.0795
	COX10	1352	-0.215077	0.0431			RANGNRF	29098	-0.77967	0.0481
	COX5B	1329	0.214125	0.3728			RAP1B	5908	-5.81198	0.0241
	CP110	9738	-1.36179	0.0712			RAP1BL	643752	-1.80339	0.0197
	CPEB2	132864	-0.565118	0.2624			RAPGEF2	9693	-2.76024	0.0925
	CPEB3	22849	-3.01392	0.1015			RASA1	5921	-0.961564	0.0755
	CPM	1368	0.333424	0.2426			RBM12	10137	-5.6878	0.158
	CPNE5	57699	0.389567	0.1304			RBM13	84549	-3.1623	0.1355
	CPNE8	144402	-1.05859	0.0034			RBM7	10179	-5.57347	0.0226
	CPOX	1371	-5.3452	0.1173			RCBTB2	1102	-7.82828	0.2488
	CPT1B	1375	0.263034	0.0178			RCCD1	91433	-4.24605	0.1192
	CRABP2	1382	0.0976108	0.9918			RDX	5962	-2.94675	0.1344
	CRAT	1384	0.321928	0.0068			RECK	8434	-0.83779	0.0975
	CRBN	51185	-2.0807	0.2556			RECQL	5965	-2.32482	0.0043
	CREBL2	1389	-3.30045	0.3501			REEP5	7905	-3.38383	0.0154
	CREG1	8804	-0.98736	0.8607			REV1L	51455	-1.4089	0.0661
	CRELD1	78987	0.0840643	0.8755			REXO2	25996	-2.04335	0.1978
	CRELD2	79174	0.250962	0.1324			RFC4	5984	-2.91485	0.1472
	CRIP1	1396	0.632268	0.129			RFK	55312	-0.947028	0.173
	CRKRS	51755	0.0565835	0.9485			RFNG	5986	0.632268	0.0096
	CRLF3	51379	-1.30972	0.3837			RFWD2	64326	-3.34081	0.001
	CROP	51747	-2.65745	0.1366			RG9MTD1	54931	-1.58727	0.1787
	CRSP2	9282	-2.48439	0.1259			RGMB	285704	-1.26639	0.1582
	CRSP3	9439	-0.227861	0.0741			RGS12	6002	-2.31043	0.0524
	CRSP8	9442	0.286881	0.0162			RHBDD2	57414	0.757023	0.0021
	CRY1	1407	-0.667951	0.0523			RHOT1	55288	-8.58727	0.0044
	CRYBB2	1415	0.263034	0.6735			RIF1	55183	-3.03032	0.1728
	CSAG3A	389903	0.238787	0.002			RINT-1	60561	-1.2382	0.1293
	CSF1R	1436	-2.31043	0.3502			RIPK5	25778	-0.90996	0.0804
	CSK	1445	0.545968	0.1564			RNASEL	6041	-1.10036	0.2784
	CSNK1D	1453	-3.54625	0.0191			RNF138	51444	-0.665889	0.2855
	CSNK1G3	1456	-1.36216	0.0529			RNF14	9604	-1.33898	0.0515
	CSPP1	79848	-1.58035	0.0049			RNF20	56254	-1.08988	0.247
	CSTF2	1478	-1.88151	0.1657			RNPC3	55599	-2.48843	0.0805
	CTAGE5	4253	-3.12658	0.594			ROD1	9991	-3.14688	0.0652
	CTBP2	1488	0.163499	0.6661			RPS6KB1	6198	-2.13289	0.2519
	CTDP1	9150	0.238787	0.2667			RPS6KC1	26750	-2.80995	0.0001
	CTDSPL2	51496	-0.174133	0.062			RPUSD4	84881	-1.09419	0.1965
	CTGLF3	414189	-0.140348	0.4296			RRAGB	10325	-3.59423	0.127
	CTH	1491	0.0426443	0.5879			RRM1	6240	-0.772998	0.1809
	CTLA4	1493	-2.37333	0.2142			RRM2B	50484	-1.20889	0.0856
	CTNNB1	1499	-2.88364	0.4311			RRP22	10633	-1.25808	0.0233
	CTNND1	1500	0.226509	0.0621			RSBN1	54665	-2.02797	0.1611
	CTRL	1506	-3.43596	0.2258			RSBN1L	222194	-0.831871	0.0753
	CTSD	1509	0.604071	0.1674			RSNL2	79745	-2.63218	0.0444
	CTSL	1514	-0.841922	0.0368			RTN3	10313	-1.23107	0.0501
	CTSO	1519	-0.77967	0.0161			RTN4	57142	-2.5632	0.1495
	CTSS	1520	-2.91702	0.399			RTTN	25914	-0.723563	0.0624
	CTTN	2017	0	0.844			RUFY2	55680	-0.994528	0.0055
	CUL2	8453	-0.52824	0.1356			SAMSN1	64092	-4.13543	0.101
	CUL4A	8451	-0.915391	0.0711			SCAMP1	9522	-4.53282	0.0034
	CUL4B	8450	-0.133052	0.0068			SCC-112	23244	-2.41427	0.0932
	CUL5	8065	-1.77547	0.0431			SCO1	6341	-2.37557	0.2076
	CUTC	51076	-2.53116	0.6535			SCRIB	23513	-3.07097	0.098
	CUTL1	1523	0.189034	0.2251			SCYL1BP1	92344	-1.00376	0.2083
	CWF19L2	143884	-7.40507	0.4243			SCYL3	57147	-5.14816	0.2988
	CXADR	1525	0.0285692	0.2754			SDFR1	27020	-2.60647	0.0407
	CXCL3	2921	0.124328	0.885			SEC22L2	26984	-5.11279	0.1369
	CXorf12	8269	0.250962	0.3979			SEC23IP	11196	-1.8762	0.0845
	CXorf21	80231	-3.52616	0.2543			SEC24B	10427	-2.28279	0.1195
	CXorf23	256643	-1.17756	0.2771			SEC8L1	60412	-0.807427	0.207
	CXorf44	90736	-3.26812	0.2817			SEH1L	81929	-2.71881	0.0589
	CXorf6	10046	0.15056	0.7292			SEL1L	6400	-1.54456	0.0259
	CXorf64	100130613	0.201634	0.1415			SELT	51714	-1.673	0.1115
	CXXC5	51523	0.321928	0.4021			SEMA3F	6405	-2.49655	0.0985
	CYB561	1534	0.0565835	0.9763			SERPINE2	5270	-2.91159	0.1717
	CYB5-M	80777	-7.33352	0.3953			SETD3	84193	-2.25498	0.0173
	CYB5R1	51706	-0.875937	0.1135			SETD6	79918	-1.33025	0.1873
	CYB5R3	1727	0.632268	0.1414			SETDB2	83852	-1.7539	0.1079
	CYBA	1535	0.632268	0.1093			SF3B4	10262	0.713696	0.1156
	CYBASC3	220002	0.454176	0.0952			SFRS10	6434	-2.46993	0.2707
	CYC1	1537	0.238787	0.2477			SFRS11	9295	-0.667263	0.1547
	CYFIP1	23191	-3.63666	0.2091			SFRS2IP	9169	-1.21726	0.0282
	CYorf15B	246126	0.226509	0.2664			SFRS3	6428	-2.38007	0.0062
	CYP11A1	1583	0.111031	0.9791			SGK3	23678	-2.02974	0.0044
	CYP19A1	1588	0.214125	0.373			SGSH	6448	0.823749	0.2016
	CYP1B1	1545	-5.76415	0.2183			SH2BP1	9646	-4.79186	0.1602
	CYP2D6	1565	0.0840643	0.827			SH3BGRL	6451	-3.49167	0.0272
	CYP2D7P1	1564	0.201634	0.5734			SH3GL1	6455	-5.46753	0.0022
	CYP2J2	1573	-3.4852	0.1941			SH3YL1	26751	-3.21223	0.0499
	CYP2R1	120227	-2.02268	0.3103			SHMT1	6470	-2.68038	0.0603
	CYP4F3	4051	0.31034	0.4275			SHPRH	257218	-5.19496	0.0529
	CYP51A1	1595	-4.89111	0.0013			SIRT1	23411	-3.43284	0.1057
	CYSLTR1	10800	-4.50964	0.0758			SIRT4	23409	-1.21391	0.0189
	CYTSA	23384	0.163499	0.5455			SLC25A13	10165	-1.35181	0.0607
	D4S234E	27065	0.176323	0.5304			SLC25A16	8034	-4.27928	0.0529
	D4ST1	113189	0.321928	0.0327			SLC26A2	1836	-5.24332	0.0044
	DAAM1	23002	-2.2723	0.1692			SLC30A5	64924	-2.23311	0.1681
	DAB2	1601	0.176323	0.7067			SLC33A1	9197	-0.746858	0.0167
	DACH2	117154	0.238787	0.0183			SLC35A3	23443	-3.14688	0.1599
	DAP	1611	0.124328	0.6827			SLC35B3	51000	-2.35181	0.2204
	DAPK1	1612	-0.151362	0.1728			SLC36A4	120103	-2.41812	0.1211
	DAPP1	27071	-0.409087	0.2055			SLC38A2	54407	-4.38685	0.1149
	DARS2	55157	-1.27614	0.0971			SLC38A6	145389	-2.47313	0.0963
	DAZAP2	9802	-0.454625	0.9678			SLC40A1	30061	-9.58727	0.177
	DBNL	28988	0.344828	0.3018			SLC4A7	9497	-0.821126	0.1969
	DBR1	51163	-1.40622	0.1669			SLK	9748	-2.30472	0.0652
	DBT	1629	-2.18377	0.5087			SLMAP	7871	-0.838048	0.1525
	DC2	58505	-3.35107	0.2962			SMAD4	4089	-1.25017	0.0684
	DC36	220869	-4.15586	0.0425			SMAD5	4090	-1.90617	0.2026
	DCAKD	79877	-3.56149	0.1718			SMAP	10747	-2.01742	0.0508
	DCLRE1B	64858	0.15056	0.7524			SMARCA2	6595	-2.00694	0.2201
	DCP2	167227	-0.579275	0.1172			SMARCA4	6597	-1.38345	0.1871
	DCPS	28960	0.298658	0.1093			SMARCA5	8467	-2.57863	0.1868
	DCTN1	1639	-2.16877	0.115			SMARCB1	6598	0.933573	0.1326
	DCTN4	51164	-2.39821	0.1831			SMARCE1	6605	-3.27928	0.0275
	DCUN1D4	23142	-0.675074	0.3696			SMC2	10592	-0.638681	0.1019
	DDAH2	23564	0.389567	0.1662			SMC4	10051	-3.59946	0.2046
	DDB1	1642	0.0426443	0.7057			SMPDL3A	10924	-1.67024	0.2478
	DDEF1	50807	-1.244	0.2925			SNAP23	8773	-6.45482	0.0677
	DDEF1IT1	29065	0.189034	0.5899			SNAPAP	23557	-4.68038	0.2089
	DDEF2	8853	-3.58381	0.0813			SNAPC4	6621	-1.74565	0.2598
	DDHD1	80821	-0.599462	0.0001			SNORD11	692058	-4.60823	0.2765
	DDHD2	23259	-0.523255	0.4467			SNORD36A	26815	-5.31617	0.0862
	DDR1	780	0.286881	0.4111			SNORD57	26792	-0.74589	0.0254
	DDX17	10521	-1.51375	0.4259			SNORD59B	692090	-3.00347	0.2198
	DDX19-DDX19L	55308	0.15056	0.7996			SNORD96A	619571	-8.64386	0.2212
	DDX26B	203522	-1.91812	0.2721			SNRP70	6625	0.823749	0.1659
	DDX39	10212	0.214125	0.5212			SNX10	29887	-3.32193	0.0162
	DDX3X	1654	-3.34666	0.4987			SNX14	57231	-3.13924	0.0529
	DDX3Y	8653	0.163499	0.7434			SNX16	64089	-1.74855	0.0886
	DDX46	9879	-0.662689	0.0397			SNX6	58533	-3.12155	0.1368
	DDX49	54555	0.298658	0.1796			SOAT1	6646	-3.44222	0.0587
	DDX52	11056	-2.31186	0.2899			SOCS2	8835	-3.88683	0.022
	DDX60L	91351	-0.283141	0.3062			SORD	6652	-2.51046	0.1659
	DEFA1	1667	0.0143553	0.9297			SP110	3431	-2.36587	0.1867
	DEFB128	245939	0.263034	0.2776			SP3	6670	-7.89539	0.0929
	DEGS1	8560	-0.42372	0.0465			SPAG9	9043	-5.64386	0.0273
	DEK	7913	-7.89539	0.0361			SPAST	6683	-6.17919	0.1205
	DENND1C	79958	0.475085	0.1058			SPATA4	132851	-3.33935	0.1582
	DENND4A	10260	-2.62504	0.0316			SPATA7	55812	-2.80591	0.1753
	DEPDC4	120863	0.201634	0.551			SPRED1	161742	-5.673	0.0417
	DFFB	1677	-0.608012	0.0868			SPTLC2	9517	-2.01683	0.0361
	DFNB31	25861	0.263034	0.2727			SRM	6723	0.632268	0.0629
	DGCR11	25786	0.214125	0.2287			SRP72	6731	-0.838048	0.0917
	DGCR14	8220	0.286881	0.2983			SRP9	6726	-3.71596	0.2696
	DGCR2	9993	0.298658	0.1047			SRPK1	6732	-2.21023	0.0247
	DGCR6	8214	-3.44222	0.132			SRRM1	10250	-2.25705	0.1779
	DGCR6L	85359	0.536053	0.0771			SS18	6760	-3.09173	0.2911
	DGKB	1607	0.275007	0.0226			SS18L1	26039	-1.33206	0.2519
	DHCR7	1717	0.263034	0.1492			SSR1	6745	-1.86145	0.2959
	DHDDS	79947	-3.96128	0.2832			ST5	6764	-5.93016	0.2913
	DHODH	1723	0.214125	0.4326			STAG1	10274	-3.76219	0.151
	DHRS1	115817	-1.22803	0.2091			STAM	8027	-0.857521	0.151
	DHRS4	10901	0.0426443	0.9354			STIL	6491	-3.35845	0.172
	DHRS4L2	317749	0.0426443	0.8922			STK3	6788	-3.67484	0.1314
	DHRS7B	25979	0.0840643	0.91			STRAP	11171	-3.16488	0.2442
	DHX15	1665	-0.392895	0.0227			STUB1	10273	0.632268	0.02
	DHX29	54505	-2.5121	0.4135			STX12	23673	-1.74275	0.022
	DHX36	170506	-0.410428	0.1673			STX6	10228	-1.42237	0.0267
	DHX37	57647	-4.83239	0.1552			STXBP3	6814	-3.63487	0.0982
	DHX40	79665	-6.96578	0.3136			SULT1A1	6817	-0.628831	0.0157
	DIAPH2	1730	-0.233278	0.2127			SUMO2	6613	-5.86986	0.062
	DICER1	23405	-1.98393	0.0522			SUMO4	387082	-1.55004	0.0777
	DIO3	1735	0.214125	0.0802			SUOX	6821	-4.03978	0.1437
	DIP2A	23181	0.176323	0.6118			SUZ12	23512	-1.53533	0.0729
	DIP2B	57609	-6.23243	0.2764			SVIL	6840	0.659925	0.1707
	DISC1	27185	0.226509	0.3926			SYCP2	10388	-2.43753	0.0352
	DISP1	84976	-5.18968	0.283			SYNJ1	8867	-2.99194	0.1662
	DIXDC1	85458	0.0976108	0.9869			TADA1L	117143	-2.09296	0.0794
	DKFZP564O0823	25849	0.137504	0.7567			TAF10	6881	0.604071	0.0892
	DKFZp586I1420	222161	-1.04365	0.1145			TBC1D15	64786	-1.19199	0.2568
	DLAT	1737	-0.0146453	0.2277			TBCE	6905	-0.686638	0.0294
	DLEU2	8847	-4.08314	0.1244			TCP1	6950	-0.794357	0.0785
	DMC1	11144	0.189034	0.3316			TDRD7	23424	-3.9908	0.0758
	DMD	1756	0.286881	0.0397			TDRD9	122402	-3.36438	0.2387
	DMTF1	9988	-0.0863542	0.2199			TERF1	7013	-3.26534	0.0897
	DMXL1	1657	-1.51251	0.0253			TETRAN	10227	-0.635091	0.2084
	DNAH9	1770	0.275007	0.0531			TFAM	7019	-4.65109	0.0109
	DNAJA2	10294	-3.00694	0.0663			TFCP2	7024	-2.23786	0.1375
	DNAJA3	9093	-3.36587	0.0847			TFRC	7037	-1.23141	0.2332
	DNAJA4	55466	-1.14083	0.2972			TGOLN2	10618	-2.02679	0.1107
	DNAJB12	54788	0.0565835	0.8982			THEX1	90459	-3.673	0.1495
	DNAJB14	79982	-1.47193	0.1844			THUMPD1	55623	-1.06522	0.1315
	DNAJB2	3300	0.400538	0.0461			TIA1	7072	-3.59597	0.1038
	DNAJC10	54431	-0.909689	0.0163			TICAM2	353376	-1.12658	0.0032
	DNAJC15	29103	-0.961564	0.1897			TIMM8A	1678	-1.662	0.0515
	DNAJC4	3338	0.575312	0.0027			TIPRL	261726	-1.31689	0.2959
	DNAJC5	80331	0.0285692	0.6509			TLE4	7091	-4.26534	0.0794
	DND1	373863	0.31034	0.1071			TLR1	7096	-1.6034	0.2155
	DNM1L	10059	-0.321207	0.1559			TLR8	51311	-5.63666	0.2494
	DNM2	1785	0.475085	0.0882			TM2D1	83941	-3.59423	0.1288
	DNMT1	1786	-2.35181	0.0439			TM6SF1	53346	-0.631958	0.0677
	DNTT	1791	0.263034	0.0196			TM9SF2	9375	-2.85726	0.0297
	DNTTIP1	116092	0.0426443	0.8104			TMED7	51014	-0.965503	0.103
	DOC2A	8448	0.176323	0.4138			TMEM115	11070	-4.36885	0.0276
	DOCK10	55619	-2.88257	0.3731			TMEM126B	55863	-0.756331	0.2972
	DOCK11	139818	-1.98908	0.2687			TMEM134	80194	0.62293	0.052
	DOCK8	81704	-4.55979	0.3467			TMEM150	129303	-5.51953	0.0593
	DPAGT1	1798	0.163499	0.7593			TMEM170B	100113407	-2.03386	0.0776
	DPF3	8110	0.250962	0.0464			TMEM184C	55751	-2.28279	0.0161
	DPH2	1802	0.0976108	0.8975			TMEM41B	440026	-2.18508	0.2973
	DPM2	8818	0.226509	0.3383			TMEM49	81671	-0.976816	0.1191
	DPM3	54344	0.400538	0.1809			TMEM55A	55529	-4.24059	0.0986
	DPP3	10072	0.189034	0.1381			TMEM70	54968	-4.82828	0.0971
	DPP4	1803	-2.73408	0.1931			TMOD2	29767	-2.47714	0.1536
	DPP7	29952	0.536053	0.0805			TMTC4	84899	-2.02268	0.0608
	DPP9	91039	0.545968	0.0881			TNFSF10	8743	-2.2605	0.1604
	DPPA4	55211	0.0703893	0.8573			TOMM40	10452	-1.40813	0.0448
	DPRXP4	503645	0.443607	0.1831			TPARL	55858	-3.4933	0.0465
	DPY19L3	147991	-0.564051	0.0867			TPK1	27010	-4.58381	0.1905
	DPY19L4	286148	-0.411195	0.0561			TPP2	7174	-2.87938	0.113
	DPYD	1806	-1.66612	0.1273			TRAK1	22906	-4.3452	0.1426
	DR1	1810	-1.30864	0.1781			TRAPPC6B	122553	-2.50063	0.1532
	DSC2	1824	0.111031	0.9713			TRIAP1	51499	-1.0625	0.1324
	DSCAM	1826	0.0840643	0.9705			TRIP12	9320	-3.95009	0.0647
	DSCR2	8624	-1.72118	0.3004			TSEN15	116461	-10	0.0088
	DSU	55686	0.111031	0.9442			TSN	7247	-2.25774	0.0584
	DTNBP1	84062	0.0976108	0.9082			TSPAN17	26262	-8.64386	0.1813
	DTWD1	56986	0.0703893	0.7613			TSPAN31	6302	-2.36513	0.0168
	DTX2	113878	-3.6206	0.1843			TSPAN32	10077	1.12433	0.0143
	DUSP10	11221	0.124328	0.9557			TSRC1	54507	-1.99137	0.0752
	DUSP13	51207	0.163499	0.2914			TST	7263	-3.42818	0.1796
	DUSP2	1844	0.378512	0.7569			TTC13	79573	-4.50964	0.1166
	DUSP3	1845	-1.54204	0.7029			TTF2	8458	-2.65381	0.0408
	DUSP6	1848	-3.8762	0.2347			TUBD1	51174	-3.39289	0.2
	DYNC1H1	1778	0.0143553	0.8607			TUBE1	51175	-4.99309	0.0298
	DYNLL2	140735	0.137504	0.8537			TXNDC	81542	-4.58381	0.0272
	DYNLRB1	83658	0.443607	0.0698			TXNDC10	54495	-0.722372	0.2032
	EBF	1879	-1.68919	0.2633			TXNRD2	10587	-3.35107	0.0821
	EBF2	64641	0.111031	0.9844			TYW1B	441250	-1.32626	0.0246
	EBP	10682	0.176323	0.4879			UBE1C	9039	-1.53701	0.055
	ECAT8	91646	0.0143553	0.3697			UBE1DC1	79876	-2.46674	0.0803
	ECH1	1891	0.0285692	0.7897			UBE2A	7319	-0.964376	0.0893
	ECHDC1	55862	-2.53116	0.0327			UBE2G1	7326	-1.78588	0.02
	ECHDC2	55268	-4.62238	0.5266			UBE2Q1	55585	-0.706983	0.2532
	ECHS1	1892	-0.628831	0.9253			UBE2Q2	92912	-1.79736	0.0389
	ECOP	81552	0.111031	0.9797			UBE3A	7337	-2.09111	0.0276
	EDA	1896	-1.29442	0.0861			UBE4A	9354	-1.38007	0.0781
	EDD1	51366	-1.40202	0.2331			UBIAD1	29914	-2.86986	0.0974
	EDF1	8721	0.378512	0.0397			UBXD6	7993	-1.04931	0.2532
	EDG6	8698	0.887525	0.0376			UBXD8	23197	-1.68873	0.0365
	EEF1A1	1915	-1.75147	0.0027			UHRF2	115426	-0.979658	0.2461
	EEF1B2	1933	0.0426443	0.9266			ULK2	9706	-2.41658	0.1662
	EEF1D	1936	0.495695	0.05			UNC13D	201294	0.687061	0.1287
	EFHA1	221154	-0.0863542	0.1674			UNQ501	374882	-2.59946	0.2038
	EFHC2	80258	-0.175762	0.0057			UPF2	26019	-3.03032	0.0959
	EFNA1	1942	0.0143553	0.6764			UPF3B	65109	-1.31366	0.2021
	EHBP1L1	254102	0.887525	0.0099			USP1	7398	-0.763905	0.1102
	EIF1AX	1964	-0.669097	0.0402			USP10	9100	-5.36885	0.1629
	EIF1AY	9086	0.0703893	0.6852			USP14	9097	-1.59553	0.1213
	EIF1B	10289	0	0.6418			USP16	10600	-2.54036	0.2019
	EIF2AK2	5610	-3.12658	0.6263			USP38	84640	-5.39897	0.2668
	EIF2S3	1968	-2.17462	0.7297			USP9X	8239	-1.46435	0.1596
	EIF3S10	8661	-0.451662	0.0522			UTP15	84135	-2.14051	0.0761
	EIF3S12	27335	0.15056	0.476			VAPA	9218	-1.91812	0.2155
	EIF3S4	8666	0.15056	0.324			VAV3	10451	-1.2512	0.2443
	EIF3S6	3646	-2.51705	0.1106			VBP1	7411	-2.93126	0.1534
	EIF3S6IP	51386	0.238787	0.1569			VDP	8615	-2.91702	0.0824
	EIF3S9	8662	0.214125	0.5466			VPS13A	23230	-2.43207	0.0398
	EIF4E	1977	-0.425269	0.0351			VPS26	9559	-1.29477	0.1723
	EIF4G1	1981	0.163499	0.356			VPS36	51028	-1.80844	0.1502
	EIF5	1983	-2.57863	0.2119			VPS37A	137492	-1.3812	0.1573
	ELA2	1991	0.163499	0.6187			VRK1	7443	-5.43596	0.2729
	ELF1	1997	-0.0578421	0.0768			WDR18	57418	-2.05949	0.0613
	ELK4	2005	-2.5154	0.0591			WDR81	124997	0.62293	0.0636
	ELL	8178	0.0976108	0.812			WSB1	26118	-3.08314	0.0783
	ELOF1	84337	0.454176	0.0706			WWP1	11059	-0.751708	0.1821
	EMD	2010	0.0976108	0.2088			XAB2	56949	0.799087	0.0812
	EMILIN2	84034	-1.31437	0.104			XPO4	64328	-3.41581	0.1291
	EML2	24139	0.0703893	0.9443			XPO7	23039	-0.780661	0.1588
	EML3	256364	-1.08467	0.2668			XPR1	9213	-1.69432	0.0881
	EML4	27436	-2.69059	0.6487			YARS	8565	-2.22297	0.0072
	EMP3	2014	0.782409	0.1075			YIF1A	10897	-3.12029	0.0459
	EMR4	326342	0.124328	0.9705			YIF1B	90522	0.604071	0.0595
	ENAM	10117	0.201634	0.3883			YPEL2	388403	-0.62171	0.1169
	ENDOGL1	9941	0	0.3446			YTHDC2	64848	-4.65472	0.1333
	ENO1	2023	0.214125	0.3335			YY1	7528	-1.71312	0.2232
	ENTPD4	9583	0.263034	0.506			ZA20D3	54469	-4.1818	0.0377
	ENTPD6	955	0.411426	0.2544			ZAP70	7535	0.85599	0.0418
	EPB41L3	23136	-3.86986	0.0155			ZBTB11	27107	-2.17853	0.0728
	EPB41L4A	64097	0.137504	0.8057			ZBTB24	9841	-2.30829	0.0417
	EPB41L5	57669	-0.309181	0.3559			ZC3H3	23144	-0.746858	0.1499
	EPHA6	285220	0.214125	0.356			ZC3HC1	51530	-4.64025	0.235
	EPIM	2054	-1.24674	0.0172			ZDHHC17	23390	-4.65472	0.1696
	EPN2	22905	0.298658	0.0247			ZDHHC9	51114	-4.12532	0.0819
	EPRS	2058	-4.25705	0.5071			ZF	58487	-4.08559	0.0926
	EPS15	2060	-0.862759	0.0586			ZFP36L1	677	-3.60121	0.0917
	EPS15L1	58513	0.137504	0.574			ZFP90	146198	-1.81502	0.2313
	EPS8	2059	-0.91213	0.3638			ZFPM1	161882	0.823749	0.1186
	ERBB2IP	55914	-1.53032	0.2644			ZFR	51663	-2.14688	0.0511
	ERC1	23085	0.0976108	0.9832			ZFX	7543	-4.18442	0.2019
	ERCC1	2067	0.298658	0.2737			ZMAT1	84460	-3.65836	0.1597
	ERF	2077	0.250962	0.3168			ZMYM1	79830	-1.78737	0.2397
	ERGIC1	57222	-2.23582	0.9288			ZNF131	7690	-1.48641	0.0006
	ERGIC3	51614	0.650765	0.0423			ZNF14	7561	-1.4135	0.1755
	ERICH1	157697	-1.44026	0.1555			ZNF184	7738	-1.39403	0.1674
	ERO1LB	56605	-4.53282	0.1162			ZNF195	7748	-3.70275	0.2389
	ERP29	10961	0.536053	0.3397			ZNF198	7750	-8.58727	0.1018
	ESAM	90952	0.238787	0.5587			ZNF20	7568	-5.64386	0.1956
	ESD	2098	-3.18574	0.9172			ZNF22	7570	-2.40736	0.2632
	ETFB	2109	0.411426	0.2964			ZNF236	7776	-1.92522	1e-06
	ETNK1	55500	-1.98908	0.2597			ZNF294	26046	-3.78986	0.1493
	ETV2	2116	-0.580785	0.1513			ZNF383	163087	-8.00231	0.0281
	EVA1	10205	-3.73121	0.098			ZNF43	7594	-2.78986	0.0417
	EVI2A	2123	-3.4344	0.0995			ZNF431	170959	-4.65472	0.1024
	EVI2B	2124	-1.04365	0.0398			ZNF467	168544	-2.73504	0.1289
	EVI5L	115704	0.111031	0.7797			ZNF493	284443	-2.23718	0.0893
	EXOC1	55763	-3.38987	0.1271			ZNF539	9534	-2.59335	0.1204
	EXOC6	54536	-1.84115	0.0288			ZNF559	84527	-2.96241	0.2471
	EXOSC4	54512	0.238787	0.2513			ZNF567	163081	-2.57605	0.1579
	EXOSC5	56915	0.422233	0.0763			ZNF586	54807	-1.38082	0.2209
	EYA1	2138	0.214125	0.1225			ZNF626	199777	-2.4933	0.1795
	F2RL1	2150	-2.16683	0.3446			ZNF644	84146	-4.84477	0.1447
	FAH	2184	0.176323	0.3723			ZNF650	130507	-2.96804	0.0006
	FAHD2B	151313	0.0976108	0.7648			ZNF654	55279	-2.68501	0.143
	FAIM	55179	0.275007	0.0868			ZNF675	171392	-1.19429	0.0687
	FAM101A	144347	0.124328	0.9673			ZNF681	148213	-0.792857	0.135
	FAM102B	284611	-3.14688	0.1547			ZNF683	257101	0.933573	0.1357
	FAM103A1	83640	-2.87514	0.3058			ZNF700	90592	-1.80138	0.2649
	FAM107B	83641	-0.390056	0.7076			ZNF708	7562	-0.688032	0.0314
	FAM10A7	155019	0.201634	0.2183			ZNF714	148206	-3.14305	0.2646
	FAM112B	121355	0.111031	0.9187			ZNF781	163115	-1.57004	0.2667
	FAM115B	653199	0.201634	0.2624			ZNF80	7634	-2.25705	0.2583
	FAM120A	23196	-1.37109	0.1043			ZNF83	55769	-2.22432	0.0515
	FAM120AOS	158293	-4.15586	0.115			ZRF1	27000	-1.65336	0.1005
	FAM122A	116224	0.0143553	0.6612			ZSWIM6	57688	-3.19363	0.185
	FAM122B	159090	-3.93677	0.2482			ZZZ3	26009	-2.42043	0.2519
	FAM122C	159091	-5.58727	0.0642
	FAM125A	93343	0.124328	0.7025
	FAM127B	26071	0.176323	0.3629
	FAM129B	64855	0.333424	0.3087
	FAM13A1	10144	-1.77547	0.0231
	FAM14A	83982	0.464668	0.0761
	FAM30A	9834	0.464668	0.2668
	FAM32A	26017	-1.66246	0.4447
	FAM35A	54537	-1.90185	0.0145
	FAM3C	10447	-2.26812	0.2842
	FAM43A	131583	-3.37632	0.7616
	FAM44B	91272	-2.39745	0.274
	FAM49B	51571	-1.6206	0.0197
	FAM53A	152877	-0.105784	0.0103
	FAM53B	9679	0.389567	0.2016
	FAM64A	54478	-3.91485	0.0372
	FAM70B	348013	0.201634	0.3753
	FAM73A	374986	-4.17137	0.1613
	FAM75C1	441452	0.0976108	0.9759
	FAM76B	143684	-7.58727	0.2183
	FAM80B	57494	-0.373514	0.5594
	FAM83F	113828	0.189034	0.6469
	FAM86A	196483	0.201634	0.3952
	FAM86B1	85002	0.226509	0.1483
	FAM89A	375061	-3.52616	0.1102
	FAM89B	23625	0.731183	0.096
	FAM8A1	51439	-0.233447	0.3165
	FAM90A19	728753	0.226509	0.1482
	FAM91A1	157769	-0.395359	0.036
	FAM96B	51647	0.263034	0.1049
	FAM98B	283742	0	0.4019
	FANCF	2188	0.0840643	0.9785
	FARP1	10160	0.226509	0.1935
	FASTK	10922	0.411426	0.0406
	FAU	2197	0.321928	0.1428
	FBLN1	2192	-3.25705	0.5689
	FBP1	2203	0.0976108	0.898
	FBXL10	84678	-1.87461	0.1706
	FBXL12	54850	-1.17495	0.68
	FBXL3	26224	-1.343	0.02
	FBXL6	26233	0.575312	0.0886
	FBXO11	80204	-0.669556	0.0219
	FBXO16	157574	0.238787	0.2127
	FBXO22	26263	-2.48924	0.0699
	FBXO28	23219	-0.752194	0.0435
	FBXO32	114907	-1.82011	0.2228
	FBXO34	55030	-3.94564	0.2007
	FBXO38	81545	-0.517048	0.1669
	FBXO44	93611	0.176323	0.3468
	FBXW5	54461	0.565597	0.0013
	FBXW7	55294	-0.179515	0.2643
	FBXW8	26259	0.275007	0.0048
	FCGR1B	2210	-0.444576	0.1132
	FCGRT	2217	0.226509	0.513
	FCHO2	115548	-2.35402	0.1456
	FCHSD1	89848	0.31034	0.1553
	FCN1	2219	-0.734563	0.7819
	FCRL3	115352	-2.16618	0.3011
	FCRL5	83416	0.124328	0.9255
	FEN1	2237	0.0285692	0.7719
	FEZ2	9637	-1.59553	0.1381
	FGD6	55785	-0.583809	0.0067
	FGFR1OP2	26127	-1.56362	0.0958
	FGGY	55277	-1.44458	0.0276
	FH	2271	-1.3452	0.0794
	FIS1	51024	0.526069	0.0794
	FKBP14	55033	0.124328	0.712
	FKBP1A	2280	0.263034	0.4181
	FKBP2	2286	0.443607	0.1625
	FKBP3	2287	-0.88071	0.1708
	FKSG14	64105	-8.20025	0.2148
	FLI1	2313	-2.58901	0.0131
	FLII	2314	-2.2365	0.8813
	FLJ45684	400666	0.31034	0.0026
	FLOT1	10211	0.464668	0.1523
	FLT4	2324	0.189034	0.5736
	FMOD	2331	0.250962	0.2646
	FN5	56935	-3.12029	0.263
	FNBP1L	54874	0.0285692	0.628
	FNDC3A	22862	-2.95456	0.0642
	FNDC6	53833	0.15056	0.7801
	FOLR2	2350	0.163499	0.7951
	FOXD1	2297	0.201634	0.2719
	FOXO3A	2309	0.0840643	0.8828
	FOXP3	50943	0.15056	0.7293
	FOXRED1	55572	0.333424	0.1816
	FPGT	8790	0.0285692	0.5011
	FPRL2	2359	-1.64521	0.1717
	FRAS1	80144	0.176323	0.3977
	FREQ	23413	0.0703893	0.81
	FRG1	2483	-2.19562	0.0587
	FRYL	285527	-0.744197	0.172
	FSTL1	11167	0.15056	0.8466
	FTHL8	2501	0.0565835	0.5644
	FTS	64400	-0.210062	0.5248
	FTSJ1	24140	0.250962	0.2013
	FUCA2	2519	-3.14688	0.8185
	FUSIP1	10772	0.555816	0.1046
	FVT1	2531	0.0285692	0.9587
	FXYD6	53826	0.0565835	0.6811
	FYB	2533	-0.392895	0.1437
	FYTTD1	84248	-3.06975	0.1558
	FZD1	8321	0.0285692	0.765
	FZD2	2535	0.189034	0.774
	FZD7	8324	0.201634	0.4598
	FZR1	51343	0.15056	0.7227
	G3BP1	10146	-2.03682	0.1481
	G3BP2	9908	-0.264998	0.1772
	GABPA	2551	-1.77054	0.0954
	GABPB1	2553	0.124328	0.9434
	GABRB3	2562	0.201634	0.3765
	GALK2	2585	-1.16877	0.2169
	GALNT9	50614	0.0565835	0.782
	GANAB	23193	0.344828	0.041
	GAPDH	2597	0.464668	0.2676
	GAPVD1	26130	-2.87514	0.0925
	GARNL1	253959	-2.37782	0.173
	GART	2618	-1.43635	0.0386
	GAS2L1	10634	0.163499	0.727
	GAS6	2621	0.422233	0.1305
	GATAD2A	54815	0.0285692	0.6931
	GBAP	2630	0.124328	0.9578
	GBF1	8729	0.400538	0.1851
	GBL	64223	0.298658	0.0318
	GBP2	2634	-3.23243	0.2452
	GBP3	2635	-0.184916	0.1383
	GCA	25801	-0.211064	0.194
	GCH1	2643	-1.95232	0.0114
	GDPD4	220032	0.214125	0.4643
	GFI1B	8328	0.31034	0.0818
	GFM1	85476	-1.78389	0.1608
	GFM2	84340	-3.60999	0.0714
	GGA1	26088	0.201634	0.4727
	GGCX	2677	0.0285692	0.4791
	GGT2	728441	0.176323	0.6761
	GGTA1	2681	0.137504	0.8489
	GHITM	27069	-0.133052	0.1495
	GIMAP1	170575	-0.225666	0.385
	GIMAP2	26157	-2.60647	0.1269
	GIMAP4	55303	-0.267774	0.8759
	GIMAP6	474344	-5.65109	0.9566
	GIMAP7	168537	-0.82521	0.4842
	GIYD1	548593	0.31034	0.1324
	GLA	2717	-3.25017	0.0086
	GLB1	2720	-0.0917251	0.4504
	GLB1L	79411	-2.22297	0.2268
	GLCE	26035	-0.879383	0.3945
	GLE1L	2733	-2.78886	0.4076
	GLRX	2745	-0.753653	0.4906
	GLT1D1	144423	0.275007	0.0533
	GLT25D1	79709	0.201634	0.6666
	GLTSCR1	29998	-4.02562	0.0481
	GLUD1	2746	-1.1818	0.4944
	GMEB2	26205	-0.879383	0.0839
	GMFB	2764	-1.36364	0.0819
	GMPPA	29926	0.475085	0.1697
	GMPPB	29925	0.250962	0.3219
	GMPR2	51292	-2.78886	0.1032
	GMPS	8833	-2.59161	0.1359
	GNA13	10672	-2.57863	0.1582
	GNA14	9630	0.263034	0.0088
	GNA15	2769	-4.23786	0.8568
	GNAI2	2771	0.641546	0.045
	GNAO1	2775	0.275007	0.008
	GNB1L	54584	0.0703893	0.9921
	GNLY	10578	0.0143553	0.7117
	GNPAT	8443	-2.87091	0.0175
	GNPDA1	10007	0.31034	0.2796
	GNPNAT1	64841	0.0840643	0.8472
	GOLGA	55889	-0.252913	0.0758
	GOLGA2	2801	0.0976108	0.899
	GOLGA5	9950	-0.795609	0.1518
	GOLGA6	342096	0.286881	0.0624
	GOLGA8B	440270	-1.55089	0.4698
	GOLPH4	27333	-2.5632	0.0005
	GOPC	57120	-0.0128975	0.366
	GOT1	2805	-0.635764	0.5483
	GP1BA	2811	0.124328	0.702
	GPAA1	8733	0.584963	0.1318
	GPBP1	65056	-0.231075	0.1468
	GPBP1L1	60313	-5.8365	0.1328
	GPIAP1	4076	-5.8365	0.0021
	GPNMB	10457	0.111031	0.95
	GPR108	56927	0.641546	0.0569
	GPR126	57211	0.137504	0.8412
	GPR160	26996	-0.535541	0.135
	GPR162	27239	-3.38233	0.143
	GPR172A	79581	0.516015	0.2456
	GPR174	84636	0.0703893	0.7447
	GPR175	131601	0.286881	0.3851
	GPR183	1880	-2.77992	0.0925
	GPR27	2850	0.0976108	0.8704
	GPR34	2857	0.0840643	0.9004
	GPS1	2873	0.422233	0.1129
	GPSN2	9524	0.613532	0.091
	GPX1	2876	0.298658	0.3099
	GPX4	2879	0.31034	0.2669
	GRAMD1C	54762	-1.29301	0.2994
	GRAP	10750	0.275007	0.1747
	GRHL1	29841	0.137504	0.8838
	GRIK1	2897	0.163499	0.6695
	GRINA	2907	0.443607	0.5436
	GRIPAP1	56850	0.0426443	0.7631
	GRK4	2868	0.189034	0.4331
	GRK6	2870	0.378512	0.1742
	GRLF1	2909	0.263034	0.0001
	GRM2	2912	-2.16359	0.6337
	GRPEL2	134266	-0.385149	0.3136
	GRSF1	2926	-0.589225	0.0432
	GSN	2934	0.214125	0.5943
	GSTA4	2941	0.0565835	0.7338
	GSTO1	9446	0.0426443	0.7161
	GTF2F2	2963	-2.86355	0.1049
	GTF2IRD2B	389524	-10	0.476
	GTF3C1	2975	0.526069	0.0523
	GTF3C2	2976	-1.10191	0.4167
	GTF3C3	9330	-0.221791	0.0845
	GTPBP1	9567	0.275007	0.156
	GTPBP4	23560	-1.11779	0.2582
	GUK1	2987	0.356144	0.0171
	GUSB	2990	-3.97483	0.7644
	GUSBL2	375513	0.124328	0.7021
	GVIN1	387751	-2.72738	0.844
	GYPE	2996	0.214125	0.4778
	GZMM	3004	0.970854	0.0937
	H1FX	8971	0.536053	0.2597
	H2AFJ	55766	-1.98279	0.1238
	H2AFX	3014	0.443607	0.1353
	H3F3A	3020	0.0976108	0.2585
	HACE1	57531	-0.769551	0.3656
	HAGHL	84264	0.422233	0.1804
	HAND2	9464	0.0840643	0.9073
	HARSL	23438	-0.0616013	0.2385
	HAT1	8520	-2.39973	0.2633
	HAVCR2	84868	-0.876996	0.2532
	HBA1	3039	0.85599	0.0834
	HBD	100187828	-2.29761	0.5209
	HBII-429	594838	-0.0340126	0.1507
	HCA112	55365	0.0285692	0.8987
	HCFC1R1	54985	0.613532	0.095
	HCN4	10021	0.111031	0.9665
	HCST	10870	0.669027	0.0804
	HDAC2	3066	-2.12847	0.0814
	HDAC4	9759	-2.3474	0.0548
	HDC	3067	0.485427	0.6723
	HDGF	3068	0.389567	0.3228
	HDHD1A	8226	-0.476338	0.0952
	HDHD3	81932	0.286881	0.0924
	HEATR5B	54497	-2.19628	0.3008
	HEBP1	50865	-4.01159	0.02
	HEBP2	23593	-3.24059	0.2103
	HECTD2	143279	-0.244685	0.6322
	HECW2	57520	0.15056	0.6804
	HERC4	26091	-2.11279	0.066
	HEXA	3073	0.0976108	0.8909
	HGD	3081	0.176323	0.7556
	HHEX	3087	-2.84166	0.1066
	HHLA1	10086	0.214125	0.3342
	HIAT1	64645	-3.38082	0.0439
	HIATL2	84278	0.201634	0.7532
	HIF3A	64344	0.238787	0.002
	HIGD1A	25994	-1.081	0.2142
	HIGD2A	192286	0.632268	0.2297
	HINT2	84681	0.422233	0.1673
	HIP1	3092	0.137504	0.7455
	HIP1R	9026	0.505891	0.1863
	HIP2	3093	-4.4933	0.3076
	HIPK3	10114	-2.05289	0.1868
	HISPPD2A	9677	0.214125	0.3191
	HIST1H2BF	8343	0.0426443	0.8197
	HIST2H3C	126961	0.176323	0.9198
	HIST2H4B	554313	-2.98051	0.3701
	HK1	3098	0.201634	0.0987
	HK2	3099	-6.02093	0.0591
	HLA-DPB1	3115	-1.87356	0.7312
	HLA-DQB1	3119	0.604071	0.5274
	HLA-DRB6	3128	0.0426443	0.6581
	HLA-E	3133	0.422233	0.0433
	HLA-F	3134	0.344828	0.1606
	HM13	81502	0.286881	0.0999
	HMBS	3145	-2.46753	0.1934
	HMFN0839	84803	-5.57347	0.8683
	HMGB1	3146	-0.426819	0.0594
	HMGCL	3155	-2.10843	0.1711
	HNMT	3176	-1.91648	0.0311
	HNRNPA2B1	3181	-1.34887	0.026
	HNRPAB	3182	-3.45799	0.039
	HNRPDL	9987	-8.07826	0.1028
	HNRPH3	3189	-0.0325362	0.0403
	HNRPK	3190	-0.715249	0.7595
	HNRPM	4670	0.214125	0.1496
	HNRPUL1	11100	0.0840643	0.6442
	HNRPUL2	221092	-0.748554	0.9573
	HOXA1	3198	0.286881	0.0417
	HOXB3	3213	0.286881	0.0254
	HP	3240	0.0426443	0.7179
	HPCAL1	3241	-2.47794	0.1462
	HPCAL4	51440	-1.91376	0.123
	HPS1	3257	0.298658	0.0026
	HPSE	10855	-2.81604	0.1815
	HRIHFB2122	11078	0.226509	0.1925
	HRK	8739	0.275007	0.5911
	HS2ST1	9653	-1.10749	0.0421
	HSD17B12	51144	-2.03919	0.145
	HSD17B6	8630	0.15056	0.5359
	HSF2	3298	-0.166503	0.2268
	HSF4	3299	0.275007	0.021
	HSP90AA1	3320	-0.48217	0.1719
	HSPA1A	3303	-0.236333	0.1305
	HSPA5	3309	-3.22297	0.0397
	HSPC171	29100	0.250962	0.0652
	HSPD1	3329	-0.558517	0.0487
	HTF9C	27037	0.356144	0.1159
	HTLF	3344	-3.3555	0.0089
	HTR7	3363	0.238787	0.4157
	HYAL3	8372	0.124328	0.8423
	HYOU1	10525	0.422233	0.0085
	HYPK	25764	-1.39859	0.3658
	IBTK	25998	-1.9596	0.1713
	ICHTHYIN	348938	0.137504	0.8654
	ICK	22858	-1.35882	0.4836
	ICMT	23463	0.189034	0.6988
	IDE	3416	-1.18771	0.0242
	IDH1	3417	-0.357714	0.4879
	IDH3G	3421	0.516015	0.1319
	IDI1	3422	-8.96578	0.0761
	IDS	3423	-3.59074	0.1623
	IER3	8870	0.0840643	0.771
	IER3IP1	51124	-3.68594	0.1703
	IFIH1	64135	-2.76808	0.2979
	IFNGR1	3459	-2.66018	0.087
	IFP38	83880	-1.98051	0.1438
	IFT122	55764	-0.731206	0.3368
	IFT74	80173	-2.96128	0.1154
	IFT88	8100	-0.899964	0.5749
	IGFBP1	3484	0.214125	0.2878
	IGFBPL1	347252	0.0426443	0.834
	IGFL1	374918	0.321928	0.1288
	IGHMBP2	3508	0.238787	0.3309
	IGLL1	3543	1.02148	0.0506
	IGSF6	10261	-2.63666	0.6928
	IGSF8	93185	0.201634	0.1501
	IHPK1	9807	0.238787	0.3913
	IHPK2	51447	-2.14688	0.9108
	IIP45	60672	0.250962	0.1107
	IKBKAP	8518	-5.88683	0.3609
	IL12RB1	3594	-5.9568	0.0089
	IL17	3605	0.250962	0.0211
	IL19	29949	0.0565835	0.7612
	IL1RAP	3556	-0.0163953	0.0361
	IL27RA	9466	0.286881	0.2799
	IL32	9235	-0.361046	0.5197
	IL7R	3575	0	0.5863
	ILDR1	286676	0.163499	0.2842
	ILF3	3609	-2.32049	0.0554
	ILK	3611	0.176323	0.4081
	IMPA2	3613	0.124328	0.8845
	IMPDH1	3614	0.286881	0.5181
	INDO	3620	-1.06552	0.3305
	ING5	84289	0.189034	0.8057
	INPP5F	22876	0.31034	0.0954
	INSIG1	3638	-0.624377	0.0198
	IPO11	51194	-5.81198	0.0272
	IPO13	9670	0.545968	0.0291
	IQCB1	9657	-0.594443	0.0398
	IQGAP2	10788	-1.57046	0.342
	IQSEC3	440073	0.0143553	0.4239
	IQWD1	55827	-1.58294	0.1089
	IREB2	3658	-0.886566	0.1507
	IRF2	3660	-2.02503	0.3839
	IRF2BP1	26145	0.475085	0.05
	IRF3	3661	0.713696	0.0554
	IRS1	3667	0.0143553	0.3902
	IRX1	79192	0.214125	0.5213
	ISLR	3671	0.189034	0.4675
	ISOC2	79763	0.378512	0.2206
	ITGA4	3676	-0.213571	0.136
	ITGA6	3655	-0.689427	0.335
	ITGA9	3680	0.137504	0.8029
	ITGB1BP1	9270	0.286881	0.6988
	ITGB4	3691	0.163499	0.698
	ITGB4BP	3692	0.485427	0.0218
	ITGB7	3695	0.485427	0.0006
	ITIH1	3697	0.201634	0.0618
	ITM2A	9452	-1.87356	0.1583
	ITM2C	81618	0.495695	0.0736
	ITPA	3704	0.176323	0.537
	ITPKA	3706	0.238787	0.1736
	IVD	3712	0	0.6664
	IVNS1ABP	10625	-4.23514	0.2947
	JAGN1	84522	-1.35882	0.4023
	JAK2	3717	-3.83033	0.0828
	JDP2	122953	-3.39289	0.0037
	JMJD1C	221037	-0.059946	0.0498
	JMJD2A	9682	0.176323	0.3833
	JMJD2B	23030	0.137504	0.8063
	JMJD5	79831	0.238787	0.1404
	JMY	133746	-3.28209	0.1937
	JOSD3	79101	-0.201576	0.0292
	JPH2	57158	-1.93291	0.4781
	JSRP1	126306	0.189034	0.6326
	K-ALPHA-1	10376	0.176323	0.3062
	KALRN	8997	0.226509	0.0669
	KAT3	56267	-0.640929	0.1157
	KBTBD7	84078	-1.3496	0.215
	KCNH3	23416	0.0143553	0.8888
	KCNJ10	3766	0.176323	0.631
	KCNK7	10089	0.15056	0.6303
	KCTD10	83892	-1.25017	0.4636
	KCTD12	115207	-1.06764	0.9899
	KCTD6	200845	-1.07826	0.0629
	KCTD9	54793	-1.58338	0.3151
	KDELR2	11014	0.0143553	0.9879
	KIAA0040	9674	-6.09789	0.601
	KIAA0090	23065	-1.83702	0.2597
	KIAA0103	9694	0	0.458
	KIAA0152	9761	0.286881	0.1536
	KIAA0232	9778	-0.690591	0.2287
	KIAA0240	23506	-0.99683	0.2921
	KIAA0261	23063	0.163499	0.7593
	KIAA0323	23351	0.400538	0.2648
	KIAA0367	158471	0.176323	0.6672
	KIAA0372	9652	-1.80088	0.5856
	KIAA0423	23116	-3.12029	0.0371
	KIAA0528	9847	-0.652221	0.1058
	KIAA0564	23078	-4.44536	0.1364
	KIAA0652	9776	0.0285692	0.1776
	KIAA0664	23277	0.263034	0.355
	KIAA0692	23141	0.201634	0.3391
	KIAA0753	9851	-1.95176	0.2917
	KIAA0776	23376	-3.35402	0.0988
	KIAA0947	23379	-4.2849	0.2906
	KIAA1033	23325	-10	0.0541
	KIAA1191	57179	-0.147202	0.115
	KIAA1211	57482	0.0976108	0.928
	KIAA1267	284058	-1.99712	0.2347
	KIAA1279	26128	0.0143553	0.3995
	KIAA1287	57508	-4.17397	0.0847
	KIAA1328	57536	0.0703893	0.7298
	KIAA1333	55632	-1.46156	0.1275
	KIAA1370	56204	-10	0.2714
	KIAA1383	54627	0.0840643	0.8369
	KIAA1411	57579	-2.65381	0.0361
	KIAA1712	80817	0.226509	0.1407
	KIAA1715	80856	0.0285692	0.5357
	KIAA1731	85459	-3.43596	0.3133
	KIAA1754L	150771	0.321928	0.0529
	KIAA1794	55215	-0.0245899	0.0418
	KIAA1840	80208	-0.821891	0.4736
	KIAA1913	114801	-3.09173	0.5026
	KIAA2013	90231	0.400538	0.1212
	KIF2	3796	-6.60121	0.8516
	KIF22	3835	0.485427	0.1502
	KIF27	55582	0.0143553	0.2449
	KIF5C	3800	-2.06794	0.4377
	KIFAP3	22920	-0.813753	0.1278
	KIFC1	3833	0.163499	0.6634
	KLF12	11278	0.321928	0.3789
	KLF5	688	0.176323	0.5081
	KLF6	1316	0.475085	0.2092
	KLF7	8609	0.189034	0.6453
	KLHDC3	116138	-1.50922	0.0513
	KLHDC4	54758	-7.82828	0.4278
	KLHDC5	57542	-2.71312	0.3228
	KLHDC8B	200942	-2.54962	0.3838
	KLHL2	11275	-0.804148	0.118
	KLHL5	51088	-5.18442	0.0937
	KLRAQ1	129285	-2.62327	0.9341
	KNDC1	85442	0.15056	0.6007
	KPNA2	3838	-2.01567	0.0995
	KPNA3	3839	-3.31186	0.3073
	KPNA5	3841	-0.0368218	0.1767
	KPTN	11133	0.226509	0.2142
	KRIT1	889	-2.13037	0.4364
	KRT19	3880	0.15056	0.646
	KRTAP10-10	353333	0.275007	0.1629
	KRTAP13-3	337960	0.163499	0.5959
	KTN1	3895	-0.678765	0.1346
	Kua	387521	-0.21491	0.4504
	Kua-UEV	387522	0.275007	0.5929
	KYNU	8942	-0.0226834	0.0978
	L3MBTL	26013	-1.94508	0.1075
	L3MBTL3	84456	-0.446541	0.0828
	LACTB	114294	-2.20889	1e-06
	LACTB2	51110	-1.91757	1e-06
	LAD1	3898	0.189034	0.4429
	LAIR1	3903	0.137504	0.8901
	LAMP1	3916	-0.111695	0.9022
	LAMP2	3920	-5.64386	0.0025
	LAP3	51056	-2.97937	0.3674
	LAPTM4B	55353	0	0.7534
	LARP2	55132	-6.22162	0.0849
	LARP4	113251	-2.5345	0.1057
	LAT1-3TM	81893	0.15056	0.7526
	LCE1E	353135	0.226509	0.2362
	LCN2	3934	0.516015	0.6993
	LCOR	84458	-1.66612	0.3337
	LCP2	3937	-3.44222	0.0036
	LEAP-2	116842	-2.4933	0.5431
	LEMD3	23592	-0.318866	0.175
	LENG1	79165	0.176323	0.6606
	LEP	3952	0.0565835	0.3694
	LEPROTL1	23484	-4.01625	0.7571
	LGALS12	85329	0.263034	0.214
	LGALS3	3958	-2.30329	0.0089
	LGALS8	3964	-4.10284	0.0431
	LGI3	203190	0.189034	0.2954
	LHFP	10186	0.214125	0.0675
	LIG3	3980	0.176323	0.324
	LIG4	3981	-3.53617	0.0719
	LILRA2	11027	-0.673693	0.1972
	LILRB3	11025	-0.306502	0.1659
	LIMK1	3984	0.250962	0.2277
	LIMS1	3987	-1.9686	0.2584
	LIN7C	55327	-0.816799	0.1831
	LINS1	55180	-1.21961	0.1843
	LIPA	3988	-2.03446	0.0943
	LLGL2	3993	0.263034	0.1381
	LMAN1	3998	-5.12784	0.4974
	LMNA	4000	0.344828	0.4138
	LMNB2	84823	0.250962	0.4099
	LMO1	4004	-0.546456	0.2519
	LOC100128002	100128002	0.275007	0.1515
	LOC100128086	100128086	-0.938984	0.6
	LOC100128093	100128093	0.226509	0.0109
	LOC100128265	100128265	0.0703893	0.7882
	LOC100128691	100128691	0.0703893	0.9611
	LOC100129144	100129144	-0.125636	0.0991
	LOC100129322	100129322	0.565597	0.2347
	LOC100129697	100129697	0.15056	0.7447
	LOC100129707	100129707	0.214125	0.3362
	LOC100129878	100129878	0.111031	0.9288
	LOC100129966	100129966	0.250962	0.0548
	LOC100130298	100130298	0.275007	0.151
	LOC100130476	100130476	0.111031	0.8636
	LOC100130550	100130550	-0.554061	0.0208
	LOC100130746	100130746	-3.33935	0.3445
	LOC100130856	100130856	0.163499	0.3183
	LOC100130938	100130938	0.15056	0.6598
	LOC100131223	100131223	-0.00187672	0.2232
	LOC100131289	100131289	-1.71028	0.6341
	LOC100132287	100132287	0.124328	0.9308
	LOC100133091	100133091	0.214125	0.1885
	LOC100133478	100133478	0.238787	0.4254
	LOC100190986	100190986	0.226509	0.497
	LOC145783	145783	0.201634	0.3891
	LOC283788	283788	-2.48843	0.4956
	LOC285074	285074	-1.49127	0.3033
	LOC389834	389834	-2.1367	0.6213
	LOC389895	389895	0.176323	0.1873
	LOC389906	389906	0.163499	0.5912
	LOC391636	391636	0.0426443	0.3182
	LOC392364	392364	0.238787	0.2196
	LOC400464	400464	0.124328	0.8576
	LOC401317	401317	0.275007	0.1343
	LOC401357	401357	0.201634	0.752
	LOC441487	441487	0.0703893	0.6467
	LOC441711	441711	-1.77744	0.1669
	LOC606724	606724	0.584963	0.0607
	LOC641746	641746	0.124328	0.9275
	LOC642661	642661	0.176323	0.51
	LOC643373	643373	0.176323	0.5232
	LOC644086	644086	0.226509	0.5519
	LOC644525	644525	0.238787	0.0235
	LOC644634	644634	0.250962	0.0055
	LOC644841	644841	0.0703893	0.6001
	LOC645086	645086	-1.95288	0.0794
	LOC645139	645139	0.111031	0.9956
	LOC645177	645177	0.176323	0.3557
	LOC645314	645314	0.226509	0.2069
	LOC646214	646214	-2.13479	0.09
	LOC647150	647150	-1.89593	0.0155
	LOC651536	651536	0.176323	0.6048
	LOC653503	653503	-5.29903	1e-06
	LOC653712	653712	0.31034	0.1707
	LOC728098	728098	0.238787	0.5624
	LOC728138	728138	0.238787	0.2855
	LOC728728	728728	0.565597	0.1306
	LOC729296	729296	0.214125	0.2846
	LOC729774	729774	0.286881	0.1447
	LOC729887	729887	0.0840643	0.979
	LOC729941	729941	-3.28771	0.2819
	LOC732360	732360	0.367371	0.2519
	LPAR3	23566	-1.15072	0.1263
	LPGAT1	9926	-2.0607	0.2023
	LPPR4	9890	0.15056	0.7231
	LQK1	642946	0.378512	0.5848
	LRP2BP	55805	0.0565835	0.7439
	LRP6	4040	0.0703893	0.7786
	LRPAP1	4043	0.333424	0.1981
	LRRC14	9684	-0.244685	0.0975
	LRRC20	55222	-0.0581425	0.016
	LRRC29	26231	0.226509	0.2668
	LRRC37B	114659	-3.39289	0.2016
	LRRC39	127495	-3.4344	0.2584
	LRRC40	55631	-4.36885	0.0267
	LRRC41	10489	-5.22702	0.0827
	LRRC42	115353	-1.43557	0.0022
	LRRC48	83450	0.163499	0.7326
	LRRC6	23639	0.0285692	0.6695
	LRRFIP2	9209	-0.550676	0.1554
	LSM8	51691	-1.67438	0.0027
	LSMD1	84316	0.321928	0.3085
	LSS	4047	0.137504	0.8087
	LST-3TM12	338821	0.250962	0.1761
	LTB4R	1241	0.695994	0.1564
	LTBP3	4054	0.0565835	0.6348
	LTBP4	8425	0.918386	0.1344
	LTK	4058	0.238787	0.279
	LY6H	4062	0.226509	0.1079
	LY86	9450	0.485427	0.3366
	LYCAT	253558	-4.58381	0.4222
	LYK5	92335	-1.70557	0.2182
	LYPLA1	10434	-7.11779	0.3536
	LYSMD2	256586	-4.07339	0.2642
	LYSMD3	116068	-0.897006	0.1353
	LYSMD4	145748	0.176323	0.4344
	LZTR1	8216	0.15056	0.6195
	LZTS2	84445	0.286881	0.0042
	M6PRBP1	10226	-3.40507	0.9015
	MAF1	84232	0.495695	0.1129
	MAFB	9935	-0.823677	0.0175
	MAFF	23764	0.0703893	0.9214
	MAFG	4097	0.163499	0.5756
	MAGEA5	4104	0.176323	0.1715
	MAK10	60560	0.0143553	0.8298
	MALT1	10892	-3.22297	0.1844
	MAML1	9794	0.137504	0.6534
	MAML3	55534	-1.02268	0.0687
	MAN1A1	4121	-2.57949	0.2004
	MAN1B1	11253	0.176323	0.5594
	MAN2A1	4124	-1.45008	0.1844
	MAN2B1	4125	0.400538	0.3469
	MAP1A	4130	0.298658	0.0788
	MAP1B	4131	0.124328	0.8739
	MAP2K6	5608	0.0143553	0.4305
	MAP3K1	4214	-3.77794	0.3886
	MAP3K14	9020	0.250962	0.0511
	MAP3K7	6885	-0.267774	0.7159
	MAP3K7IP2	23118	-2.53282	0.2055
	MAP4K1	11184	0.475085	0.0408
	MAP4K3	8491	-0.83908	0.0499
	MAP4K5	11183	-2.64928	0.0062
	MAP6D1	79929	-2.09111	0.0178
	MAP7D2	256714	0.0565835	0.765
	MAPK10	5602	0.238787	0.136
	MAPKAP1	79109	-0.0614507	0.5499
	MAPKBP1	23005	0.201634	0.334
	MARCO	8685	0.0703893	0.9279
	MAT2B	27430	-2.57949	0.5007
	MATR3	9782	-0.39479	0.1808
	MBD2	8932	-1.75682	0.2877
	MBIP	51562	-2.13479	0.5326
	MBNL1	4154	-3.03032	0.1368
	MBNL2	10150	-1.68826	0.069
	MBP	4155	0.62293	0.0866
	MBTPS1	8720	-8.28771	0.564
	MCART6	401612	-0.603621	0.2957
	MCEMP1	199675	-2.39517	0.8978
	MCM2	4171	0.0703893	0.961
	MCM4	4173	0.15056	0.6559
	MCM5	4174	0.575312	0.0482
	MCMDC1	254394	-3.34227	0.1129
	MCOLN2	255231	-5.08804	0.8983
	MCTP1	79772	0.176323	0.3476
	MCTS1	28985	-3.65472	0.0878
	MDK	4192	0.201634	0.1149
	MDM1	56890	-0.678303	0.4356
	MDP-1	145553	0.286881	0.0155
	ME2	4200	-6.65836	0.0171
	MED19	219541	0.263034	0.4138
	MED25	81857	0.659925	0.1007
	MED31	51003	-2.46355	0.5056
	MED6	10001	-1.10594	0.1273
	MEGF9	1955	-0.805913	0.0977
	MEI1	150365	0.238787	0.1033
	MEIS3P1	4213	-2.88044	0.1052
	MET	4233	0.0285692	0.8185
	METAP2	10988	-7.03978	0.0807
	METRNL	284207	0.189034	0.5595
	METT10D	79066	0.111031	0.925
	METT11D1	64745	0.124328	0.6561
	METT5D1	196074	0.0565835	0.9803
	METTL2B	55798	0.0976108	0.9988
	METTL9	51108	-1.00376	0.1574
	MEX3A	92312	0.263034	0.2687
	MFN1	55669	-3.79786	0.2292
	MFSD1	64747	-3.31473	0.2765
	MFSD3	113655	-0.318326	0.2138
	MFSD8	256471	-0.390056	0.5714
	MGAT4B	11282	0.389567	0.3407
	MGST1	4257	0	0.8675
	MGST2	4258	-3.16747	0.9913
	MIB1	57534	-0.0912639	0.154
	MIB2	142678	0.650765	0.0499
	MICA	100507436	0.15056	0.7593
	MID1	4281	0.250962	0.0666
	MINA	84864	-4.0905	0.052
	MIR1185-1	100302157	0.201634	0.3968
	MIR1277	100302214	0.0976108	0.8063
	MIR1282	100302254	-2.04038	0.5714
	MIR1302-4	100302130	0.263034	0.1218
	MIR193A	406968	0.201634	0.4577
	MIR197	406974	0.214125	0.1225
	MIR221	407006	0.0565835	0.7896
	MIR223	407008	-5.17919	0.5122
	MIR2278	100313780	0.176323	0.4207
	MIR331	442903	0.163499	0.469
	MIR345	442910	0.137504	0.7334
	MIR382	494331	0.189034	0.3596
	MIR496	574454	0.189034	0.2886
	MIR564	693149	0.275007	0.0163
	MIR573	693158	0.124328	0.9638
	MIR607	693192	0.214125	0.2917
	MIR611	693196	0.0565835	0.769
	MIR639	693224	0.250962	0.0747
	MIR641	693226	0.321928	0.0982
	MIR645	693230	0.189034	0.4646
	MIR939	100126351	0.163499	0.6139
	MIRLET7A1	406881	0.0976108	0.9126
	MIS12	79003	-4.02327	0.4214
	MKKS	8195	-1.83856	0.0001
	MKL2	57496	-3.76808	0.2063
	MKLN1	4289	-0.0865074	0.1887
	MKNK2	2872	0.400538	0.2687
	MLL3	58508	0.0565835	0.572
	MLL5	55904	0.15056	0.6543
	MLLT10	8028	-2.42121	0.0586
	MLZE	56169	0.201634	0.0841
	MMADHC	27249	-2.90725	0.1224
	MMD	23531	-3.25705	0.7719
	MME	4311	0.263034	0.0361
	MMP23B	8510	0.0703893	0.8431
	MMP24	10893	0.189034	0.2344
	MN1	4330	0.111031	0.9948
	MNAT1	4331	-0.267774	0.3624
	MOBK1B	55233	-8.96578	0.1529
	MOBKL1A	92597	-3.14561	0.1582
	MON1A	84315	0.176323	0.3977
	MON2	23041	-0.696658	0.3338
	MORC3	23515	-2.5632	0.1549
	MOS	4342	0.238787	0.072
	MOSC1	64757	-1.54793	0.8199
	MOSPD2	158747	0.0143553	0.99
	MOXD1	26002	0.111031	0.9979
	MPHOSPH6	10200	-2.66292	0.1594
	MPHOSPH9	10198	-2.59161	0.062
	MPO	4353	0.0840643	0.9014
	MPPED1	758	0.0703893	0.7067
	MRAP	56246	0	0.6297
	MRPL14	64928	0.0143553	0.9997
	MRPL16	54948	-2.88577	0.9791
	MRPL20	55052	0.250962	0.527
	MRPL21	219927	0.163499	0.6919
	MRPL23	6150	0.464668	0.2597
	MRPL27	51264	0.111031	0.9814
	MRPL32	64983	-0.446541	0.1901
	MRPL35	51318	0.0285692	0.9659
	MRPL40	64976	0.0143553	0.9951
	MRPL41	64975	0.0976108	0.7399
	MRPL53	116540	0.226509	0.6434
	MRPL55	128308	0.250962	0.452
	MRPS12	6183	0.0976108	0.9377
	MRPS14	63931	-6.02093	0.0145
	MRPS15	64960	-0.0983511	0.7927
	MRPS17	51373	0.163499	0.617
	MRPS31	10240	-2.52118	0.3624
	MRS2L	57380	-0.723563	0.3588
	MS4A4A	51338	-1.91812	0.556
	MS4A6A	64231	0.356144	0.4641
	MSC	9242	0.238787	0.2921
	MSH2	4436	-1.78886	0.3781
	MSL1	339287	-2.74371	0.3418
	MSL3L1	10943	-0.343366	0.4241
	MSR1	4481	0.0565835	0.5803
	MSRA	4482	0.15056	0.5773
	MSTO2P	100129405	0.0565835	0.9064
	MT1E	4493	0.321928	0.4535
	MTE	644314	0.298658	0.1904
	MTERFD1	51001	-1.72356	0.2485
	MTF2	22823	-3.10408	0.3989
	MTFR1	9650	-3.8365	0.3274
	MTG1	92170	-1.68919	0.3467
	MTHFD2L	441024	-1.92796	0.1611
	MTMR11	10903	-4.22972	0.3861
	MTMR2	8898	0.0976108	0.9659
	MTMR3	8897	-3.52949	0.7748
	MTMR6	9107	-5.52616	0.0551
	MTMR9	66036	-0.161008	0.0677
	MTR	4548	-0.385903	0.1292
	MTRR	4552	-4.61529	0.0738
	MTSS1	9788	-1.29265	0.377
	MTX1	4580	0.367371	0.1003
	MTX2	10651	-3.35845	0.1603
	MUC1	4582	-2.72261	0.1549
	MUC2	4583	0.176323	0.4659
	MUC3B	57876	0.275007	0.1191
	MUC4	4585	0.124328	0.8879
	MUC5AC	4586	0.0143553	0.0937
	MUTED	63915	-0.0304719	0.3773
	MUTYH	4595	0.298658	0.0624
	MVD	4597	0.298658	0.2939
	MVP	9961	0.604071	0.1197
	MXD3	83463	0.575312	0.021
	MXD4	10608	-2.64205	0.8927
	MYC	4609	-1.46236	0.3396
	MYCBP2	23077	-6.87832	0.325
	MYH9	4627	0.137504	0.1373
	MYL1	4632	0.238787	0.0478
	MYNN	55892	-4.0517	0.1657
	MYO1B	4430	-1.75195	0.1776
	MYO1G	64005	0.650765	0.1268
	MYO5A	4644	-2.88577	0.0276
	MYOM2	9172	-0.316169	0.9189
	N4BP2	55728	-2.26257	0.8462
	NAG8	27099	-2.55979	0.9948
	NAGA	4668	0.0426443	0.8863
	NANP	140838	0.0840643	0.8667
	NANS	54187	-1.44733	0.5445
	NAP1L1	4673	-0.182295	0.101
	NAP1L3	4675	-0.112475	0.4703
	NAP5	344148	0.15056	0.7657
	NAPRT1	93100	-2.309	0.1846
	NAPSB	256236	0.475085	0.318
	NARG2	79664	-1.26777	0.1299
	NARS	4677	-4.42353	0.0782
	NAT11	79829	0.275007	0.103
	NAV2	89797	0.0285692	0.453
	NBPF10	100132406	0.189034	0.4094
	NBPF14	25832	0.226509	0.6463
	NBPF20	641590	0.321928	0.3667
	NBPF9	400818	0.298658	0.1809
	NBR1	4077	0.0143553	0.3754
	NCF1B	654816	0.214125	0.6381
	NCOA1	8648	-1.72356	0.0477
	NCOA3	8202	-2.09912	0.3227
	NCOA4	8031	-2.47473	0.6439
	NCOR1	9611	-3.21759	0.318
	NCRNA00115	79854	0.0976108	0.9919
	NDEL1	81565	-1.26292	0.4725
	NDFIP1	80762	-1.66383	0.2641
	NDRG1	10397	0.15056	0.4677
	NDRG2	57447	0.250962	0.1446
	NDUFA1	4694	0.400538	0.1639
	NDUFA10	4705	0.464668	0.0217
	NDUFA11	126328	0.454176	0.1805
	NDUFA13	51079	0.575312	0.1115
	NDUFB2	4708	0.226509	0.2413
	NDUFB5	4711	-0.63554	0.5585
	NDUFB7	4713	0.226509	0.4391
	NDUFS8	4728	0.250962	0.0828
	NDUFV1	4723	0.214125	0.4012
	NEBL	10529	-4.73697	0.0137
	NEDD1	121441	-2.13479	0.1719
	NEDD8	4738	0.31034	0.4501
	NEDD9	4739	-1.43401	0.2044
	NEK1	4750	-2.68223	0.1518
	NELF	26012	-4.09296	0.4074
	NEO1	4756	0.189034	0.5336
	NETO2	81831	-0.330792	0.165
	NF2	4771	0.15056	0.731
	NFATC2IP	84901	0.226509	0.1833
	NFATC3	4775	-2.64025	0.0755
	NFE2	4778	-0.585756	0.6804
	NFE2L2	4780	-0.937602	0.092
	NFE2L3	9603	-0.72142	0.8269
	NFIC	4782	0.137504	0.8618
	NFKB1	4790	-2.76415	0.1287
	NFKB2	4791	0.495695	0.228
	NFKBIL2	4796	0.0840643	0.9831
	NFS1	9054	0.0703893	0.6174
	NFX1	4799	-2.59161	0.2122
	NFXL1	152518	-2.04038	0.4832
	NGDN	25983	-0.586189	0.449
	NHS	4810	-3.19363	0.4684
	NIF3L1	60491	-2.4572	0.059
	NIN	51199	-1.73408	0.0021
	NINJ1	4814	-0.476739	0.9903
	NIPBL	25836	-1.57519	0.0276
	NKIRAS1	28512	-3.34227	0.0694
	NKIRAS2	28511	0.111031	0.6581
	NKRF	55922	-4.15586	0.5648
	NLGN1	22871	-0.975113	0.2419
	NMD3	51068	-1.37707	0.2804
	NME1	4830	0	0.6169
	NME1-NME2	654364	0.226509	0.3685
	NME2	4831	0.344828	0.3368
	NNT	23530	-0.319586	0.1154
	NOB1P	28987	0.15056	0.7029
	NOC3L	64318	-1.3065	0.172
	NOL11	25926	-0.0270868	0.0247
	NOL5A	10528	-0.961845	0.9047
	NOL8	55035	-0.349419	0.1428
	NOMO1	23420	0.124328	0.7242
	NOS2A	4843	0.250962	0.136
	NPAL1	152519	0.275007	0.03
	NPAS3	64067	0.0143553	0.1783
	NPHP3	27031	-1.56961	0.2555
	NPL	80896	-0.217591	0.0013
	NPTX2	4885	0.201634	0.1689
	NQO1	1728	-0.337339	0.1858
	NR1H2	7376	0.632268	0.0185
	NR1H3	10062	-0.608452	0.138
	NR2C1	7181	-1.74516	0.0459
	NR4A3	8013	0.15056	0.7517
	NRAP	4892	0.263034	0.2784
	NRIP1	8204	-5.77201	0.1343
	NRIP3	56675	-4.97483	0.4608
	NRK	203447	0.189034	0.6245
	NRP2	8828	0.201634	0.5889
	NS3BP	171391	0.0703893	0.7668
	NSDHL	50814	-1.41388	0.0756
	NSF	4905	0.0143553	0.6061
	NSMAF	8439	-3.63666	0.0055
	NSUN5B	155400	0.321928	0.4405
	NSUN6	221078	-5.43596	0.0179
	NT5C2	22978	-1.7666	0.2261
	NT5C3	51251	-3.02915	0.6593
	NT5DC1	221294	-4.32771	0.0587
	NT5DC2	64943	0.344828	0.0345
	NT5E	4907	-1.33679	0.405
	NTNG2	84628	0.15056	0.6618
	NUAK2	81788	0.286881	0.1724
	NUCB2	4925	-1.79286	0.4015
	NUDT15	55270	-1.80642	0.4949
	NUDT16L1	84309	0.475085	0.0587
	NUDT21	11051	0.0143553	0.4874
	NUDT22	84304	0.411426	0.1188
	NUDT6	11162	0.0143553	0.2913
	NUMB	8650	-2.55809	0.1427
	NUP107	57122	-1.01625	0.3142
	NUP133	55746	-0.3876	0.5923
	NUP155	9631	-1.36476	0.2645
	NUP160	23279	-1.64792	0.3197
	NUP210	23225	0.263034	0.1871
	NUP35	129401	-2.12281	0.3699
	NUP43	348995	0.0143553	0.5749
	NUP54	53371	-1.03771	0.0602
	NXT2	55916	-5.64386	0.0854
	OAF	220323	0.250962	0.5551
	OCIAD1	54940	-3.44693	0.5917
	OCLN	100506658	0.214125	0.1936
	ODF2L	57489	-0.892446	0.4249
	OLFM4	10562	-0.459774	0.5405
	OLFML1	283298	0.201634	0.3701
	OLFML2B	25903	0	0.3623
	OMA1	115209	-0.321387	0.0054
	OMG	4974	0.111031	0.9502
	OPA1	4976	-1.54246	0.0952
	OPN5	221391	0.214125	0.3708
	OR11H1	81061	0.176323	0.5305
	OR13C5	138799	0.201634	0.2841
	OR2A5	393046	0.189034	0.2865
	OR2B2	81697	0.137504	0.8829
	OR2T2	401992	0.226509	0.1064
	OR2T33	391195	0.201634	0.3503
	OR51M1	390059	0.124328	0.9155
	OR52N5	390075	0.176323	0.5061
	OR6Y1	391112	0.111031	0.9632
	ORC2L	4999	-4.58035	0.481
	ORC3L	23595	-1.40928	0.6708
	ORMDL1	94101	-2.32049	0.0026
	OSBPL11	114885	-1.62593	0.0043
	OSBPL1A	114876	-0.28051	0.0776
	OSBPL2	9885	-1.57605	0.3553
	OSBPL3	26031	-1.93016	0.5871
	OSBPL7	114881	0.765535	0.0211
	OSBPL8	114882	-3.52949	0.0986
	OSGEP	55644	-1.4185	0.2714
	OTUB1	55611	-0.149761	0.0771
	OTUD1	220213	-1.94508	0.052
	OTUD6B	51633	-0.0124608	0.2983
	OVOS	408186	0.238787	0.2949
	OXCT1	5019	-0.00303285	0.2534
	OXR1	55074	-3.52616	0.0301
	P2RX5	5026	0.226509	0.6659
	P2RY11	5032	-8.53282	0.5187
	P2RY2	5029	-4.43909	0.2638
	P2RY5	10161	-1.68919	0.1456
	P4HB	5034	0.422233	0.0573
	PABPC3	5042	-1.59205	0.241
	PABPC4L	132430	0.163499	0.8329
	PABPC5	140886	0.124328	0.779
	PABPN1	8106	-1.04067	0.8443
	PADI4	23569	-0.386468	0.8003
	PAG1	55824	-2.87091	0.1781
	PAK1IP1	55003	-3.71217	0.1887
	PAK4	10298	0.286881	0.1651
	PAK7	57144	0.163499	0.6995
	PAM	5066	-0.425269	0.8582
	PAMCI	9182	0.189034	0.3239
	PAN3	255967	-2.67577	0.8607
	PANK2	80025	-2.23311	0.4003
	PAPD4	167153	-0.48076	0.4107
	PAPOLA	10914	-1.18672	0.0109
	PAQR3	152559	-3.38685	0.2901
	PAQR5	54852	0.201634	0.2571
	PARD6G	84552	0.176323	0.7774
	PARL	55486	-1.27299	0.7534
	PARN	5073	-3.17137	0.1129
	PARP9	83666	-2.04752	0.5175
	PARVB	29780	0.695994	0.2273
	PASK	23178	0.367371	0.7294
	PCAF	8850	-0.0153742	0.2183
	PCBP4	57060	0.31034	0.1532
	PCDHA9	9752	0.214125	0.0522
[truncated: 1,323 more rows]

## Sheet: Figure 1C_WMBLvsWMAB
Volcano Plot	symbol	entrez	logfc	adjpv		Significant	symbol	entrez	logfc	adjpv
	MYOM2	9172	1.08406	0.8109			MT1E	4493	-0.641546	0.061
	DUSP6	1848	0.823749	0.4691			SSR4	6748	-0.641546	0.1063
	HDC	3067	0.678072	0.7797
	GVIN1	387751	0.669027	0.4379
	DDX17	10521	0.650765	0.6569
	CTSL	1514	0.632268	0.7487
	LIPA	3988	0.594549	0.4676
	BIRC2	329	0.584963	0.5069
	CTSO	1519	0.584963	0.6798
	C9orf72	203228	0.565597	0.3324
	RAD21	5885	0.555816	0.836
	TFG	10342	0.555816	0.7839
	WSB1	26118	0.555816	0.0822
	AHSA2	130872	0.536053	0.3635
	CASP2	835	0.536053	0.3829
	C14orf106	55320	0.526069	0.5764
	CROP	51747	0.526069	0.5007
	EPIM	2054	0.505891	0.8242
	GPBP1	65056	0.505891	0.6534
	SACM1L	22908	0.505891	0.4958
	SIGLEC14	100049587	0.505891	0.783
	AGTPBP1	23287	0.495695	0.537
	CDC14A	8556	0.495695	0.7562
	SLA	6503	0.495695	0.6807
	CSF1R	1436	0.485427	0.445
	GIMAP1	170575	0.485427	0.9194
	MBNL1	4154	0.485427	0.7007
	PPT1	5538	0.485427	0.545
	RAB33B	83452	0.485427	0.8164
	AGL	178	0.475085	0.6979
	CTAGE5	4253	0.475085	0.7011
	IFT74	80173	0.475085	0.7239
	ANGEL2	90806	0.464668	0.2171
	CAPZA1	829	0.464668	0.603
	RAP1B	5908	0.464668	0.6887
	RNY4	6086	0.464668	0.601
	TUBD1	51174	0.464668	0.8216
	WRNIP1	56897	0.464668	0.7578
	MTMR11	10903	0.454176	0.675
	RNPC3	55599	0.454176	0.627
	SLC35A1	10559	0.454176	0.4598
	TIA1	7072	0.454176	0.8646
	ZC3HC1	51530	0.454176	0.6798
	DIAPH2	1730	0.443607	0.3506
	NFX1	4799	0.443607	0.8651
	ZNF679	168417	0.443607	0.7844
	C2orf33	56947	0.432959	0.8648
	DAPK1	1612	0.432959	0.5397
	KIAA1033	23325	0.432959	0.6909
	LCOR	84458	0.432959	0.0044
	MTSS1	9788	0.432959	0.7645
	NELF	26012	0.432959	0.6468
	PHF20L1	51105	0.432959	0.627
	SLC25A19	60386	0.432959	0.7901
	SNAPC4	6621	0.432959	0.5157
	USP48	84196	0.432959	0.7166
	ZNF212	7988	0.432959	0.6448
	ZNF83	55769	0.432959	0.7595
	CTGLF3	414189	0.422233	0.6363
	SH3YL1	26751	0.422233	0.8137
	SNAP23	8773	0.422233	0.7904
	SS18	6760	0.422233	0.7578
	TMEM176B	28959	0.422233	0.9231
	C20orf44	55245	0.411426	0.6707
	FRG1	2483	0.411426	0.6872
	ODF2L	57489	0.411426	0.2388
	RANGNRF	29098	0.411426	0.7282
	SYNJ1	8867	0.411426	0.6569
	ZNF23	7571	0.411426	0.6401
	ALS2CR13	150864	0.400538	0.8674
	ATP1B3	483	0.400538	0.4192
	CD300LF	146722	0.400538	0.8061
	DCP2	167227	0.400538	0.7297
	DHRS1	115817	0.400538	0.4462
	ERICH1	157697	0.400538	0.6655
	PRO0628	29053	0.400538	0.1812
	PSMC6	5706	0.400538	0.3931
	UBE1C	9039	0.400538	0.7282
	VPS36	51028	0.400538	0.6655
	YTHDC1	91746	0.400538	0.5988
	ASCIZ	23300	0.389567	0.8404
	C12orf26	84190	0.389567	0.6532
	GIMAP7	168537	0.389567	0.9223
	GMEB2	26205	0.389567	0.5844
	LOC100190986	100190986	0.389567	0.5515
	NR1H3	10062	0.389567	0.6548
	SPRED1	161742	0.389567	0.4672
	TIAL1	7073	0.389567	0.8015
	TXNDC10	54495	0.389567	0.8216
	ZNF12	7559	0.389567	0.8109
	ZNF573	126231	0.389567	0.7855
	GIMAP2	26157	0.378512	0.9292
	GPBP1L1	60313	0.378512	0.7244
	HARSL	23438	0.378512	0.8201
	HCA112	55365	0.378512	0.9602
	MIR1282	100302254	0.378512	0.6141
	RCBTB2	1102	0.378512	0.7302
	RPUSD4	84881	0.378512	0.5428
	SLC38A6	145389	0.378512	0.5739
	SNORD31	9298	0.378512	0.8103
	SP4	6671	0.378512	0.8444
	TADA1L	117143	0.378512	0.5681
	TUBE1	51175	0.378512	0.6946
	U2AF1L2	8233	0.378512	0.3937
	VAPA	9218	0.378512	0.5176
	XPO4	64328	0.378512	0.7353
	ZBTB11	27107	0.378512	0.839
	ZNF140	7699	0.378512	0.6844
	C20orf27	54976	0.367371	0.7314
	CCNT2	905	0.367371	0.7839
	CD1D	912	0.367371	0.5067
	CUL5	8065	0.367371	0.544
	FAM76B	143684	0.367371	0.6798
	FBXO38	81545	0.367371	0.8357
	HHEX	3087	0.367371	0.7143
	LILRB3	11025	0.367371	0.6478
	MOSPD2	158747	0.367371	0.7791
	NPL	80896	0.367371	0.8317
	PJA2	9867	0.367371	0.5507
	RAB10	10890	0.367371	0.6626
	RNASEL	6041	0.367371	0.8905
	RSPRY1	89970	0.367371	0.5815
	SCML1	6322	0.367371	0.5946
	SLC30A7	148867	0.367371	0.0919
	SLC7A6	9057	0.367371	0.8354
	TSC22D2	9819	0.367371	0.644
	TSN	7247	0.367371	0.6992
	TTC14	151613	0.367371	0.6798
	VPS37A	137492	0.367371	0.8433
	ABCB7	22	0.356144	0.7205
	BTAF1	9044	0.356144	0.5339
	CXorf44	90736	0.356144	0.4383
	DCAKD	79877	0.356144	0.5946
	IFP38	83880	0.356144	0.7518
	KLF12	11278	0.356144	0.7822
	KLHDC5	57542	0.356144	0.627
	KPNA2	3838	0.356144	0.7011
	LOC285074	285074	0.356144	0.3345
	PKIA	5569	0.356144	0.926
	RPP40	10799	0.356144	0.8569
	SCARNA3	677679	0.356144	0.6518
	TTC13	79573	0.356144	0.7539
	TTRAP	51567	0.356144	0.7979
	ACTR6	64431	0.344828	0.8692
	CDC23	8697	0.344828	0.8008
	DPRXP4	503645	0.344828	0.5866
	ECHDC2	55268	0.344828	0.4575
	HIGD1A	25994	0.344828	0.8226
	ITM2A	9452	0.344828	0.8706
	KCTD6	200845	0.344828	0.8476
	LOC647150	647150	0.344828	0.9134
	MFSD8	256471	0.344828	0.6092
	PAPOLA	10914	0.344828	0.7331
	PCID1	10480	0.344828	0.8502
	PDPK1	5170	0.344828	0.8529
	PPCS	79717	0.344828	0.866
	PPP2CB	5516	0.344828	0.6261
	RBM25	58517	0.344828	0.5946
	REV1L	51455	0.344828	0.7114
	TLR1	7096	0.344828	0.8681
	TMEM170B	100113407	0.344828	0.5999
	UBE4A	9354	0.344828	0.8149
	ZNF559	84527	0.344828	0.8811
	C1orf9	51430	0.333424	0.7278
	C6orf75	60487	0.333424	0.2695
	CEBPZ	10153	0.333424	0.8776
	CLK4	57396	0.333424	0.8228
	CUL4A	8451	0.333424	0.7024
	DCUN1D4	23142	0.333424	0.8241
	FH	2271	0.333424	0.8533
	KIAA0528	9847	0.333424	0.6067
	KIAA0947	23379	0.333424	0.8374
	MAFB	9935	0.333424	0.6406
	MIR639	693224	0.333424	0.0015
	MSTO2P	100129405	0.333424	0.2091
	PCAF	8850	0.333424	0.6887
	PCM1	5108	0.333424	0.848
	PMPCB	9512	0.333424	0.8554
	PPP3CA	5530	0.333424	0.7593
	SDAD1	55153	0.333424	0.7954
	SEC24B	10427	0.333424	0.3683
	SMARCA5	8467	0.333424	0.8904
	TXNDC	81542	0.333424	0.8287
	UBXD2	23190	0.333424	0.5988
	UPF2	26019	0.333424	0.6751
	USP8	9101	0.333424	0.8924
	ZNF30	90075	0.333424	0.8069
	APPBP2	10513	0.321928	0.8681
	ASCC3	10973	0.321928	0.7938
	ATP2B1	490	0.321928	0.8651
	BBS7	55212	0.321928	0.6609
	C12orf41	54934	0.321928	0.537
	C3orf9	56983	0.321928	0.4682
	CALM2	805	0.321928	0.4992
	CLYBL	171425	0.321928	0.8419
	CPOX	1371	0.321928	0.8334
	DICER1	23405	0.321928	0.7839
	FAM120A	23196	0.321928	0.4161
	FAM53A	152877	0.321928	0.3205
	FEZ2	9637	0.321928	0.6811
	GAPVD1	26130	0.321928	0.7839
	GOLGA	55889	0.321928	0.8969
	HMGB1	3146	0.321928	0.825
	KIAA0090	23065	0.321928	0.6477
	MPHOSPH6	10200	0.321928	0.8681
	NDEL1	81565	0.321928	0.8843
	PAN3	255967	0.321928	0.3876
	PH-4	54681	0.321928	0.7855
	PPM1B	5495	0.321928	0.79
	PTBP2	58155	0.321928	0.5808
	RGS18	64407	0.321928	0.8049
	RNF34	80196	0.321928	0.8256
	RYK	6259	0.321928	0.8022
	SFRS12	140890	0.321928	0.5815
	TSPAN32	10077	0.321928	0.8094
	ULK2	9706	0.321928	0.4578
	ZNF681	148213	0.321928	0.8313
	ABCC5	10057	0.31034	0.7485
	ANXA2P1	303	0.31034	0.7979
	C17orf48	56985	0.31034	0.8844
	C21orf66	94104	0.31034	0.8857
	CAPZA2	830	0.31034	0.7142
	FAM49B	51571	0.31034	0.601
	GNA13	10672	0.31034	0.8759
	HECTD2	143279	0.31034	0.2587
	HIST1H2BF	8343	0.31034	0.1996
	HSPD1	3329	0.31034	0.822
	KIAA1287	57508	0.31034	0.7833
	KIAA1333	55632	0.31034	0.7394
	KIAA1731	85459	0.31034	0.5988
	LRRC37B	114659	0.31034	0.7638
	MNAT1	4331	0.31034	0.485
	MORC3	23515	0.31034	0.8776
	NT5DC1	221294	0.31034	0.809
	NUP54	53371	0.31034	0.6061
	PARN	5073	0.31034	0.7979
	PER2	8864	0.31034	0.7415
	PON2	5445	0.31034	0.5593
	PTCD1	26024	0.31034	0.7731
	PTPLB	201562	0.31034	0.8055
	RECK	8434	0.31034	0.9248
	RG9MTD1	54931	0.31034	0.8575
	SCYL2	55681	0.31034	0.8279
	SEC22L2	26984	0.31034	0.6067
	SENP6	26054	0.31034	0.2869
	TANK	10010	0.31034	0.9174
	TERF1	7013	0.31034	0.6468
	TXNDC4	23071	0.31034	0.6293
	ZFAND1	79752	0.31034	0.7609
	ZNF187	7741	0.31034	0.8323
	ZNF431	170959	0.31034	0.6844
	ZNF626	199777	0.31034	0.846
	ANKRD44	91526	0.298658	0.537
	ATP8B4	79895	0.298658	0.8108
	C10orf137	26098	0.298658	0.8394
	C4orf16	55435	0.298658	0.7427
	C8orf52	55656	0.298658	0.8706
	C8orf53	84294	0.298658	0.7457
	CAT	847	0.298658	0.8381
	CD302	9936	0.298658	0.5293
	DBR1	51163	0.298658	0.7114
	EBF2	64641	0.298658	0.2354
	FAM103A1	83640	0.298658	0.9143
	HIST2H3C	126961	0.298658	0.8137
	LGALS3	3958	0.298658	0.8538
	LOC391636	391636	0.298658	0.1516
	MED6	10001	0.298658	0.8026
	METAP2	10988	0.298658	0.8928
	NBPF10	100132406	0.298658	0.1492
	NBPF20	641590	0.298658	0.5909
	NR2C1	7181	0.298658	0.5681
	OMA1	115209	0.298658	0.8022
	OR2A5	393046	0.298658	0.3876
	ORMDL1	94101	0.298658	0.8017
	PHIP	55023	0.298658	0.6518
	PMS1	5378	0.298658	0.796
	RRAGB	10325	0.298658	0.6851
	SACS	26278	0.298658	0.8256
	SETD6	79918	0.298658	0.8646
	SLC25A13	10165	0.298658	0.7398
	SMC2	10592	0.298658	0.8138
	SNORD56	26793	0.298658	0.796
	TRIAP1	51499	0.298658	0.6518
	ZNF264	9422	0.298658	0.5031
	ZNF265	9406	0.298658	0.4585
	ZNF302	55900	0.298658	0.4285
	ZNF451	26036	0.298658	0.5823
	ZNF684	127396	0.298658	0.909
	ANAPC4	29945	0.286881	0.6906
	ARL8B	55207	0.286881	0.8222
	BBS2	583	0.286881	0.582
	C10orf88	80007	0.286881	0.8574
	C13orf24	10464	0.286881	0.7543
	C19orf2	8725	0.286881	0.7455
	C1orf85	112770	0.286881	0.6943
	C20orf7	79133	0.286881	0.6979
	C6orf211	79624	0.286881	0.7135
	CASP6	839	0.286881	0.8693
	CBX6	23466	0.286881	0.9219
	CXorf21	80231	0.286881	0.7
	DHX37	57647	0.286881	0.799
	EVI2B	2124	0.286881	0.5308
	EXOC1	55763	0.286881	0.7487
	GFM1	85476	0.286881	0.8471
	GRPEL2	134266	0.286881	0.8667
	KIAA1267	284058	0.286881	0.7193
	KIAA1370	56204	0.286881	0.8681
	KPNA3	3839	0.286881	0.8886
	LOC645139	645139	0.286881	0.2896
	MAN2A1	4124	0.286881	0.4516
	METTL2B	55798	0.286881	0.4104
	NAPRT1	93100	0.286881	0.8419
	NCOA3	8202	0.286881	0.872
	PAPD4	167153	0.286881	0.6907
	PARP9	83666	0.286881	0.8533
	PDCD10	11235	0.286881	0.4035
	PDK1	5163	0.286881	0.8042
	PDP2	57546	0.286881	0.0682
	PIK3CA	5290	0.286881	0.9028
	POLI	11201	0.286881	0.6391
	PRKAA1	5562	0.286881	0.5235
	RAB8B	51762	0.286881	0.7683
	RABGEF1	27342	0.286881	0.868
	RGS12	6002	0.286881	0.7265
	RRM1	6240	0.286881	0.8425
	RTN4	57142	0.286881	0.6293
	SENP7	57337	0.286881	0.5669
	SFRS11	9295	0.286881	0.8322
	SLC35B3	51000	0.286881	0.7314
	SPAG9	9043	0.286881	0.758
	SPAST	6683	0.286881	0.6707
	SPFH2	11160	0.286881	0.7297
	SYCP2	10388	0.286881	0.4546
	TARDBP	23435	0.286881	0.8181
	TICAM2	353376	0.286881	0.8406
	TM2D1	83941	0.286881	0.6798
	TMED6	146456	0.286881	0.3257
	TRAPPC6B	122553	0.286881	0.7176
	TREML4	285852	0.286881	0.1875
	TXNDC9	10190	0.286881	0.8692
	USP9X	8239	0.286881	0.2792
	ZNF198	7750	0.286881	0.7505
	ZYG11B	79699	0.286881	0.6391
	A2LD1	87769	0.275007	0.5948
	ACADM	34	0.275007	0.9363
	BAZ2B	29994	0.275007	0.8933
	BRP44L	51660	0.275007	0.7353
	C10orf86	54780	0.275007	0.1701
	C14orf10	55012	0.275007	0.8481
	CCDC76	54482	0.275007	0.9073
	CD36	948	0.275007	0.6887
	CEACAM19	56971	0.275007	0.4427
	CHCHD7	79145	0.275007	0.874
	COPS2	9318	0.275007	0.2747
	CP110	9738	0.275007	0.872
	CRELD1	78987	0.275007	0.1664
	CRSP2	9282	0.275007	0.7297
	DLEU2	8847	0.275007	0.1875
	DMXL1	1657	0.275007	0.8313
	DPY19L4	286148	0.275007	0.5335
	ECHDC1	55862	0.275007	0.8847
	ERBB2IP	55914	0.275007	0.7646
	FAM44B	91272	0.275007	0.9333
	FBXO11	80204	0.275007	0.3185
	GGTA1	2681	0.275007	0.4143
	GOPC	57120	0.275007	0.8287
	HERC4	26091	0.275007	0.7609
	IFT88	8100	0.275007	0.3345
	JAK2	3717	0.275007	0.8072
	KIAA1328	57536	0.275007	0.0593
	LOC100128265	100128265	0.275007	0.0178
	LRRC42	115353	0.275007	0.8352
	MS4A4A	51338	0.275007	0.7734
	MTMR6	9107	0.275007	0.8533
	NARG2	79664	0.275007	0.7851
	NDFIP1	80762	0.275007	0.8811
	PADI4	23569	0.275007	0.9143
	PPFIBP2	8495	0.275007	0.8255
	RPS6KB1	6198	0.275007	0.675
	SDCBP	6386	0.275007	0.8493
	SH2BP1	9646	0.275007	0.7314
	SHPRH	257218	0.275007	0.4805
	SIRT1	23411	0.275007	0.9091
	SLC12A2	6558	0.275007	0.8619
	SLC26A1	10861	0.275007	0.3668
	SLC36A4	120103	0.275007	0.8806
	SP3	6670	0.275007	0.9212
	SPATA7	55812	0.275007	0.7488
	ST13	6767	0.275007	0.8857
	THEX1	90459	0.275007	0.5743
	THOC1	9984	0.275007	0.8072
	TLR10	81793	0.275007	0.5013
	TROVE2	6738	0.275007	0.8223
	UFM1	51569	0.275007	0.7917
	YTHDC2	64848	0.275007	0.8022
	ZCCHC10	54819	0.275007	0.1916
	ABHD3	171586	0.263034	0.7499
	ACRC	93953	0.263034	0.6952
	ACSL3	2181	0.263034	0.7292
	AGFG1	3267	0.263034	0.7746
	AHCTF1	25909	0.263034	0.8997
	AKAP11	11215	0.263034	0.79
	ATAD1	84896	0.263034	0.9056
	C22orf24	25775	0.263034	0.5946
	C3orf31	132001	0.263034	0.9247
	CBLN3	643866	0.263034	0.8229
	CBR4	84869	0.263034	0.8987
	CCT6AP1	643253	0.263034	0.644
	CGI-115	51018	0.263034	0.9028
	CHD1	1105	0.263034	0.5347
	CSTF2	1478	0.263034	0.903
	DC36	220869	0.263034	0.8169
	DENND4A	10260	0.263034	0.4355
	DNAJA2	10294	0.263034	0.7522
	DOCK8	81704	0.263034	0.7728
	DPPA4	55211	0.263034	0.2838
	EFNA1	1942	0.263034	0.6293
	GLCE	26035	0.263034	0.8591
	GLE1L	2733	0.263034	0.7831
	GMPR2	51292	0.263034	0.7101
	HAVCR2	84868	0.263034	0.7105
	KRTAP13-3	337960	0.263034	0.6204
	LOC645086	645086	0.263034	0.7874
	LRRC40	55631	0.263034	0.5934
	MIR496	574454	0.263034	0.616
	MKL2	57496	0.263034	0.8323
	MYC	4609	0.263034	0.9642
	NOL8	55035	0.263034	0.8768
	PAK1IP1	55003	0.263034	0.894
	PFAS	5198	0.263034	0.683
	PHCA	55331	0.263034	0.7792
	PIK3AP1	118788	0.263034	0.9065
	PLEKHF2	79666	0.263034	0.9212
	PMS2L3	5387	0.263034	0.7274
	PRCP	5547	0.263034	0.7126
	RBM33	155435	0.263034	0.0271
	RSBN1	54665	0.263034	0.9346
	SAC	55811	0.263034	0.0003
	SETDB2	83852	0.263034	0.872
	ST5	6764	0.263034	0.2964
	STK17B	9262	0.263034	0.7759
	STK3	6788	0.263034	0.6978
	TAF5L	27097	0.263034	0.579
	TBCE	6905	0.263034	0.7979
	TMEM70	54968	0.263034	0.8733
	TRIM66	9866	0.263034	0.683
	TSPAN31	6302	0.263034	0.8748
	UBE3A	7337	0.263034	0.8049
	ZNF406	57623	0.263034	0.0466
	ZNF714	148206	0.263034	0.2899
	AGA	175	0.250962	0.9333
	ALG6	29929	0.250962	0.9143
	ALG8	79053	0.250962	0.6215
	AMDHD1	144193	0.250962	0.7491
	ARHGAP12	94134	0.250962	0.7196
	ATP5L	10632	0.250962	0.8633
	BRDG1	26228	0.250962	0.9175
	C13orf10	64062	0.250962	0.8656
	C21orf45	54069	0.250962	0.7799
	C2orf26	65124	0.250962	0.8832
	C6orf192	116843	0.250962	0.6509
	C6orf62	81688	0.250962	0.4633
	C7orf20	51608	0.250962	0.5806
	CASP1	834	0.250962	0.7797
	CD164	8763	0.250962	0.9175
	CYP2D7P1	1564	0.250962	0.436
	DDX3Y	8653	0.250962	0.8843
	DNAJC15	29103	0.250962	0.7979
	DNM1L	10059	0.250962	0.7393
	EPB41L3	23136	0.250962	0.8712
	EYA1	2138	0.250962	0.6798
	FBXL10	84678	0.250962	0.5036
	GARNL1	253959	0.250962	0.8936
	HAT1	8520	0.250962	0.873
	HDAC2	3066	0.250962	0.8545
	HNRPA2B1	3181	0.250962	0.5187
	HYPK	25764	0.250962	0.4058
	IDI1	3422	0.250962	0.8137
	ITGB4	3691	0.250962	0.1738
	KIAA1211	57482	0.250962	0.2448
	KLRAQ1	129285	0.250962	0.8355
	KPNA5	3841	0.250962	0.8486
	LARP4	113251	0.250962	0.8756
	LOC100128691	100128691	0.250962	0.4159
	MAML3	55534	0.250962	0.8263
	MAT2B	27430	0.250962	0.7347
	MON2	23041	0.250962	0.7844
	MTMR9	66036	0.250962	0.6257
	MYO1B	4430	0.250962	0.7
	NUP35	129401	0.250962	0.783
	OR6Y1	391112	0.250962	0.2388
	OSBPL1A	114876	0.250962	0.8674
	PCGF6	84108	0.250962	0.8936
	PDHA2	5161	0.250962	0.4145
	PHF14	9678	0.250962	0.9111
	PLAG1	5324	0.250962	0.8334
	PLEKHH2	130271	0.250962	0.308
	PLS3	5358	0.250962	0.6083
	POLK	51426	0.250962	0.1607
	PTPN22	26191	0.250962	0.8896
	R3HDM1	23518	0.250962	0.8733
	RAB22A	57403	0.250962	0.9246
	RFX7	64864	0.250962	0.717
	ROD1	9991	0.250962	0.8301
	RORA	6095	0.250962	0.4935
	RPGRIP1	57096	0.250962	0.6141
	RSBN1L	222194	0.250962	0.8693
	SCOC	60592	0.250962	0.9231
	SEH1L	81929	0.250962	0.8162
	SH3GL1	6455	0.250962	0.8885
	SIGLECP16	400709	0.250962	0.8334
	TAS2R10	50839	0.250962	0.739
	THRB	7068	0.250962	0.5524
	TMEM1	7109	0.250962	0.8693
	TMEM68	137695	0.250962	0.3038
	TPM1	7168	0.250962	0.8022
	UBE2E1	7324	0.250962	0.7471
	UBLCP1	134510	0.250962	0.8055
	UBXD6	7993	0.250962	0.6481
	UBXD8	23197	0.250962	0.8131
	USP14	9097	0.250962	0.7471
	USP15	9958	0.250962	0.853
	USP16	10600	0.250962	0.5946
	VRK2	7444	0.250962	0.7788
	WDFY1	57590	0.250962	0.537
	ZNF22	7570	0.250962	0.9212
	ZSWIM6	57688	0.250962	0.5697
	ZZZ3	26009	0.250962	0.8574
	ABCA5	23461	0.238787	0.815
	ANKFY1	51479	0.238787	0.825
	ATP10D	57205	0.238787	0.4159
	BCAS2	10286	0.238787	0.7812
	BRUNOL4	56853	0.238787	0.5919
	C12orf35	55196	0.238787	0.9537
	C14orf102	55051	0.238787	0.6009
	C14orf132	56967	0.238787	0.8929
	C1orf52	148423	0.238787	0.8949
	CA2	760	0.238787	0.934
	CCDC41	51134	0.238787	0.6887
	CCDC45	90799	0.238787	0.5807
	CLEC2D	29121	0.238787	0.9379
	CLN5	1203	0.238787	0.8811
	CPNE8	144402	0.238787	0.7916
	CRY1	1407	0.238787	0.9379
	DMTF1	9988	0.238787	0.779
	DNAJB14	79982	0.238787	0.9401
	DTX2	113878	0.238787	0.8446
	FAM101A	144347	0.238787	0.4198
	FTHL8	2501	0.238787	0.156
	GBP3	2635	0.238787	0.9255
	HMFN0839	84803	0.238787	0.8219
	HNRNPH3	3189	0.238787	0.8782
	HSP90AA1	3320	0.238787	0.6461
	IBTK	25998	0.238787	0.894
	IDS	3423	0.238787	0.9157
	INSIG1	3638	0.238787	0.8264
	KBTBD7	84078	0.238787	0.8936
	KIAA0753	9851	0.238787	0.6532
	KRT19	3880	0.238787	0.4036
	LIN7C	55327	0.238787	0.8702
	LOC100129144	100129144	0.238787	0.877
	LSM8	51691	0.238787	0.8733
	LYPLA1	10434	0.238787	0.7792
	MAP3K7	6885	0.238787	0.7788
	MLLT10	8028	0.238787	0.8724
	MRPS14	63931	0.238787	0.796
	NIF3L1	60491	0.238787	0.8423
	NUP43	348995	0.238787	0.8419
	NXT2	55916	0.238787	0.8667
	PHF3	23469	0.238787	0.936
	PIWIL2	55124	0.238787	0.2448
	PPP1R12A	4659	0.238787	0.8574
	PPP1R12B	4660	0.238787	0.6826
	PTGES3	10728	0.238787	0.8419
	REG3A	5068	0.238787	0.4035
	SLC25A24	29957	0.238787	0.3607
	SLC6A1	6529	0.238787	0.035
	SMAP1	60682	0.238787	0.7788
	SON	6651	0.238787	0.7416
	SORD	6652	0.238787	0.7925
	SPO11	23626	0.238787	0.2643
	STX6	10228	0.238787	0.8889
	SULT1A1	6817	0.238787	0.4979
	SUZ12	23512	0.238787	0.6535
	TATDN1	83940	0.238787	0.9214
	TDRD9	122402	0.238787	0.7525
	TLR5	7100	0.238787	0.8706
	TMEM184C	55751	0.238787	0.8962
	TMEM194A	23306	0.238787	0.8569
	TRIM33	51592	0.238787	0.5989
	TSC22D1	8848	0.238787	0.9077
	USP3	9960	0.238787	0.2091
	UTY	7404	0.238787	0.8926
	ZNF121	7675	0.238787	0.8135
	ZNF654	55279	0.238787	0.9156
	ZNF658	26149	0.238787	0.7852
	ZNF700	90592	0.238787	0.5923
	ACTR3	10096	0.226509	0.8317
	ANKRD17	26057	0.226509	0.8151
	ATPBD4	89978	0.226509	0.9116
	ATXN2L	11273	0.226509	0.8681
	ATXN7L4	222255	0.226509	0.6884
	C12orf30	80018	0.226509	0.8219
	C1orf120	388719	0.226509	0.7141
	C4A	720	0.226509	0.5799
	C4B	721	0.226509	0.4828
	C6orf162	57150	0.226509	0.353
	C9orf82	79886	0.226509	0.8651
	CDK5RAP3	80279	0.226509	0.8048
	CHEK2	11200	0.226509	0.8976
	CTNNB1	1499	0.226509	0.6178
	CYP2J2	1573	0.226509	0.6141
	DBT	1629	0.226509	0.7855
	DDX60L	91351	0.226509	0.8942
	DKFZp586I1420	222161	0.226509	0.7127
	FKBP3	2287	0.226509	0.8832
	FMOD	2331	0.226509	0.5303
	GALNT9	50614	0.226509	0.5861
	GPNMB	10457	0.226509	0.7058
	GUSBL2	375513	0.226509	0.593
	H2AFJ	55766	0.226509	0.7092
	HISPPD2A	9677	0.226509	0.7406
	IGFBP1	3484	0.226509	0.5367
	JMJD1C	221037	0.226509	0.928
	JOSD3	79101	0.226509	0.9134
	KIAA1279	26128	0.226509	0.6848
	KIAA1411	57579	0.226509	0.7003
	KIF27	55582	0.226509	0.5538
	LACTB	114294	0.226509	0.8809
	LEMD3	23592	0.226509	0.8322
	MAP3K1	4214	0.226509	0.239
	MCTP1	79772	0.226509	0.647
	MIR2278	100313780	0.226509	0.2899
	MIR573	693158	0.226509	0.1692
	MRS2L	57380	0.226509	0.9152
	NCOA1	8648	0.226509	0.8355
	NT5C2	22978	0.226509	0.6398
	NUP160	23279	0.226509	0.7406
	OTUD6B	51633	0.226509	0.6786
	PAG1	55824	0.226509	0.8681
	PLA2G4A	5321	0.226509	0.5293
	POLR2K	5440	0.226509	0.5815
	POT1	25913	0.226509	0.6921
	PPFIA1	8500	0.226509	0.8043
	PRPF39	55015	0.226509	0.857
	PSPH	5723	0.226509	0.445
	RAB39B	116442	0.226509	0.6798
	RABEPK	10244	0.226509	0.746
	RABGGTB	5876	0.226509	0.4938
	RCADH5	642443	0.226509	0.9077
	RETNLB	84666	0.226509	0.4805
	RFC4	5984	0.226509	0.9287
	RNF20	56254	0.226509	0.923
	RNU38B	94163	0.226509	0.4717
	RRM2B	50484	0.226509	0.8832
	SCAMP1	9522	0.226509	0.8782
	SFRS18	25957	0.226509	0.853
	SHMT1	6470	0.226509	0.9552
	SLC30A5	64924	0.226509	0.7393
	SMARCA3	6596	0.226509	0.8108
	SMARCD1	6602	0.226509	0.6935
	SMC3	9126	0.226509	0.8964
	SNORD51	26798	0.226509	0.5069
	SNRPE	6635	0.226509	0.7058
	SOCS4	122809	0.226509	0.8698
	STXBP3	6814	0.226509	0.9224
	SUMO1	7341	0.226509	0.8264
	SUMO2	6613	0.226509	0.8706
	TIPRL	261726	0.226509	0.8857
	TSEN15	116461	0.226509	0.8901
	UBE2Q2	92912	0.226509	0.8901
	UPF3B	65109	0.226509	0.8987
	USP1	7398	0.226509	0.9552
	VBP1	7411	0.226509	0.8728
	ZNF403	79893	0.226509	0.7933
	ZNF420	147923	0.226509	0.8334
	ZNF483	158399	0.226509	0.5175
	AAA1	100329167	0.214125	0.1812
	ACCN2	41	0.214125	0.7192
	ACSS2	55902	0.214125	0.6407
	ALS2	57679	0.214125	0.7809
	BAX	581	0.214125	0.891
	C14orf29	145447	0.214125	0.6293
	C16orf63	123811	0.214125	0.9099
	C1orf156	92342	0.214125	0.796
	C1orf26	54823	0.214125	0.891
	C1QTNF3	114899	0.214125	0.7038
	C20orf11	54994	0.214125	0.796
	C6orf113	221302	0.214125	0.8809
	C6orf25	80739	0.214125	0.4979
	C6orf54	100505879	0.214125	0.6656
	CARD16	114769	0.214125	0.7736
	CRLF3	51379	0.214125	0.8647
	DHX15	1665	0.214125	0.6909
	DISC1	27185	0.214125	0.887
	DNTT	1791	0.214125	0.7159
	ECAT8	91646	0.214125	0.5886
	EIF3S10	8661	0.214125	0.925
	EIF4E	1977	0.214125	0.8702
	EMR4	326342	0.214125	0.8017
	FBXO32	114907	0.214125	0.491
	FLI1	2313	0.214125	0.8982
	GRAMD1C	54762	0.214125	0.7734
	GRHL1	29841	0.214125	0.6201
	HIPK3	10114	0.214125	0.6751
	HSD17B6	8630	0.214125	0.6012
	INDO	3620	0.214125	0.693
	KCTD9	54793	0.214125	0.9098
	KIFAP3	22920	0.214125	0.6826
	LGALS8	3964	0.214125	0.8989
	LIG4	3981	0.214125	0.8895
	LOC645177	645177	0.214125	0.537
	LRRC6	23639	0.214125	0.9089
	MCMDC1	254394	0.214125	0.622
	MINA	84864	0.214125	0.8419
	MIRLET7A1	406881	0.214125	0.4319
	MPPED1	758	0.214125	0.6168
	MTF2	22823	0.214125	0.9278
	MTHFD2L	441024	0.214125	0.7844
	NFS1	9054	0.214125	0.7239
	NGDN	25983	0.214125	0.7296
	NLGN1	22871	0.214125	0.1929
	NMD3	51068	0.214125	0.8904
	NNT	23530	0.214125	0.929
	PDGFC	56034	0.214125	0.7488
	PIP5K2B	8396	0.214125	0.158
	PRKACB	5567	0.214125	0.8023
	PRNP	5621	0.214125	0.8484
	PSTPIP2	9050	0.214125	0.803
	RBM12	10137	0.214125	0.9445
	RBM27	54439	0.214125	0.8606
	RBM7	10179	0.214125	0.7954
	RFK	55312	0.214125	0.6141
	RGL1	23179	0.214125	0.9338
	RNF135	84282	0.214125	0.7542
	SEL1L	6400	0.214125	0.845
	SLC5A1	6523	0.214125	0.5504
	SMPDL3A	10924	0.214125	0.7467
	SNORA4	619568	0.214125	0.593
	SNRK	54861	0.214125	0.8391
	SNX16	64089	0.214125	0.9174
	ST3GAL6	10402	0.214125	0.887
	STIL	6491	0.214125	0.7952
	SYT14	255928	0.214125	0.1988
	TAF15	8148	0.214125	0.5736
	TAS2R41	259287	0.214125	0.6872
	TEX13A	56157	0.214125	0.5176
	THUMPD1	55623	0.214125	0.9207
	TMEM119	338773	0.214125	0.8793
	TMEM28	27112	0.214125	0.7938
	TMEM55A	55529	0.214125	0.9309
	TMTC4	84899	0.214125	0.4041
	TRIM4	89122	0.214125	0.9363
	TSRC1	54507	0.214125	0.8446
	TTF2	8458	0.214125	0.8651
	USP9Y	8287	0.214125	0.9097
	VPS13B	157680	0.214125	0.7784
	VPS41	27072	0.214125	0.8457
	VRK1	7443	0.214125	0.8798
	YPEL2	388403	0.214125	0.749
	ZFP36L1	677	0.214125	0.7933
	ZFP37	7539	0.214125	0.872
	ZFYVE27	118813	0.214125	0.3681
	ZMYM1	79830	0.214125	0.8219
	ZNF181	339318	0.214125	0.9363
	ARL6IP2	64225	0.201634	0.8245
	BAZ1A	11177	0.201634	0.9381
	BRD7	29117	0.201634	0.8996
	BREA2	286076	0.201634	0.7367
	C10orf104	119504	0.201634	0.9788
	C11orf53	341032	0.201634	0.7816
	CCNT1	904	0.201634	0.9437
	CCR2	729230	0.201634	0.875
	CDH9	1007	0.201634	0.682
	CECR5	27440	0.201634	0.8419
	CKAP2	26586	0.201634	0.9255
	CKAP5	9793	0.201634	0.8023
	CLEC12B	387837	0.201634	0.8263
	CNIH4	29097	0.201634	0.8264
	CUL2	8453	0.201634	0.8779
	CUL4B	8450	0.201634	0.8743
	CXADR	1525	0.201634	0.5978
	CYB5-M	80777	0.201634	0.7282
	CYP19A1	1588	0.201634	0.7542
	DCTN4	51164	0.201634	0.9028
	DFFB	1677	0.201634	0.839
	DNAH9	1770	0.201634	0.4826
	EFHC2	80258	0.201634	0.9486
	EML3	256364	0.201634	0.6596
	ENDOGL1	9941	0.201634	0.7638
	EPS8	2059	0.201634	0.7391
	FAM98B	283742	0.201634	0.0734
	FPGT	8790	0.201634	0.8815
	GOLGA6	342096	0.201634	0.5495
	GTF3C3	9330	0.201634	0.894
	HBD	100187828	0.201634	0.8706
	HNRPM	4670	0.201634	0.7612
	HTLF	3344	0.201634	0.8419
	KIAA0240	23506	0.201634	0.8693
	KIAA0423	23116	0.201634	0.9429
	KIAA1794	55215	0.201634	0.9138
	LAT1-3TM	81893	0.201634	0.6402
	LGI3	203190	0.201634	0.7462
	LOC100133091	100133091	0.201634	0.601
	LOC401317	401317	0.201634	0.7404
	LOC641746	641746	0.201634	0.6141
	LOC644525	644525	0.201634	0.7397
	LOC653712	653712	0.201634	0.7952
	LPPR4	9890	0.201634	0.3338
	LQK1	642946	0.201634	0.9032
	LRRC39	127495	0.201634	0.749
	LY6H	4062	0.201634	0.8109
	MFSD1	64747	0.201634	0.8686
	MTMR2	8898	0.201634	0.6874
	MTR	4548	0.201634	0.9194
	NETO2	81831	0.201634	0.8377
	NOC3L	64318	0.201634	0.9514
	NUDT21	11051	0.201634	0.6203
	OPA1	4976	0.201634	0.7
	OR2B2	81697	0.201634	0.73
	OSBPL11	114885	0.201634	0.9252
	PANK2	80025	0.201634	0.796
	PEX3	8504	0.201634	0.8446
	PGGT1B	5229	0.201634	0.8647
	PIK3R1	5295	0.201634	0.9129
	PREI3	25843	0.201634	0.9035
	PTPN2	5771	0.201634	0.8677
	RAB11FIP2	22841	0.201634	0.8689
	RAB3GAP1	22930	0.201634	0.866
	RASA1	5921	0.201634	0.8135
	RDH5	5959	0.201634	0.9384
	RIC8B	55188	0.201634	0.9161
	SCAND2	54581	0.201634	0.6141
	SEC8L1	60412	0.201634	0.846
	SFRS2IP	9169	0.201634	0.7148
	SLC24A4	123041	0.201634	0.8569
	SLC4A7	9497	0.201634	0.9188
	SNORA3	619562	0.201634	0.8776
	SNORA32	692063	0.201634	0.9445
	SOAT1	6646	0.201634	0.852
	SPTLC1	10558	0.201634	0.8533
	SS18L1	26039	0.201634	0.8411
	TAF1B	9014	0.201634	0.9203
	TCEAL1	9338	0.201634	0.7959
	TDRD7	23424	0.201634	0.8674
	TFRC	7037	0.201634	0.7979
	TRIM36	55521	0.201634	0.758
	YIF1A	10897	0.201634	0.9097
	ZDHHC17	23390	0.201634	0.903
	ZFY	7544	0.201634	0.8888
	ZNF146	7705	0.201634	0.9255
	ZNF539	9534	0.201634	0.884
	ZNF643	65243	0.201634	0.8681
	ZNF708	7562	0.201634	0.8832
	ZRF1	27000	0.201634	0.903
	ABCB10	23456	0.189034	0.9003
	ACBD7	414149	0.189034	0.8022
	ADSSL1	122622	0.189034	0.8439
	AFAP1L2	84632	0.189034	0.894
	AKTIP	64400	0.189034	0.9206
	ALDH1A1	216	0.189034	0.9486
	AQP8	343	0.189034	0.622
	AQR	9716	0.189034	0.9463
	ARMCX2	9823	0.189034	0.9212
	ATF1	466	0.189034	0.9425
	C1orf131	128061	0.189034	0.9141
	CAND1	55832	0.189034	0.9537
	CHIC1	53344	0.189034	0.6012
	CHRNA6	8973	0.189034	0.5681
	CLEC9A	283420	0.189034	0.7265
	COPS8	10920	0.189034	0.8364
	CORO2A	7464	0.189034	0.9144
	CWF19L2	143884	0.189034	0.9211
	CYP2R1	120227	0.189034	0.9077
	DDX26B	203522	0.189034	0.8507
	DEPDC4	120863	0.189034	0.749
	DISP1	84976	0.189034	0.9303
	DR1	1810	0.189034	0.9175
	EDA	1896	0.189034	0.8716
	ENAM	10117	0.189034	0.5409
	ERO1LB	56605	0.189034	0.903
	FAM120AOS	158293	0.189034	0.9129
	FAM122C	159091	0.189034	0.5872
	FBXO22	26263	0.189034	0.8756
	FCHO2	115548	0.189034	0.9489
	FRYL	285527	0.189034	0.7471
	GBP2	2634	0.189034	0.8542
	HBII-429	594838	0.189034	0.9359
	HECW2	57520	0.189034	0.7543
	IFIH1	64135	0.189034	0.9569
	IFT122	55764	0.189034	0.9204
	IKBKAP	8518	0.189034	0.872
	IL12RB1	3594	0.189034	0.9537
	IQWD1	55827	0.189034	0.8771
	KIAA0367	158471	0.189034	0.8569
	KIAA0372	9652	0.189034	0.9038
	KIAA0564	23078	0.189034	0.9307
	LAMP2	3920	0.189034	0.7952
	LCE1E	353135	0.189034	0.6518
	LOC389834	389834	0.189034	0.9191
	LOC729941	729941	0.189034	0.733
	LYK5	92335	0.189034	0.6901
	MAP2K6	5608	0.189034	0.7839
	MICA	100507436	0.189034	0.9034
	MMADHC	27249	0.189034	0.8782
	MTERFD1	51001	0.189034	0.9347
	MUC3B	57876	0.189034	0.8507
	NHS	4810	0.189034	0.848
	NPHP3	27031	0.189034	0.8692
	NSMAF	8439	0.189034	0.9251
	NSUN6	221078	0.189034	0.8968
	NUDT15	55270	0.189034	0.8554
	PCMT1	5110	0.189034	0.8315
	PCMTD1	115294	0.189034	0.8881
	PDE8A	5151	0.189034	0.8898
	PHGDHL1	337867	0.189034	0.9079
	PNPT1	87178	0.189034	0.9211
	POLR1C	9533	0.189034	0.8179
	POLR3B	55703	0.189034	0.9388
	PPAN-P2RY11	692312	0.189034	0.698
	PRB3	5544	0.189034	0.8545
	PRPF38B	55119	0.189034	0.927
	PUS3	83480	0.189034	0.9224
	RAB1A	5861	0.189034	0.934
	RAP1BL	643752	0.189034	0.9274
	RAPH1	65059	0.189034	0.8822
	RBBP9	10741	0.189034	0.9691
	RGMB	285704	0.189034	0.8247
	ROPN1B	152015	0.189034	0.8263
	SAG	6295	0.189034	0.4876
	SLBP	7884	0.189034	0.9389
	SMAD5	4090	0.189034	0.9367
	SYT6	148281	0.189034	0.6401
	TBCD	6904	0.189034	0.9044
	TMED1	11018	0.189034	0.9111
	TMED7	51014	0.189034	0.9458
	TMEM41B	440026	0.189034	0.8234
	TMOD2	29767	0.189034	0.9129
	UBE1DC1	79876	0.189034	0.9291
	UBN2	254048	0.189034	0.9077
	UBR1	197131	0.189034	0.8041
	UTP14C	9724	0.189034	0.9445
	VPS13A	23230	0.189034	0.8806
	WDR12	55759	0.189034	0.9399
	ZMAT1	84460	0.189034	0.8223
	ZNF184	7738	0.189034	0.8646
	ZNF273	10793	0.189034	0.903
	ZNF33A	7581	0.189034	0.9255
	ZNF781	163115	0.189034	0.7534
	ACYP2	98	0.176323	0.809
	ANKRD6	22881	0.176323	0.8334
	ANKS3	124401	0.176323	0.9129
	ANXA4	307	0.176323	0.9388
	ARID4A	5926	0.176323	0.9532
	AZI2	64343	0.176323	0.9401
	BID	637	0.176323	0.8929
	BXDC1	84154	0.176323	0.9061
	C10orf9	219771	0.176323	0.8226
	C14orf108	55745	0.176323	0.9537
	C15orf15	51187	0.176323	0.6872
	C18orf43	10650	0.176323	0.8775
	C1D	10438	0.176323	0.9365
	C7orf36	57002	0.176323	0.9458
	C8orf55	51337	0.176323	0.9887
	CCDC75	253635	0.176323	0.8706
	CDC16	8881	0.176323	0.6805
	CECR1	51816	0.176323	0.7615
	CENPC1	1060	0.176323	0.9512
	CEP170	9859	0.176323	0.852
	CEP290	80184	0.176323	0.9463
	CLASP2	23122	0.176323	0.9619
	COVA1	10495	0.176323	0.8706
	CXorf23	256643	0.176323	0.871
	CYP2D6	1565	0.176323	0.7266
	DDX46	9879	0.176323	0.9341
	DDX52	11056	0.176323	0.9245
	DNMT1	1786	0.176323	0.644
	ETV2	2116	0.176323	0.9552
	FGD6	55785	0.176323	0.8554
	FYTTD1	84248	0.176323	0.9513
	GGCX	2677	0.176323	0.9077
	GOLGA8B	440270	0.176323	0.8631
	GPR126	57211	0.176323	0.635
	GPR174	84636	0.176323	0.8996
	GRSF1	2926	0.176323	0.9379
	HSF2	3298	0.176323	0.8969
	IRS1	3667	0.176323	0.9435
	IVNS1ABP	10625	0.176323	0.9207
	KLHL2	11275	0.176323	0.9097
	L3MBTL	26013	0.176323	0.8139
	LAD1	3898	0.176323	0.7943
	LARP2	55132	0.176323	0.9346
	LEP	3952	0.176323	0.8906
	LOC100129966	100129966	0.176323	0.8692
	LOC653503	653503	0.176323	0.9318
	LTBP3	4054	0.176323	0.8241
	MARCO	8685	0.176323	0.9558
	MFN1	55669	0.176323	0.904
	MIR611	693196	0.176323	0.8783
	MKLN1	4289	0.176323	0.7788
	MTG1	92170	0.176323	0.9095
	MTX2	10651	0.176323	0.8446
	NEBL	10529	0.176323	0.846
	ORC2L	4999	0.176323	0.9517
	PAQR3	152559	0.176323	0.9223
	PCDHA9	9752	0.176323	0.9103
	PDLIM2	64236	0.176323	0.9386
	PHLDB2	90102	0.176323	0.8322
	PNN	5411	0.176323	0.8686
	PNPLA4	8228	0.176323	0.895
	PPP1R16A	84988	0.176323	0.9418
	PRKY	5616	0.176323	0.7335
	PVRL3	25945	0.176323	0.9401
	RABEP2	79874	0.176323	0.9106
	RHOT1	55288	0.176323	0.9379
	RP9P	441212	0.176323	0.8631
	RPS6KA2	6196	0.176323	0.8681
	RYR1	6261	0.176323	0.9347
	SART2	29940	0.176323	0.9423
	SETD3	84193	0.176323	0.7917
	SH3BGRL	6451	0.176323	0.7488
	SH3RF2	153769	0.176323	0.8317
	SLTM	79811	0.176323	0.7938
	SMAD4	4089	0.176323	0.9212
	SNORD57	26792	0.176323	0.9482
	SNX13	23161	0.176323	0.9292
	ST8SIA4	7903	0.176323	0.8674
	STAU1	6780	0.176323	0.7952
	STGC3	474171	0.176323	0.725
	SYNPO	11346	0.176323	0.8759
	TADA2L	6871	0.176323	0.867
	TCERG1	10915	0.176323	0.8733
	TCFL5	10732	0.176323	0.9302
	TM9SF2	9375	0.176323	0.8293
	TPARL	55858	0.176323	0.8955
	TSKS	60385	0.176323	0.915
	UHRF2	115426	0.176323	0.9207
	VAV3	10451	0.176323	0.9633
	WDR44	54521	0.176323	0.9401
	WDR5B	54554	0.176323	0.9194
	XK	7504	0.176323	0.9459
	XRN1	54464	0.176323	0.8888
	ZNF236	7776	0.176323	0.9335
	ZNF239	8187	0.176323	0.8601
	ZNF493	284443	0.176323	0.885
	ZNF553	197407	0.176323	0.8219
	ZNF644	84146	0.176323	0.9463
	ZNF680	340252	0.176323	0.9706
	ABCD3	5825	0.163499	0.9195
	ACAD8	27034	0.163499	0.9394
	ACVR1B	91	0.163499	0.9175
	ADAMTS3	9508	0.163499	0.9129
	ADARB1	104	0.163499	0.8355
	ADD3	120	0.163499	0.9248
	AFG3L1	172	0.163499	0.8681
	ANKRD46	157567	0.163499	0.9442
	AP1S2	8905	0.163499	0.805
	ARFGEF1	10565	0.163499	0.9673
	ARFIP1	27236	0.163499	0.9116
	ARL2	402	0.163499	0.9429
	C3orf58	205428	0.163499	0.9532
	C6orf157	90025	0.163499	0.8925
	C9orf127	51754	0.163499	0.8681
	CASP8	841	0.163499	0.9293
	CAV3	859	0.163499	0.9255
	CDC40	51362	0.163499	0.8693
	CEP57	9702	0.163499	0.9384
	CHUK	1147	0.163499	0.9225
	CNDP2	55748	0.163499	0.4473
	CRSP3	9439	0.163499	0.852
	CTH	1491	0.163499	0.9293
	CYB5R1	51706	0.163499	0.9442
	CYP51A1	1595	0.163499	0.9781
	DDHD1	80821	0.163499	0.9367
	DDHD2	23259	0.163499	0.943
	DEK	7913	0.163499	0.9105
	DIP2B	57609	0.163499	0.8746
	EIF1AX	1964	0.163499	0.9516
	EIF3S6	3646	0.163499	0.7839
	EVA1	10205	0.163499	0.9463
	FYB	2533	0.163499	0.6436
	GOT1	2805	0.163499	0.9384
	HHLA1	10086	0.163499	0.9223
	HIAT1	64645	0.163499	0.9514
	HOXB3	3213	0.163499	0.9194
	HPS1	3257	0.163499	0.9139
	IGHMBP2	3508	0.163499	0.9301
	IQSEC3	440073	0.163499	0.8015
	KIAA1715	80856	0.163499	0.8968
	LEAP-2	116842	0.163499	0.92
	LOC100130938	100130938	0.163499	0.9247
	LOC400464	400464	0.163499	0.8554
	LOC441487	441487	0.163499	0.9105
	LOC441711	441711	0.163499	0.9305
	LYSMD3	116068	0.163499	0.9534
	MAP7D2	256714	0.163499	0.8729
	MCART6	401612	0.163499	0.8616
	MIB1	57534	0.163499	0.9443
	MIS12	79003	0.163499	0.8433
	MLZE	56169	0.163499	0.9304
	MOBKL1A	92597	0.163499	0.9211
	MUTED	63915	0.163499	0.9443
	NANP	140838	0.163499	0.9419
	NARS	4677	0.163499	0.8179
	NAV2	89797	0.163499	0.8748
	NBPF9	400818	0.163499	0.9138
	NFIC	4782	0.163499	0.8829
	NME1	4830	0.163499	0.9103
	NOL11	25926	0.163499	0.9074
	NPTX2	4885	0.163499	0.914
	OLFML2B	25903	0.163499	0.9129
	OSBPL2	9885	0.163499	0.9472
	PES1	23481	0.163499	0.9464
	PI4K2B	55300	0.163499	0.9278
	PPP6C	5537	0.163499	0.8313
	PSEN1	5663	0.163499	0.9384
	PTP4A2	8073	0.163499	0.9015
	RAB2B	84932	0.163499	0.7638
	RPS4Y2	140032	0.163499	0.9303
	RTEL1	51750	0.163499	0.9347
	SAPS2	9701	0.163499	0.8799
	SCYL1BP1	92344	0.163499	0.9129
	SDHD	6392	0.163499	0.9425
	SERTAD3	29946	0.163499	0.9223
	SFXN4	119559	0.163499	0.927
	SLC25A16	8034	0.163499	0.9723
	SMYD2	56950	0.163499	0.915
	SPARCL1	8404	0.163499	0.9186
	SRRM1	10250	0.163499	0.7839
	SRRM5	100170229	0.163499	0.9247
	SUOX	6821	0.163499	0.9293
	SUZ12P	440423	0.163499	0.9251
	TBC1D15	64786	0.163499	0.923
	TBC1D4	9882	0.163499	0.9593
	TLK1	9874	0.163499	0.9825
	TRAF5	7188	0.163499	0.9341
	TRIM7	81786	0.163499	0.9274
	TXNRD2	10587	0.163499	0.934
	UIP1	55559	0.163499	0.9141
	UPK3B	105375355	0.163499	0.9237
	USP19	10869	0.163499	0.9391
	ZC3H11B	643136	0.163499	0.8674
	ZFX	7543	0.163499	0.9206
	ZNF195	7748	0.163499	0.872
	ZNF20	7568	0.163499	0.9161
	ZNF331	55422	0.163499	0.9418
	ZNF544	27300	0.163499	0.9116
	ZNF545	284406	0.163499	0.9384
	ANGPTL6	83854	0.15056	0.9537
	AP1GBP1	11276	0.15056	0.9838
	ATG7	10533	0.15056	0.9445
	ATP2C1	27032	0.15056	0.934
	ATP6V1H	51606	0.15056	0.9148
	BFSP1	631	0.15056	0.9384
	C10orf97	80013	0.15056	0.9147
	C1orf117	348487	0.15056	0.8545
	C2orf12	5937	0.15056	0.9735
	C3orf35	339883	0.15056	0.9435
	CAMSAP1L1	23271	0.15056	0.9246
	CDK5R1	8851	0.15056	0.9847
	CENTD2	116985	0.15056	0.9363
	COMMD5	28991	0.15056	0.9473
	COPB	1315	0.15056	0.9185
	CTBP2	1488	0.15056	0.9482
	DHODH	1723	0.15056	0.9347
	DMC1	11144	0.15056	0.9175
	DNAJC10	54431	0.15056	0.9367
	EEF1A1	1915	0.15056	0.9206
	EFHA1	221154	0.15056	0.9363
	EIF5	1983	0.15056	0.9663
	EML2	24139	0.15056	0.9463
	FAM64A	54478	0.15056	0.9274
	FAM8A1	51439	0.15056	0.9042
	FANCF	2188	0.15056	0.9412
	FBXL3	26224	0.15056	0.9667
	FOLR2	2350	0.15056	0.9435
	GLB1L	79411	0.15056	0.9642
	GPR162	27239	0.15056	0.9537
	GRIK1	2897	0.15056	0.9155
	HDAC4	9759	0.15056	0.9383
	KIAA0776	23376	0.15056	0.961
	KIAA1383	54627	0.15056	0.9325
	KIAA1840	80208	0.15056	0.8733
	KRTAP10-10	353333	0.15056	0.9175
	LMO1	4004	0.15056	0.9619
	LOC100131223	100131223	0.15056	0.918
	LRP6	4040	0.15056	0.9389
	MAP4K3	8491	0.15056	0.9611
	MBNL2	10150	0.15056	0.9924
	METTL9	51108	0.15056	0.9585
	MID1	4281	0.15056	0.9429
	MN1	4330	0.15056	0.9401
	MRPL32	64983	0.15056	0.8533
	MYNN	55892	0.15056	0.9639
	NAP1L1	4673	0.15056	0.9207
	NAP5	344148	0.15056	0.9388
	NFE2L2	4780	0.15056	0.9806
	NIN	51199	0.15056	0.8857
	NKRF	55922	0.15056	0.9068
	NRAP	4892	0.15056	0.9752
	OVOS	408186	0.15056	0.9732
	PCNP	57092	0.15056	0.8674
	PHC1	1911	0.15056	0.8938
	PLEKHA9	51054	0.15056	0.9347
	PPWD1	23398	0.15056	0.9237
	PRSS21	10942	0.15056	0.9804
	PSMC2	5701	0.15056	0.8208
	PTER	9317	0.15056	0.9484
	PTPN18	26469	0.15056	0.89
	PURA	5813	0.15056	0.9486
	RAB20	55647	0.15056	0.9635
	RALA	5898	0.15056	0.9347
	RANBP2L1	727851	0.15056	0.9243
	RECQL	5965	0.15056	0.986
	RFPL2	10739	0.15056	0.9458
	RGS11	8786	0.15056	0.9605
	RIPK5	25778	0.15056	0.9509
	RNU64	26784	0.15056	0.9476
	RSPO3	84870	0.15056	0.9437
	RUFY2	55680	0.15056	0.9677
	SAMD9	54809	0.15056	0.9384
	SCXA	100129885	0.15056	0.9753
	SEC31L2	25956	0.15056	0.9423
	SFRS3	6428	0.15056	0.9231
	SIRT4	23409	0.15056	0.9861
	SLC6A12	6539	0.15056	0.9514
	SMAP	10747	0.15056	0.9767
	SMARCA2	6595	0.15056	0.9223
	SRPX	8406	0.15056	0.9769
	SUHW3	55609	0.15056	0.9736
	TAB3	257397	0.15056	0.9486
	TCF1	6927	0.15056	0.9526
	TCP1	6950	0.15056	0.8975
	THUMPD3	25917	0.15056	0.9367
	TMEM49	81671	0.15056	0.891
	TNFSF10	8743	0.15056	0.9347
	TSEN34	79042	0.15056	0.8556
	TSPAN17	26262	0.15056	0.8706
	TTYH2	94015	0.15056	0.9436
	UBE1L2	55236	0.15056	0.9006
	UBE2A	7319	0.15056	0.9103
	WRN	7486	0.15056	0.9384
	YY1	7528	0.15056	0.9435
	ZBTB24	9841	0.15056	0.9347
	ZNF175	7728	0.15056	0.9861
	ZNF267	10308	0.15056	0.9596
	ZNF330	27309	0.15056	0.987
	ZNF383	163087	0.15056	0.9447
	ZNF435	80345	0.15056	0.9606
	ZNF536	9745	0.15056	0.8847
	ZW10	9183	0.15056	0.9605
	ABL1	25	0.137504	0.8729
	AKAP7	9465	0.137504	0.9842
	ANTXR1	84168	0.137504	0.9838
	ARHGAP18	93663	0.137504	0.9987
	ASL	435	0.137504	0.944
	BAI1	575	0.137504	0.986
	C12orf29	91298	0.137504	0.9915
	C14orf161	79820	0.137504	0.9959
	C18orf25	147339	0.137504	0.8109
	C1orf25	81627	0.137504	0.9693
	C1orf64	149563	0.137504	0.9889
	CA13	377677	0.137504	0.9532
	CCDC144B	284047	0.137504	0.9959
	CLCN2	1181	0.137504	0.9635
	CLTC	1213	0.137504	0.9753
	COPZ2	51226	0.137504	0.9781
	CPEB3	22849	0.137504	0.9384
	DARS2	55157	0.137504	0.9811
	DDEF1IT1	29065	0.137504	0.9919
	DEFB128	245939	0.137504	0.987
	DNAJA3	9093	0.137504	0.9381
	DOC2A	8448	0.137504	0.987
	DUSP10	11221	0.137504	0.9659
	FAM122B	159090	0.137504	0.9614
	FAM80B	57494	0.137504	0.9726
	G3BP1	10146	0.137504	0.987
	GALK2	2585	0.137504	0.9672
	GPR34	2857	0.137504	0.9735
	GRM2	2912	0.137504	0.9435
	IL17	3605	0.137504	0.9767
	JDP2	122953	0.137504	0.9673
	KAT3	56267	0.137504	0.9291
	KLF5	688	0.137504	0.9919
	KLHDC4	54758	0.137504	0.8959
	LOC100132287	100132287	0.137504	0.9838
	LOC644841	644841	0.137504	0.9703
	LOC729296	729296	0.137504	0.9816
	LYSMD2	256586	0.137504	0.8381
	MIR193A	406968	0.137504	0.9738
	MKKS	8195	0.137504	0.9946
	MLL3	58508	0.137504	0.9935
	MME	4311	0.137504	0.976
	MRAP	56246	0.137504	0.9945
	MSH2	4436	0.137504	0.9838
	NAG8	27099	0.137504	0.9132
	NBR1	4077	0.137504	0.9607
	NCRNA00115	79854	0.137504	0.9846
	NS3BP	171391	0.137504	0.9842
	NSDHL	50814	0.137504	0.9425
	NUDT6	11162	0.137504	0.9056
	NUP107	57122	0.137504	0.9035
	OR2T2	401992	0.137504	0.963
	OSBPL8	114882	0.137504	0.914
	PARD6G	84552	0.137504	0.9825
	PFDN2	5202	0.137504	0.9435
	PGM2	55276	0.137504	0.9771
	PIWIL4	143689	0.137504	0.9556
	PPIL3	53938	0.137504	0.7786
	PTPN13	5783	0.137504	0.9781
	RAP1GDS1	5910	0.137504	0.9678
	RARS	5917	0.137504	0.4473
	REEP5	7905	0.137504	0.8786
	RNU15B	114599	0.137504	0.9674
	RRP22	10633	0.137504	0.9953
	SELT	51714	0.137504	0.9683
	SLC14A1	6563	0.137504	0.9363
	SNORD11	692058	0.137504	0.9852
	SPG20	23111	0.137504	0.9619
	STAG2	10735	0.137504	0.9537
	SUHW4	54816	0.137504	0.9812
	TCP11L2	255394	0.137504	0.9678
	TFCP2	7024	0.137504	0.9702
	TMEM77	128338	0.137504	0.9364
	TOP1MT	116447	0.137504	0.983
	TSNAX	7257	0.137504	0.9719
	TSPYL2	64061	0.137504	0.9801
	TTTY17	252949	0.137504	0.9959
	UBE2V1	7335	0.137504	0.9735
	UBOX5	22888	0.137504	0.9736
	USMG5	84833	0.137504	0.9783
	VAC14	55697	0.137504	0.9631
	WBP4	11193	0.137504	0.9301
	WDR45	11152	0.137504	0.9485
	ZC3H12D	340152	0.137504	0.991
	ZNF114	163071	0.137504	0.9573
	ZNF16	7564	0.137504	0.9607
	ZNF608	57507	0.137504	0.9751
	ZNF642	339559	0.137504	0.946
	AASDH	132949	0.124328	0.9719
	ACAP2	23527	0.124328	0.9401
	ADAM28	10863	0.124328	0.9842
	ANKRD15	23189	0.124328	0.9967
	AQP7P2	389756	0.124328	0.9959
	ARFIP2	23647	0.124328	0.9985
	ASNSD1	54529	0.124328	0.9368
	BAIAP3	8938	0.124328	0.9874
	BHLHB9	80823	0.124328	0.9946
	BICD1	636	0.124328	0.9929
	C14orf124	56948	0.124328	0.9919
	C14orf138	79609	0.124328	0.9451
	C1orf61	10485	0.124328	0.9842
	C20orf51	100144596	0.124328	0.9985
	C6orf120	387263	0.124328	0.9947
	CD44	960	0.124328	0.8613
	CGB7	94027	0.124328	0.9959
	CHRNA10	57053	0.124328	0.9959
	CLEC4G	339390	0.124328	0.9926
	CNGB1	1258	0.124328	0.9905
	CNPY1	285888	0.124328	0.9929
	COG5	10466	0.124328	0.9838
	COX10	1352	0.124328	0.9838
	CPEB2	132864	0.124328	0.9693
	CSNK1D	1453	0.124328	0.9435
	CSPP1	79848	0.124328	0.9919
	CTLA4	1493	0.124328	0.9985
	DCLRE1B	64858	0.124328	0.9837
	DHX36	170506	0.124328	0.9363
	DPY19L3	147991	0.124328	0.9959
	ELK4	2005	0.124328	0.9737
	ETNK1	55500	0.124328	0.991
	FAM91A1	157769	0.124328	0.9838
	FNBP1L	54874	0.124328	0.9959
	FRAS1	80144	0.124328	0.9821
	GCH1	2643	0.124328	0.9838
	GLTSCR1	29998	0.124328	0.9754
	GMFB	2764	0.124328	0.9062
	GRIPAP1	56850	0.124328	0.9606
	GTF2F2	2963	0.124328	0.9363
	HIATL2	84278	0.124328	0.9419
	HOXA1	3198	0.124328	0.991
	HTR7	3363	0.124328	0.9959
	HYAL3	8372	0.124328	0.987
	ICHTHYIN	348938	0.124328	0.9959
	IER3IP1	51124	0.124328	0.9624
	IFNGR1	3459	0.124328	0.7761
	ITGB1BP1	9270	0.124328	0.9981
	KLF7	8609	0.124328	0.9959
	KLHDC8B	200942	0.124328	0.9737
	KTN1	3895	0.124328	0.8974
	L3MBTL3	84456	0.124328	0.9381
	LILRA2	11027	0.124328	0.9341
	LOC100128086	100128086	0.124328	0.9803
	LOC100130746	100130746	0.124328	0.9807
	LOC392364	392364	0.124328	0.9919
	LOC651536	651536	0.124328	0.9919
	LSS	4047	0.124328	0.991
	LST-3TM12	338821	0.124328	0.9919
	MBTPS1	8720	0.124328	0.843
	METT11D1	64745	0.124328	0.9878
	MIR1277	100302214	0.124328	0.9919
	MIR1302-4	100302130	0.124328	0.9959
	MIR331	442903	0.124328	0.9988
	MOS	4342	0.124328	0.9806
	NAP1L3	4675	0.124328	0.9915
	NAT11	79829	0.124328	0.9919
	NBPF14	25832	0.124328	0.9714
	NCOR1	9611	0.124328	0.9775
	NEDD1	121441	0.124328	0.9944
	OTUB1	55611	0.124328	0.9981
	P2RY5	10161	0.124328	0.978
	PAK7	57144	0.124328	0.9984
	PCTP	58488	0.124328	0.9765
	PGBD1	84547	0.124328	0.9965
	PHYH2	26061	0.124328	0.8961
	PLD3	23646	0.124328	0.9883
	PLEKHO1	51177	0.124328	0.8177
	PMS2L1	5379	0.124328	0.9769
	PRKRA	8575	0.124328	0.9509
	PTN	5764	0.124328	0.986
	RAPGEF2	9693	0.124328	0.9653
	RBM13	84549	0.124328	0.9837
	RFWD2	64326	0.124328	0.871
	RKHD3	84206	0.124328	0.987
	RNU25	9303	0.124328	0.9902
	RPGR	6103	0.124328	0.9825
	SERPINE2	5270	0.124328	0.9959
	SLC26A2	1836	0.124328	0.9597
	SMURF1	57154	0.124328	0.9959
	SNORA71C	677839	0.124328	0.987
	SNORD34	26817	0.124328	0.9607
	SNX4	8723	0.124328	0.9749
	SSBP2	23635	0.124328	0.966
	STARD7	56910	0.124328	0.9919
	SULT6B1	391365	0.124328	0.9919
	SYTL2	54843	0.124328	0.9965
	TAS2R3	50831	0.124328	0.9881
	THAP7	80764	0.124328	0.9985
	TIMM8A	1678	0.124328	0.9967
	TOP2B	7155	0.124328	0.891
	TPK1	27010	0.124328	0.9379
	TRIM15	89870	0.124328	0.9899
	TRNT1	51095	0.124328	0.9919
	TYW1B	441250	0.124328	0.9534
	UBIAD1	29914	0.124328	0.9384
	UGT8	7368	0.124328	0.9955
	UTP15	84135	0.124328	0.9772
	VPS26A	9559	0.124328	0.8571
	WASH5P	375690	0.124328	0.9685
	WDR33	55339	0.124328	0.9457
	WDR71	80227	0.124328	0.9371
	WDSUB1	151525	0.124328	0.9736
	ZNF294	26046	0.124328	0.9445
	ZNF43	7594	0.124328	0.9959
	ZNF675	171392	0.124328	0.9926
	ZNF721	170960	0.124328	0.9679
	AASDHPPT	60496	0.111031	0.9888
	ADAL	161823	0.111031	0.9838
	ADSS	159	0.111031	0.9097
	ALKBH	8846	0.111031	0.9706
	ANKRD32	84250	0.111031	0.9967
	AP3S2	10239	0.111031	0.9926
	ARHGAP25	9938	0.111031	0.9844
	ARL13B	200894	0.111031	0.987
	ATM	472	0.111031	0.8978
	ATP11C	286410	0.111031	0.9927
	ATP7A	538	0.111031	0.9985
	ATXN10	25814	0.111031	0.9889
	BTBD10	84280	0.111031	0.9562
	C10orf22	84890	0.111031	0.9435
	C14orf104	55172	0.111031	0.9936
	C18orf4	92126	0.111031	0.9722
	C21orf13	150082	0.111031	0.9705
	C3AR1	719	0.111031	0.999
	C6orf84	22832	0.111031	0.9959
	C8orf45	157777	0.111031	0.9571
	CASP4	837	0.111031	0.7335
	CCDC27	148870	0.111031	0.9781
	CCDC55	84081	0.111031	0.9776
	CD46	4179	0.111031	0.884
	CGGBP1	8545	0.111031	0.9223
	CHMP5	51510	0.111031	0.9212
	CILP	8483	0.111031	0.987
	CLEC4A	50856	0.111031	0.8958
	CXCL3	2921	0.111031	0.9811
	DC2	58505	0.111031	0.9781
	DHX29	54505	0.111031	0.9423
	DHX40	79665	0.111031	0.9825
	DNAJA4	55466	0.111031	0.9566
	DTWD1	56986	0.111031	0.9206
	DUSP3	1845	0.111031	0.8883
	FAH	2184	0.111031	0.991
	FAM10A7	155019	0.111031	0.9959
	FAM115B	653199	0.111031	0.9458
	FAM89A	375061	0.111031	0.9959
	FOXD1	2297	0.111031	0.9514
	GABRB3	2562	0.111031	0.9826
	GGT2	728441	0.111031	0.9959
	GPIAP1	4076	0.111031	0.9642
	GPR27	2850	0.111031	0.9639
	GSTA4	2941	0.111031	0.996
	HACE1	57531	0.111031	0.9908
	HEXA	3073	0.111031	0.987
	HIST2H4B	554313	0.111031	0.9806
	HSF4	3299	0.111031	0.986
	HSPA5	3309	0.111031	0.9677
	HTF9C	27037	0.111031	0.9959
	IIP45	60672	0.111031	0.9812
	ITGA6	3655	0.111031	0.9919
	KIAA0103	9694	0.111031	0.989
	KIAA0232	9778	0.111031	0.9925
	LACTB2	51110	0.111031	0.9965
	LAP3	51056	0.111031	0.9146
	LOC389895	389895	0.111031	0.9759
	LPAR3	23566	0.111031	0.9751
	MAPK10	5602	0.111031	0.9868
	MCTS1	28985	0.111031	0.9696
	MPHOSPH9	10198	0.111031	0.9619
	MSR1	4481	0.111031	0.9842
	MUC5AC	4586	0.111031	0.987
	N4BP2	55728	0.111031	0.9985
	NFATC3	4775	0.111031	0.9939
	NFE2	4778	0.111031	0.9513
	NFE2L3	9603	0.111031	0.9905
	NPAL1	152519	0.111031	0.9887
	NPAS3	64067	0.111031	0.9968
	NRIP3	56675	0.111031	0.983
	OMG	4974	0.111031	0.9442
	OR13C5	138799	0.111031	0.9245
	OR52N5	390075	0.111031	0.9593
	ORC3L	23595	0.111031	0.9804
	OXR1	55074	0.111031	0.96
	PEX11A	8800	0.111031	0.9749
	PHF11	51131	0.111031	0.8212
	PHOX2B	8929	0.111031	0.9787
	POLB	5423	0.111031	0.9231
	PPAPDC2	403313	0.111031	0.9984
	PPIG	9360	0.111031	0.8768
	PPM1F	9647	0.111031	0.9367
	PTAR1	375743	0.111031	0.9435
	QTRT1	81890	0.111031	0.967
	RFX3	5991	0.111031	0.991
	SCARB2	950	0.111031	0.8928
	SFRP4	6424	0.111031	0.9749
	SIGLEC11	114132	0.111031	0.9782
	SLC35A3	23443	0.111031	0.9659
	SLC38A2	54407	0.111031	0.9726
	SLC6A5	9152	0.111031	0.9854
	SMN1	6606	0.111031	0.9777
	SNORD36A	26815	0.111031	0.9752
	SNORD59B	692090	0.111031	0.9985
	SNX10	29887	0.111031	0.9463
	SNX14	57231	0.111031	0.9365
	STAG1	10274	0.111031	0.9889
	STAM	8027	0.111031	0.9919
	STMN2	11075	0.111031	0.987
	STX19	415117	0.111031	0.9558
	TFAM	7019	0.111031	0.9929
	TMEM115	11070	0.111031	0.9919
	TMEM150	129303	0.111031	0.9619
	TP53BP2	7159	0.111031	0.9509
	TROAP	10024	0.111031	0.9677
	USP4	7375	0.111031	0.9959
	VNN2	8875	0.111031	0.8625
	WDR42C	347442	0.111031	0.9245
	WDR51B	282809	0.111031	0.9509
	WHDC1L1	339005	0.111031	0.9445
	XRCC4	7518	0.111031	0.9415
	ZA20D3	54469	0.111031	0.9747
	ZFP1	162239	0.111031	0.9563
	ZNF200	7752	0.111031	0.9988
	ZNF232	7775	0.111031	0.9953
	ZNF567	163081	0.111031	0.9947
	ZNF586	54807	0.111031	0.9514
	ABCA3	21	0.0976108	0.9956
	ABR	29	0.0976108	0.8643
	ADAM10	102	0.0976108	0.9681
	ALX3	257	0.0976108	0.969
	ARL15	54622	0.0976108	0.9893
	ATG10	83734	0.0976108	0.9752
	ATP1A3	478	0.0976108	0.9619
	BCORL2	286554	0.0976108	0.9889
	BTBD3	22903	0.0976108	0.9959
	C12orf11	55726	0.0976108	0.9943
	C14orf144	145195	0.0976108	0.9186
	C14orf32	93487	0.0976108	0.8385
	C1GALT1C1	29071	0.0976108	0.919
	C1orf181	54680	0.0976108	0.9573
	C20orf19	55857	0.0976108	0.9846
	C22orf9	23313	0.0976108	0.9982
	CBLN1	869	0.0976108	0.9729
	CCDC18	343099	0.0976108	0.9401
	CCL15	6359	0.0976108	0.9469
	CD244	51744	0.0976108	0.9959
	CD96	10225	0.0976108	0.9221
	CDH19	28513	0.0976108	0.9575
	CNOT6L	246175	0.0976108	0.9097
	CNOT8	9337	0.0976108	0.912
	DAPP1	27071	0.0976108	0.9678
	DGKB	1607	0.0976108	0.941
	DHRS4L2	317749	0.0976108	0.9753
	DLAT	1737	0.0976108	0.987
	DNAJC5	80331	0.0976108	0.9927
	EPS15	2060	0.0976108	0.9985
	FAIM	55179	0.0976108	0.9358
	FAM13B1	51306	0.0976108	0.8681
	FAM90A19	728753	0.0976108	0.9278
	FARP1	10160	0.0976108	0.872
	FBXO16	157574	0.0976108	0.9293
	FBXO44	93611	0.0976108	0.9482
	FLJ45684	400666	0.0976108	0.9361
	FREQ	23413	0.0976108	0.9486
	GHITM	27069	0.0976108	0.8109
	GPR160	26996	0.0976108	0.9896
	HIF3A	64344	0.0976108	0.9433
	HMGCL	3155	0.0976108	0.9927
	HPCAL4	51440	0.0976108	0.9955
	HSD17B12	51144	0.0976108	0.9412
	HSPA1A	3303	0.0976108	0.9592
	ICK	22858	0.0976108	0.9752
	IGFL1	374918	0.0976108	0.9305
	IL1RAP	3556	0.0976108	0.9959
	ILF3	3609	0.0976108	0.9729
	IREB2	3658	0.0976108	0.9982
	LIG3	3980	0.0976108	0.969
	LOC644086	644086	0.0976108	0.9955
	LTB4R	1241	0.0976108	0.9967
	MAP4K5	11183	0.0976108	0.9886
	METT10D	79066	0.0976108	0.9867
	MIR221	407006	0.0976108	0.9442
	MIR382	494331	0.0976108	0.9116
	MRPS12	6183	0.0976108	0.9375
	MSL3L1	10943	0.0976108	0.9861
	MUC2	4583	0.0976108	0.9364
	MYCBP2	23077	0.0976108	0.945
	NIPBL	25836	0.0976108	0.9848
	NSF	4905	0.0976108	0.9734
	PEX5L	51555	0.0976108	0.8857
	PMS2CL	441194	0.0976108	0.98
	PRKDC	5591	0.0976108	0.9902
	PRKRIR	5612	0.0976108	0.9437
	PSIP1	11168	0.0976108	0.9919
	PSMC3	5702	0.0976108	0.9398
	PSMD12	5718	0.0976108	0.991
	PSMD13	5719	0.0976108	0.9924
	PTPRU	10076	0.0976108	0.8889
	RABL2A	11159	0.0976108	0.9955
	RASSF1	11186	0.0976108	0.9905
	RBM43	375287	0.0976108	0.9842
	RCCD1	91433	0.0976108	0.9714
	RINT-1	60561	0.0976108	0.9959
	RPL14	9045	0.0976108	0.9276
	RPL31P10	390283	0.0976108	0.9063
	SBNO1	55206	0.0976108	0.9689
	SCYL3	57147	0.0976108	0.987
	SEC11L1	23478	0.0976108	0.7939
	SGK3	23678	0.0976108	0.9919
	SIGLEC7	27036	0.0976108	0.9537
	SLC39A8	64116	0.0976108	0.9848
	SP110	3431	0.0976108	0.8638
	SUMO4	387082	0.0976108	0.9985
	SYBL1	6845	0.0976108	0.9384
	TFDP1	7027	0.0976108	0.9793
	TMC4	147798	0.0976108	0.9291
	TMEM67	91147	0.0976108	0.9327
	TRAF3IP2	10758	0.0976108	0.943
	TSR1	55720	0.0976108	0.9927
	TTC23	64927	0.0976108	0.9842
	TTR	7276	0.0976108	0.926
	UBE2N	7334	0.0976108	0.9271
	UGP2	7360	0.0976108	0.894
	UNC119	9094	0.0976108	0.9861
	UNKL	64718	0.0976108	0.9602
	USP2	9099	0.0976108	0.9237
	USP38	84640	0.0976108	0.9985
	WDR35	57539	0.0976108	0.9246
	XPR1	9213	0.0976108	0.9472
	ZMIZ2	83637	0.0976108	0.9758
	ZNF224	7767	0.0976108	0.991
	ZNF313	55905	0.0976108	0.2311
	ZNF467	168544	0.0976108	0.9635
	ZNF650	130507	0.0976108	0.9919
	ABCE1	6059	0.0840643	0.9914
	ACSL5	51703	0.0840643	0.9844
	ADAM17	6868	0.0840643	0.9553
	ADRA2A	150	0.0840643	0.9722
	AKAP12	9590	0.0840643	0.9169
	AKR1CL1	340811	0.0840643	0.8129
	ANKHD1	54882	0.0840643	0.9463
	AP1G1	164	0.0840643	0.9991
	ARL6IP5	10550	0.0840643	0.7915
	ARSD	414	0.0840643	0.8262
	ATP6V1A	523	0.0840643	0.9078
	B3GAT1	27087	0.0840643	0.9435
	BEXL1	56271	0.0840643	0.839
	C14orf100	51528	0.0840643	0.968
	C14orf135	64430	0.0840643	0.9971
	C14orf39	317761	0.0840643	0.9206
	C17orf88	23591	0.0840643	0.9887
	C19orf48	84798	0.0840643	0.9537
	C20orf141	128653	0.0840643	0.9207
	C20orf74	57186	0.0840643	0.9772
	C3orf23	285343	0.0840643	0.9448
	C4orf18	51313	0.0840643	0.9806
	CAMKV	79012	0.0840643	0.8977
	CCND3	896	0.0840643	0.866
	CCT4	10575	0.0840643	0.9291
	CD99L2	83692	0.0840643	0.9291
	CEP63	80254	0.0840643	0.9401
	CHEK1	1111	0.0840643	0.9617
	CREBL2	1389	0.0840643	0.9844
	DACH2	117154	0.0840643	0.9077
	DIO3	1735	0.0840643	0.9104
	DND1	373863	0.0840643	0.9422
	DPF3	8110	0.0840643	0.9237
	DSU	55686	0.0840643	0.9598
	DUSP13	51207	0.0840643	0.912
	EBF	1879	0.0840643	0.9985
	EDD1	51366	0.0840643	0.9997
	EIF2AK2	5610	0.0840643	0.9474
	ENTPD6	955	0.0840643	0.9344
	EPHA6	285220	0.0840643	0.9125
	EPN2	22905	0.0840643	0.9566
	EPS15L1	58513	0.0840643	0.9883
	FAM13A1	10144	0.0840643	0.9246
	FAM43A	131583	0.0840643	0.9782
	FAM70B	348013	0.0840643	0.9411
	FPRL2	2359	0.0840643	0.9534
	FXYD6	53826	0.0840643	0.9272
	GABPB1	2553	0.0840643	0.8681
	GNAO1	2775	0.0840643	0.914
	GNLY	10578	0.0840643	0.9749
	GRAP	10750	0.0840643	0.9144
	HLA-DPB1	3115	0.0840643	0.9959
	HNRPUL2	221092	0.0840643	0.943
	HPCAL1	3241	0.0840643	0.8996
	IPO11	51194	0.0840643	0.9997
	IQCB1	9657	0.0840643	0.9735
	ITGA9	3680	0.0840643	0.8693
	ITIH1	3697	0.0840643	0.8952
	JMJD2A	9682	0.0840643	0.9247
	KCNK7	10089	0.0840643	0.9292
	KNDC1	85442	0.0840643	0.9175
	KPTN	11133	0.0840643	0.9231
	LENG1	79165	0.0840643	0.972
	LINS1	55180	0.0840643	0.9985
	LOC100130298	100130298	0.0840643	0.9206
	LOC145783	145783	0.0840643	0.8381
	LRRC29	26231	0.0840643	0.9463
	LRRC48	83450	0.0840643	0.9206
	LYSMD4	145748	0.0840643	0.9156
	MAP3K7IP2	23118	0.0840643	0.9959
	MEX3A	92312	0.0840643	0.969
	MFSD3	113655	0.0840643	0.9781
	MUC4	4585	0.0840643	0.9247
	NDRG2	57447	0.0840643	0.9379
	NFATC2IP	84901	0.0840643	0.9389
	NFXL1	152518	0.0840643	0.9811
	NPTN	27020	0.0840643	0.8374
	NR4A3	8013	0.0840643	0.8725
	NRIP1	8204	0.0840643	0.9898
	OLFML1	283298	0.0840643	0.8574
	OR2T33	391195	0.0840643	0.8662
	OXCT1	5019	0.0840643	0.9929
	PAM	5066	0.0840643	0.9537
	PCDHGA1	56114	0.0840643	0.8767
	PLEKHA1	59338	0.0840643	0.9049
	PPP2R4	5524	0.0840643	0.8831
	PRKAB2	5565	0.0840643	0.9842
	PRX	57716	0.0840643	0.9367
	PURB	5814	0.0840643	0.8684
	RAB3GAP2	25782	0.0840643	0.9389
	RAB6IP1	23258	0.0840643	0.9097
	RAP1A	5906	0.0840643	0.9619
	SCARNA6	677772	0.0840643	0.9272
	SEMA6D	80031	0.0840643	0.8334
	SKAP2	8935	0.0840643	0.968
	SNORD96A	619571	0.0840643	0.9722
	SNX11	29916	0.0840643	0.9703
	SPG21	51324	0.0840643	0.8354
	TETRAN	10227	0.0840643	0.9215
	THAP2	83591	0.0840643	0.8742
	TM6SF2	53345	0.0840643	0.9071
	TMEM46	387914	0.0840643	0.9079
	VDP	8615	0.0840643	0.9659
	ZFR	51663	0.0840643	0.9684
	ABAT	18	0.0703893	0.8068
	ABLIM1	3983	0.0703893	0.8436
	ACVR1	90	0.0703893	0.9788
	AFAP	60312	0.0703893	0.9617
	ANKRD13D	338692	0.0703893	0.9265
	ANXA7	310	0.0703893	0.9618
	ARPC5	10092	0.0703893	0.872
	BOP1	23246	0.0703893	0.9291
	BRI3P1	730010	0.0703893	0.9705
	BRWD3	254065	0.0703893	0.9435
	BTN2A2	10385	0.0703893	0.987
	BTN3A1	11119	0.0703893	0.9501
	C6orf140	389396	0.0703893	0.8471
	C8B	732	0.0703893	0.828
	CD40	958	0.0703893	0.9611
	CD68	968	0.0703893	0.8949
	CHRNA3	1136	0.0703893	0.9102
	COQ10A	93058	0.0703893	0.9404
	CORO6	84940	0.0703893	0.8649
	CSAG3	389903	0.0703893	0.803
	CTNND1	1500	0.0703893	0.8684
	CTRL	1506	0.0703893	0.969
	CUTC	51076	0.0703893	0.9971
	DDEF1	50807	0.0703893	0.7203
	DEGS1	8560	0.0703893	0.9657
	DPP3	10072	0.0703893	0.9247
	EIF1AY	9086	0.0703893	0.9437
	EPB41L5	57669	0.0703893	0.9251
	FAM86A	196483	0.0703893	0.8844
	FBXW7	55294	0.0703893	0.9751
	FN5	56935	0.0703893	0.9768
	FZR1	51343	0.0703893	0.7795
	GNPAT	8443	0.0703893	0.9778
	GOLGA5	9950	0.0703893	0.9943
	GRLF1	2909	0.0703893	0.8923
	GTPBP1	9567	0.0703893	0.8334
	HS2ST1	9653	0.0703893	0.9689
	IL19	29949	0.0703893	0.9458
	ITPKA	3706	0.0703893	0.8781
	IVD	3712	0.0703893	0.9681
	KALRN	8997	0.0703893	0.8631
	LAIR1	3903	0.0703893	0.9423
	LOC645314	645314	0.0703893	0.9206
	MGST1	4257	0.0703893	0.9938
	MMD	23531	0.0703893	0.9785
	MMP23B	8510	0.0703893	0.9097
	MRPS31	10240	0.0703893	0.9941
	MS4A6A	64231	0.0703893	0.9673
	MTFR1	9650	0.0703893	0.9097
	NDUFB5	4711	0.0703893	0.8606
	NQO1	1728	0.0703893	0.9722
	OCLN	100506658	0.0703893	0.8904
	PABPC4L	132430	0.0703893	0.9247
	PAMCI	9182	0.0703893	0.8026
	PAQR5	54852	0.0703893	0.8788
	PDSS1	23590	0.0703893	0.9311
	PIK3C2A	5286	0.0703893	0.9943
	PLD4	122618	0.0703893	0.8915
	POLR3H	171568	0.0703893	0.943
	PPAP2C	8612	0.0703893	0.8758
	PPP1CC	5501	0.0703893	0.9143
	PPP2R3B	28227	0.0703893	0.9245
	PPP2R5E	5529	0.0703893	0.9384
	PRPSAP2	5636	0.0703893	0.9483
	PSMF1	9491	0.0703893	0.9575
	RDX	5962	0.0703893	0.9874
	RIF1	55183	0.0703893	0.9118
	RNGTT	8732	0.0703893	0.9788
	RP11-529I10.4	25911	0.0703893	0.8883
	SCARF2	91179	0.0703893	0.7018
	SCO1	6341	0.0703893	0.9984
	SEC23IP	11196	0.0703893	0.9919
	SLC7A4	6545	0.0703893	0.8533
	SLCO4A1	28231	0.0703893	0.894
	SMARCE1	6605	0.0703893	0.9927
	SNORA23	677808	0.0703893	0.8446
	SPATA4	132851	0.0703893	0.7542
	SPTLC2	9517	0.0703893	0.967
	SRF	6722	0.0703893	0.9654
	STAT4	6775	0.0703893	0.7864
	TLX2	3196	0.0703893	0.7022
	TMEM14C	51522	0.0703893	0.9116
	TNFRSF6B	8771	0.0703893	0.9509
	TP53I11	9537	0.0703893	0.9509
	TRAK1	22906	0.0703893	0.97
	TRIM24	8805	0.0703893	0.9809
	TUBGCP3	10426	0.0703893	0.825
	U1SNRNPBP	11066	0.0703893	0.9919
	U2AF1	7307	0.0703893	0.9735
	UBXD7	26043	0.0703893	0.9141
	UCHL5	51377	0.0703893	0.987
	WASH2P	375260	0.0703893	0.9782
	WDR18	57418	0.0703893	0.9793
	ZF	58487	0.0703893	0.9872
	ZNF252	286101	0.0703893	0.9807
	ACOT7	11332	0.0565835	0.9126
	AGGF1	55109	0.0565835	0.9599
	AGPAT4	56895	0.0565835	0.2839
	AKT1S1	84335	0.0565835	0.9097
	ALDH3B1	221	0.0565835	0.9749
	ALG12	79087	0.0565835	0.8718
	ALMS1P	200420	0.0565835	0.8334
	ALOX15	246	0.0565835	0.6798
	ATF6	22926	0.0565835	0.9927
	C10orf26	54838	0.0565835	0.9956
	C12orf32	83695	0.0565835	0.9816
	C14orf147	171546	0.0565835	0.9463
	C1orf119	56900	0.0565835	0.9814
	C1orf22	80267	0.0565835	0.9985
	C2orf18	54978	0.0565835	0.9146
	C6orf134	79969	0.0565835	0.7979
	CABP7	164633	0.0565835	0.794
	CADPS2	93664	0.0565835	0.8201
	CAPN2	824	0.0565835	0.9736
	CCM2	83605	0.0565835	0.8733
	CCNE1	898	0.0565835	0.9105
	CDKN2A	1029	0.0565835	0.8729
	CHKB	1120	0.0565835	0.983
	CIRH1A	84916	0.0565835	0.9889
	CPT1B	1375	0.0565835	0.89
	CRABP2	1382	0.0565835	0.903
	CTDSPL2	51496	0.0565835	0.9509
	DHDDS	79947	0.0565835	0.9955
	DPAGT1	1798	0.0565835	0.8983
	ELA2	1991	0.0565835	0.9206
	ESD	2098	0.0565835	0.7826
	EXOC6	54536	0.0565835	0.9965
	FCN1	2219	0.0565835	0.8955
	FNDC3A	22862	0.0565835	0.986
	GFI1B	8328	0.0565835	0.9097
	GFM2	84340	0.0565835	0.898
	GNA14	9630	0.0565835	0.8681
	GRK4	2868	0.0565835	0.4192
	HIP1	3092	0.0565835	0.8988
	HRK	8739	0.0565835	0.9401
	IRF2	3660	0.0565835	0.9059
	KCTD12	115207	0.0565835	0.9534
	KIAA0652	9776	0.0565835	0.8915
	KIAA1191	57179	0.0565835	0.9997
	LOC100131289	100131289	0.0565835	0.8706
	LOC646214	646214	0.0565835	0.987
	LRRC20	55222	0.0565835	0.9152
	MAGEA5	4104	0.0565835	0.8285
	ME2	4200	0.0565835	0.9959
	MED31	51003	0.0565835	0.9732
	MEIS3P1	4213	0.0565835	0.959
	MLL5	55904	0.0565835	0.758
	MTMR3	8897	0.0565835	0.9714
	MYO5A	4644	0.0565835	0.987
	NAGA	4668	0.0565835	0.9514
	NF2	4771	0.0565835	0.726
	NUMB	8650	0.0565835	0.888
	OCIAD1	54940	0.0565835	0.9077
	P2RY2	5029	0.0565835	0.9982
	PDE6B	5158	0.0565835	0.8352
	PER3	8863	0.0565835	0.9581
	PLXDC1	57125	0.0565835	0.9214
	PSAPL1	768239	0.0565835	0.8672
	PSEN2	5664	0.0565835	0.8681
	RABEP1	9135	0.0565835	0.9873
	RAD51L1	5890	0.0565835	0.7517
	REPS2	9185	0.0565835	0.8004
	RFPL1S	10740	0.0565835	0.8951
	RNU39	26811	0.0565835	0.8997
	RNU66	26782	0.0565835	0.8974
	RTN1	6252	0.0565835	0.991
	SAMSN1	64092	0.0565835	0.986
	SDHC	6391	0.0565835	0.986
	SLC17A3	10786	0.0565835	0.7038
	SLC6A20	54716	0.0565835	0.7707
	SLMAP	7871	0.0565835	0.9929
	SMC4	10051	0.0565835	0.9867
	SRP9	6726	0.0565835	0.943
	STX12	23673	0.0565835	0.9919
	SUCNR1	56670	0.0565835	0.8026
	TNS3	64759	0.0565835	0.9777
	TRIP12	9320	0.0565835	0.9408
	TTTY15	64595	0.0565835	0.8151
	U2AF1L3	199746	0.0565835	0.9683
	USP25	29761	0.0565835	0.8681
	USP6	9098	0.0565835	0.8831
	VPS33A	65082	0.0565835	0.9903
	WWP1	11059	0.0565835	0.9247
	ADPRH	141	0.0426443	0.9429
	AK2	204	0.0426443	0.9905
	ANKRD12	23253	0.0426443	0.9729
	ANKRD20A3	441425	0.0426443	0.8631
	APOA1	335	0.0426443	0.6798
	APOBEC3D	140564	0.0426443	0.9919
	ARID2	196528	0.0426443	0.9558
	ARVP6125	442092	0.0426443	0.8334
	ASXL2	55252	0.0426443	0.9697
	ATP5G2	517	0.0426443	0.8955
	BANK1	55024	0.0426443	0.986
	BCL2	596	0.0426443	0.871
	BTN2A1	11120	0.0426443	0.9099
	C11orf46	120534	0.0426443	0.999
	C1orf78	55194	0.0426443	0.9015
	C20orf179	140836	0.0426443	0.7609
	C21orf70	85395	0.0426443	0.9307
	C9orf77	51104	0.0426443	0.5815
	CAPN10	11132	0.0426443	0.5094
	CD47	961	0.0426443	0.9715
	CEP250	11190	0.0426443	0.8457
	CHRNA2	1135	0.0426443	0.7518
	COMMD9	29099	0.0426443	0.9959
	COPS4	51138	0.0426443	0.9889
	DIP2A	23181	0.0426443	0.9231
	DIXDC1	85458	0.0426443	0.914
	DMD	1756	0.0426443	0.8444
	DOCK10	55619	0.0426443	0.9401
	DSC2	1824	0.0426443	0.8674
	DSCAM	1826	0.0426443	0.7917
[truncated: 1,325 more rows]

## Sheet: Figure 1D_WFBLvsWFAB
Volcano Plot	symbol	entrez	logfc	adjpv		Significnat	symbol	entrez	logfc	adjpv
	A2LD1	87769	0.0285692	0.9887			AIM2	9447	-0.831877	0.177
	AAA1	100329167	0.137504	0.7636			BLK	640	-0.879706	0.2677
	AASDH	132949	0	0.9999			CD68	968	0.713696	0.2161
	AASDHPPT	60496	0.111031	0.9632			EBF	1879	-0.669027	0.0001
	ABAT	18	0.286881	0.7993			FBP1	2203	0.62293	0.177
	ABCA3	21	0.0703893	0.9842			FCN1	2219	0.62293	0.1999
	ABCA5	23461	-0.176323	0.3307			FCRL5	83416	-0.933573	0.1124
	ABCB10	23456	0.226509	0.8973			HLA-DQB1	3119	-1.02148	0.2161
	ABCB7	22	0	0.9977			MCOLN2	255231	-0.782409	0.0781
	ABCB9	23457	-0.0703893	0.9462			TMEM16J	338440	-0.678072	0.1772
	ABCC5	10057	-0.0976108	0.9692
	ABCD3	5825	0.111031	0.9663
	ABCE1	6059	-0.137504	0.9436
	ABHD12	26090	0.0285692	0.9894
	ABHD14A	25864	-0.0703893	0.957
	ABHD3	171586	-0.0285692	0.9874
	ABHD8	79575	0.189034	0.8929
	ABL1	25	0.0976108	0.9617
	ABLIM1	3983	0.163499	0.3215
	ABR	29	0.201634	0.7865
	ACAD8	27034	0	0.9907
	ACADM	34	0.0565835	0.9957
	ACADVL	37	-0.0703893	0.9632
	ACBD7	414149	0.0143553	0.9562
	ACCN2	41	0.0976108	0.9334
	ACLY	47	0.0703893	0.9454
	ACO1	48	0.201634	0.8249
	ACO2	50	-0.0426443	0.9462
	ACOT7	11332	-0.0840643	0.8181
	ACP5	54	-0.275007	0.344
	ACRC	93953	0.0565835	0.9927
	ACSL3	2181	0.226509	0.6287
	ACSL4	2182	0.214125	0.8061
	ACSL5	51703	0.0703893	0.9615
	ACSS2	55902	0.189034	0.8392
	ACTN4	81	-0.214125	0.9358
	ACTR3	10096	0.0976108	0.9669
	ACTR6	64431	0.0565835	0.9927
	ACVR1	90	0.286881	0.8666
	ACVR1B	91	0.250962	0.7356
	ACVR1C	130399	0.111031	0.9294
	ACYP2	98	-0.0565835	0.0356
	ADAL	161823	0.111031	0.8807
	ADAM10	102	0.250962	0.9401
	ADAM17	6868	0.0285692	0.9838
	ADAM28	10863	-0.411426	0.074
	ADAMTS3	9508	0.0703893	0.9623
	ADARB1	104	-0.176323	0.8209
	ADAT1	23536	-0.286881	0.336
	ADD3	120	-0.31034	0.729
	ADPRH	141	-0.124328	0.1772
	ADRA2A	150	-0.0840643	0.8249
	ADRM1	11047	-0.0143553	0.9789
	ADSS	159	0.226509	0.6088
	ADSSL1	122622	0.214125	0.177
	AER61	285203	0.15056	0.9617
	AFAP	60312	0.214125	0.8059
	AFAP1L2	84632	0.0285692	0.9735
	AFG3L1	172	-0.0285692	0.8797
	AFMID	125061	-0.0143553	0.7057
	AGA	175	0.163499	0.8959
	AGFG1	3267	0.31034	0.7192
	AGGF1	55109	0.0285692	0.9874
	AGL	178	-0.0703893	0.9903
	AGPAT2	10555	-0.0285692	0.9378
	AGPAT4	56895	0.0285692	0.9462
	AGTPBP1	23287	-0.238787	0.9803
	AHCTF1	25909	0.0285692	0.9993
	AHNAK	79026	-0.0285692	0.9332
	AHSA2	130872	0.0426443	0.9589
	AIM2	9447	-0.831877	0.177
	AK2	204	0.0840643	0.9632
	AKAP10	11216	-0.0840643	0.9175
	AKAP11	11215	-0.111031	0.9013
	AKAP12	9590	0.0840643	0.9683
	AKAP7	9465	0.189034	0.9155
	AKNA	80709	-0.111031	0.9618
	AKR1A1	10327	-0.0426443	0.7902
	AKR1B1	231	-0.0285692	0.9803
	AKR1CL1	340811	-0.0976108	0.0871
	AKR7A3	22977	0.176323	0.9162
	AKT1	207	0.15056	0.8494
	AKT1S1	84335	0.0426443	0.9932
	ALDH1A1	216	0.378512	0.8666
	ALDH2	217	0.411426	0.7537
	ALDH3B1	221	0.454176	0.6801
	ALDOA	226	0.176323	0.9669
	ALG12	79087	0.0143553	0.9671
	ALG2	85365	0.0426443	0.9986
	ALG6	29929	0.0426443	0.9773
	ALG8	79053	0.0976108	0.9052
	ALKBH	8846	0.0565835	0.988
	ALKBH6	84964	-0.226509	0.8029
	ALKBH7	84266	0.0565835	0.9945
	ALMS1P	200420	0	0.9288
	ALOX12	239	0.400538	0.7624
	ALOX15	246	0.0143553	0.9729
	ALS2	57679	0.0976108	0.9615
	ALS2CR13	150864	0.226509	0.8958
	ALS2CR2	55437	0.111031	0.9568
	ALX3	257	0.0285692	0.972
	AMDHD1	144193	-0.0426443	0.9421
	AMDHD2	51005	-0.0703893	0.9268
	ANAPC11	51529	0.124328	0.9543
	ANAPC4	29945	0.0565835	0.9726
	ANGEL2	90806	-0.163499	0.9462
	ANGPTL6	83854	-0.163499	0.3001
	ANKFY1	51479	-0.0565835	0.9155
	ANKHD1	54882	-0.0565835	0.9001
	ANKRD12	23253	0.0565835	0.9838
	ANKRD13D	338692	0.0703893	0.9749
	ANKRD15	23189	0	0.9976
	ANKRD17	26057	-0.0285692	0.9733
	ANKRD20A3	441425	-0.214125	0.427
	ANKRD28	23243	0.0143553	0.9819
	ANKRD32	84250	0.0565835	0.9961
	ANKRD33	341405	0.298658	0.8092
	ANKRD44	91526	-0.263034	0.7396
	ANKRD46	157567	-0.0426443	0.9852
	ANKRD47	256949	0.0426443	0.9994
	ANKRD52	283373	0	0.9773
	ANKRD6	22881	0.0565835	0.9778
	ANKS3	124401	-0.0143553	0.9549
	ANTXR1	84168	0.0565835	0.9891
	ANXA2P1	303	0.475085	0.8666
	ANXA4	307	0.201634	0.9442
	ANXA7	310	0.214125	0.8959
	AP1G1	164	-0.111031	0.9528
	AP1GBP1	11276	0.0976108	0.978
	AP1S2	8905	0.367371	0.6557
	AP2A2	161	-0.111031	0.9034
	AP3D1	8943	0.0143553	0.9892
	AP3S2	10239	0.0976108	0.9332
	APBA3	9546	-0.250962	0.8731
	APBB3	10307	-0.321928	0.7555
	APEH	327	-0.137504	0.8961
	APIP	51074	-0.0840643	0.9224
	APLP2	334	0.214125	0.8812
	APOA1	335	0.15056	0.7146
	APOB48R	55911	-0.0143553	0.9669
	APOBEC3D	140564	-0.443607	0.3901
	APOL3	80833	0.0565835	0.9892
	APOM	55937	0.0565835	0.9758
	APPBP2	10513	0.0143553	0.9958
	APRIN	23047	0.137504	0.9332
	APRT	353	-0.137504	0.9447
	AQP10	89872	0.344828	0.8612
	AQP7P2	389756	-0.0565835	0.7057
	AQP8	343	0.0143553	0.9299
	AQR	9716	-0.0285692	0.9749
	ARF1	375	0.298658	0.5483
	ARF4	378	-0.0703893	0.944
	ARF5	381	-0.15056	0.9288
	ARFGAP1	55738	-0.214125	0.8796
	ARFGEF1	10565	0.0840643	0.9812
	ARFIP1	27236	-0.0143553	0.9971
	ARFIP2	23647	0.0703893	0.9796
	ARHGAP12	94134	0.0565835	0.9971
	ARHGAP15	55843	0.0565835	0.9698
	ARHGAP18	93663	0.15056	0.9703
	ARHGAP25	9938	0.0840643	0.9401
	ARHGAP4	393	0.0565835	0.9749
	ARHGDIA	396	-0.0840643	0.9842
	ARHGEF1	9138	-0.545968	0.7555
	ARHGEF10L	55160	-0.0426443	0.8958
	ARID2	196528	0.15056	0.9414
	ARID3B	10620	0.0703893	0.9878
	ARID4A	5926	-0.176323	0.8547
	ARL13B	200894	0.15056	0.8996
	ARL15	54622	-0.0285692	0.9134
	ARL2	402	0.214125	0.9754
	ARL5A	26225	0.176323	0.9149
	ARL6IP2	64225	-0.0840643	0.8561
	ARL6IP4	51329	-0.137504	0.3617
	ARL6IP5	10550	0.15056	0.8959
	ARL8B	55207	0.263034	0.8685
	ARMC2	84071	-0.0143553	0.9354
	ARMC5	79798	0.0143553	0.9811
	ARMCX2	9823	-0.0565835	0.9636
	ARPC1A	10552	0.367371	0.4249
	ARPC1B	10095	-0.111031	0.9418
	ARPC4	10093	-0.0565835	0.9613
	ARPC5	10092	0.411426	0.4742
	ARSA	410	0.214125	0.8241
	ARSD	414	0.137504	0.8464
	ARVP6125	442092	-0.0703893	0.7131
	ASCC3	10973	0.0976108	0.9813
	ASCIZ	23300	0.111031	0.9764
	ASF1A	25842	0.0565835	0.9938
	ASF1B	55723	0.0143553	0.9832
	ASGR2	433	0.189034	0.9667
	ASL	435	-0.163499	0.7081
	ASMTL	8623	-0.0143553	0.9589
	ASNSD1	54529	0.0840643	0.9669
	ASPSCR1	79058	-0.226509	0.6007
	ASXL2	55252	0.163499	0.888
	ATAD1	84896	0.0426443	0.9938
	ATAD3A	55210	0.0565835	0.9932
	ATF1	466	0.0976108	0.9832
	ATF4	468	-0.0565835	0.9594
	ATF6	22926	-0.0285692	0.9755
	ATF6B	1388	-0.124328	0.7208
	ATG10	83734	0.0565835	0.9813
	ATG7	10533	0.238787	0.9252
	ATM	472	-0.189034	0.2175
	ATP10D	57205	0	0.957
	ATP11B	23200	0.189034	0.9294
	ATP11C	286410	0.111031	0.9682
	ATP1A3	478	0.111031	0.8258
	ATP1B3	483	0.356144	0.8507
	ATP2A2	488	0.124328	0.9252
	ATP2B1	490	0.0143553	0.9803
	ATP2B4	493	-0.111031	0.8199
	ATP2C1	27032	0.137504	0.9653
	ATP5D	513	-0.321928	0.901
	ATP5G2	517	-0.15056	0.7429
	ATP5I	521	0	0.9909
	ATP5J2	9551	0.214125	0.7215
	ATP5L	10632	0.226509	0.8869
	ATP6V0A2	23545	-0.0703893	0.9445
	ATP6V0C	527	0.226509	0.7365
	ATP6V0D1	9114	-0.0285692	0.9718
	ATP6V1A	523	0.275007	0.8645
	ATP6V1H	51606	-0.0143553	0.8189
	ATP7A	538	0.0703893	0.9861
	ATP8B4	79895	0.176323	0.9615
	ATPBD4	89978	0.137504	0.9462
	ATRN	8455	-0.0285692	0.9334
	ATXN10	25814	0.0426443	0.9966
	ATXN1L	342371	-0.137504	0.3383
	ATXN2L	11273	0.137504	0.5097
	ATXN7L4	222255	0.111031	0.8908
	AUH	549	-0.0426443	0.9288
	AZI2	64343	0.0840643	0.9888
	B3GALT4	8705	-0.163499	0.913
	B3GAT1	27087	0.0143553	0.9669
	B3GAT3	26229	-0.0840643	0.909
	BAD	572	-0.0976108	0.8688
	BAI1	575	-0.0143553	0.9008
	BAIAP3	8938	0.0285692	0.9903
	BANK1	55024	-0.411426	0.1118
	BANP	54971	0.0285692	0.9617
	BAT2	7916	-0.163499	0.9448
	BAX	581	-0.263034	0.0072
	BAZ1A	11177	0.15056	0.9462
	BAZ2B	29994	0	0.9972
	BBC3	27113	-0.0976108	0.5745
	BBS2	583	0.238787	0.8225
	BBS7	55212	0.137504	0.8243
	BCAP31	10134	-0.0565835	0.9745
	BCAS2	10286	0.226509	0.8545
	BCL2	596	0.124328	0.8057
	BCL2L11	10018	0.111031	0.9096
	BCL2L12	83596	-0.0565835	0.9332
	BCL7B	9275	0.0703893	0.9764
	BCORL2	286554	0.111031	0.8861
	BEXL1	56271	0.238787	0.8013
	BFSP1	631	0.176323	0.5575
	BHLHB9	80823	0.0703893	0.9733
	BICD1	636	-0.0426443	0.7388
	BID	637	0.163499	0.9543
	BIRC2	329	0.0285692	0.9892
	BIRC3	330	-0.344828	0.749
	BLK	640	-0.879706	0.2677
	BNIP1	662	0.0976108	0.9107
	BOLA2	552900	-0.137504	0.8225
	BOP1	23246	-0.0143553	0.9814
	BRD7	29117	0.111031	0.9658
	BRDG1	26228	-0.238787	0.8097
	BREA2	286076	0.124328	0.9212
	BRI3P1	730010	0.739848	0.5641
	BRMS1	25855	-0.189034	0.7555
	BRP44L	51660	0.275007	0.8181
	BRUNOL4	56853	0.124328	0.7676
	BRWD3	254065	-0.0426443	0.9061
	BSG	682	-0.378512	0.9457
	BST1	683	0.275007	0.5509
	BTAF1	9044	0.0565835	0.9573
	BTBD1	53339	0.214125	0.8511
	BTBD10	84280	0	0.988
	BTBD3	22903	0.214125	0.6514
	BTG3	10950	0.0285692	0.9978
	BTN2A1	11120	-0.0565835	0.8918
	BTN2A2	10385	0.0143553	0.9778
	BTN3A1	11119	-0.454176	0.6415
	BUB1B	701	0.0565835	0.9874
	BUB3	9184	0.0426443	0.9667
	BVES	11149	0.0703893	0.9733
	BXDC1	84154	-0.124328	0.9019
	BZRP	706	-0.189034	0.9468
	C10orf104	119504	0.137504	0.9564
	C10orf11	83938	0.201634	0.8888
	C10orf125	282969	-0.0565835	0.8881
	C10orf137	26098	-0.111031	0.9834
	C10orf139	399706	0.0426443	0.9972
	C10orf22	84890	0.163499	0.8958
	C10orf26	54838	0	0.9733
	C10orf32	119032	-0.163499	0.8896
	C10orf54	64115	0.31034	0.8181
	C10orf59	55328	0.0285692	0.9911
	C10orf64	57705	-0.0143553	0.9036
	C10orf73	170370	0.0703893	0.979
	C10orf86	54780	0	0.988
	C10orf88	80007	-0.0285692	0.9938
	C10orf9	219771	0.214125	0.7016
	C10orf97	80013	0.163499	0.9339
	C11orf10	746	0.137504	0.9733
	C11orf46	120534	-0.0840643	0.9845
	C11orf53	341032	0.0565835	0.9837
	C11orf83	790955	-0.0840643	0.9257
	C12orf11	55726	-0.344828	0.7756
	C12orf26	84190	0.137504	0.9594
	C12orf29	91298	0.0565835	0.9767
	C12orf30	80018	-0.137504	0.8959
	C12orf32	83695	0	0.988
	C12orf35	55196	-0.111031	0.9628
	C12orf41	54934	0.201634	0.8436
	C12orf62	84987	0.124328	0.9589
	C13orf10	64062	-0.0840643	0.9462
	C13orf24	10464	0.124328	0.9472
	C13orf8	283489	-0.0285692	0.9938
	C14orf10	55012	0.111031	0.9462
	C14orf100	51528	0.15056	0.9392
	C14orf102	55051	-0.321928	0.3425
	C14orf104	55172	-0.0143553	0.9838
	C14orf106	55320	0.0426443	0.986
	C14orf108	55745	0.0285692	0.9962
	C14orf124	56948	-0.0285692	0.9038
	C14orf130	55148	0.176323	0.7821
	C14orf131	55778	-0.250962	0.2171
	C14orf132	56967	0.163499	0.9034
	C14orf135	64430	0.0285692	0.9813
	C14orf138	79609	0.0703893	0.9773
	C14orf144	145195	0.0285692	0.9846
	C14orf147	171546	0.201634	0.6658
	C14orf151	64423	-0.0426443	0.7964
	C14orf161	79820	0.111031	0.9663
	C14orf167	55449	0.226509	0.7914
	C14orf174	161394	-0.124328	0.0677
	C14orf29	145447	0.0976108	0.9076
	C14orf32	93487	0.0565835	0.9754
	C14orf39	317761	0.0840643	0.9348
	C15orf15	51187	0.250962	0.5745
	C15orf44	81556	-0.0285692	0.9368
	C16orf24	65990	-0.124328	0.9397
	C16orf33	79622	-0.0565835	0.9638
	C16orf35	8131	-0.15056	0.7192
	C16orf44	79786	0.189034	0.8685
	C16orf63	123811	0.0285692	0.988
	C17orf48	56985	0.0840643	0.9761
	C17orf49	124944	0.0840643	0.9972
	C17orf79	55352	0.0976108	0.9414
	C17orf88	23591	0	0.9778
	C18orf25	147339	0.0703893	0.9505
	C18orf4	92126	0.0840643	0.9448
	C18orf43	10650	0.0426443	0.9993
	C19orf10	56005	0.0565835	0.9861
	C19orf2	8725	0.163499	0.7312
	C19orf24	55009	-0.0976108	0.9397
	C19orf48	84798	-0.0976108	0.5801
	C19orf6	91304	-0.475085	0.7745
	C19orf60	55049	-0.286881	0.8846
	C1D	10438	0	0.9718
	C1GALT1C1	29071	0.189034	0.1553
	C1orf117	348487	0.0840643	0.9594
	C1orf119	56900	0.263034	0.7081
	C1orf120	388719	0.0976108	0.8551
	C1orf122	127687	-0.0703893	0.9801
	C1orf131	128061	0.0143553	0.9948
	C1orf142	116841	0.0840643	0.9632
	C1orf149	64769	-0.0426443	0.7449
	C1orf156	92342	0.0976108	0.9573
	C1orf160	84065	-0.124328	0.9088
	C1orf162	128346	0.176323	0.8093
	C1orf164	55182	-0.0143553	0.988
	C1orf176	64789	0.495695	0.4255
	C1orf181	54680	-0.137504	0.933
	C1orf19	116461	0.201634	0.9469
	C1orf198	84886	0.214125	0.6646
	C1orf2	10712	0.0703893	0.9707
	C1orf22	80267	0.0840643	0.9693
	C1orf25	81627	-0.0285692	0.9669
	C1orf26	54823	0.15056	0.9212
	C1orf43	25912	0.250962	0.794
	C1orf48	25936	0.0840643	0.9543
	C1orf52	148423	0	0.9976
	C1orf61	10485	0.124328	0.8073
	C1orf64	149563	0.0426443	0.9909
	C1orf78	55194	0.0976108	0.9334
	C1orf80	64853	-0.0565835	0.9778
	C1orf85	112770	0.344828	0.7555
	C1orf86	199990	-0.201634	0.9294
	C1orf9	51430	0.0426443	0.9923
	C1QBP	708	0.0840643	0.9366
	C1QTNF3	114899	-0.0143553	0.9252
	C20orf11	54994	0.15056	0.8868
	C20orf116	65992	0	0.9811
	C20orf141	128653	0.0840643	0.9462
	C20orf179	140836	0.0285692	0.988
	C20orf19	55857	0.15056	0.9568
	C20orf27	54976	0.163499	0.9849
	C20orf44	55245	0.0840643	0.9653
	C20orf51	100144596	0.0703893	0.9462
	C20orf59	63910	-0.189034	0.8093
	C20orf7	79133	0.15056	0.957
	C20orf74	57186	-0.0426443	0.4606
	C20orf82	140862	-0.0426443	0.7995
	C21orf13	150082	0	0.9573
	C21orf33	8209	0	0.9689
	C21orf37	100505929	0.15056	0.7892
	C21orf45	54069	0.250962	0.5921
	C21orf66	94104	0.0976108	0.9526
	C21orf70	85395	-0.0703893	0.6195
	C22orf18	79019	0.137504	0.4388
	C22orf19	8563	0.15056	0.8685
	C22orf24	25775	-0.0143553	0.8773
	C22orf37	200298	-0.0565835	0.8868
	C22orf5	25829	0.0285692	0.9993
	C22orf9	23313	0.0840643	0.9669
	C2orf12	5937	0.0976108	0.9852
	C2orf17	79137	-0.163499	0.4378
	C2orf18	54978	-0.0976108	0.4388
	C2orf25	27249	0.137504	0.9354
	C2orf26	65124	0.400538	0.746
	C2orf33	56947	-0.0565835	0.9761
	C3AR1	719	0.321928	0.7057
	C3orf10	55845	0.298658	0.6429
	C3orf23	285343	-0.0426443	0.8487
	C3orf31	132001	0.0143553	0.9976
	C3orf35	339883	0.15056	0.706
	C3orf39	84892	-0.111031	0.8963
	C3orf58	205428	0.0976108	0.9703
	C3orf59	151963	0.0285692	0.9886
	C3orf60	25915	0.111031	0.8868
	C3orf9	56983	-0.0976108	0.9733
	C4A	720	0.0285692	0.9888
	C4B	721	0.0976108	0.9362
	C4orf10	317648	-0.0840643	0.723
	C4orf16	55435	0.0565835	0.996
	C4orf18	51313	0.545968	0.8395
	C4orf48	401115	0.0565835	0.9977
	C6orf107	54887	0	0.7993
	C6orf113	221302	0.0840643	0.988
	C6orf120	387263	0.0703893	0.9838
	C6orf134	79969	0.0143553	0.9669
	C6orf140	389396	0.0565835	0.9757
	C6orf157	90025	0.0426443	0.9976
	C6orf162	57150	0.0840643	0.9462
	C6orf192	116843	0.0976108	0.9543
	C6orf211	79624	0.15056	0.9543
	C6orf25	80739	0.0426443	0.9801
	C6orf54	100505879	0.111031	0.8903
	C6orf62	81688	0	0.978
	C6orf75	60487	0.0703893	0.9782
	C6orf84	22832	-0.0285692	0.9294
	C7orf19	80228	-0.0976108	0.8458
	C7orf20	51608	-0.189034	0.729
	C7orf21	83590	-0.189034	0.9401
	C7orf36	57002	-0.0426443	0.9744
	C8B	732	0.189034	0.3253
	C8G	733	0.0565835	0.9725
	C8orf45	157777	0.124328	0.8666
	C8orf48	157773	0	0.9337
	C8orf52	55656	-0.0143553	0.9977
	C8orf53	84294	-0.15056	0.8321
	C8orf55	51337	0.400538	0.8929
	C9orf119	375757	0.137504	0.8872
	C9orf127	51754	-0.0143553	0.4674
	C9orf142	286257	-0.226509	0.9062
	C9orf23	138716	-0.137504	0.8797
	C9orf32	28989	-0.0565835	0.9352
	C9orf72	203228	0.275007	0.9094
	C9orf74	81605	-0.0840643	0.9594
	C9orf77	51104	0.0565835	0.9753
	C9orf82	79886	0.0976108	0.9714
	C9orf86	55684	-0.163499	0.6588
	C9orf89	84270	0.0426443	0.9874
	CA13	377677	-0.0976108	0.3611
	CA2	760	0.275007	0.9625
	CA5B	11238	-0.0143553	0.9842
	CABP7	164633	0.0143553	0.9719
	CADPS2	93664	0.0143553	0.9397
	CALM2	805	0.137504	0.8918
	CALM3	808	0.0840643	0.9447
	CALN1	83698	-0.0426443	0.8973
	CALR	811	-0.0565835	0.9823
	CAMKV	79012	-0.0703893	0.5421
	CAMP	820	0.0703893	0.988
	CAMSAP1L1	23271	0.0840643	0.9613
	CAND1	55832	-0.0143553	0.988
	CANX	821	0.275007	0.5777
	CAPN10	11132	-0.124328	0.4255
	CAPN2	824	0.0976108	0.9617
	CAPZA1	829	0.0976108	0.9882
	CAPZA2	830	0.400538	0.5556
	CARD16	114769	0.111031	0.9675
	CASC3	22794	-0.15056	0.8629
	CASP1	834	0.356144	0.6892
	CASP2	835	0.0143553	0.9972
	CASP4	837	0.298658	0.4651
	CASP6	839	0.15056	0.9837
	CASP8	841	0.0840643	0.953
	CAST	831	0.275007	0.8966
	CAT	847	0.422233	0.8807
	CAV3	859	0.111031	0.8872
	CBARA1	10367	0.0976108	0.9462
	CBFA2T3	863	-0.15056	0.4249
	CBLN1	869	0.124328	0.3758
	CBLN3	643866	-0.214125	0.8424
	CBR4	84869	-0.137504	0.9472
	CBWD3	445571	-0.176323	0.4255
	CBX6	23466	0.250962	0.9257
	CC2D1A	54862	-0.0840643	0.8453
	CCDC144B	284047	-0.0285692	0.9096
	CCDC18	343099	0.111031	0.8959
	CCDC22	28952	-0.15056	0.2677
	CCDC27	148870	0	0.8958
	CCDC41	51134	0.137504	0.8959
	CCDC45	90799	0.137504	0.8736
	CCDC55	84081	0.0703893	0.9669
	CCDC72	51372	0.0703893	0.9588
	CCDC75	253635	0.226509	0.2165
	CCDC76	54482	-0.0703893	0.9834
	CCL15	6359	-0.0143553	0.8961
	CCM2	83605	-0.0285692	0.8587
	CCNC	892	0.15056	0.9096
	CCND3	896	0.275007	0.7315
	CCNE1	898	0.0703893	0.9543
	CCNG1	900	0.263034	0.89
	CCNG2	901	0.0703893	0.9734
	CCNT1	904	-0.0976108	0.8155
	CCNT2	905	-0.0565835	0.9726
	CCPG1	9236	0.15056	0.8059
	CCR2	729230	0	0.8982
	CCS	9973	-0.422233	0.5873
	CCT4	10575	0.0565835	0.9927
	CCT6AP1	643253	0.176323	0.8967
	CD164	8763	0.238787	0.9318
	CD19	930	-0.650765	0.729
	CD1D	912	0.321928	0.8515
	CD244	51744	0.137504	0.8817
	CD300C	10871	0.536053	0.6297
	CD300LF	146722	0.536053	0.5152
	CD302	9936	0.333424	0.8797
	CD320	51293	-0.0143553	0.9838
	CD33	945	0.286881	0.8386
	CD36	948	0.604071	0.8516
	CD40	958	-0.263034	0.3718
	CD44	960	0.201634	0.7449
	CD46	4179	0.275007	0.8389
	CD47	961	0.389567	0.6801
	CD68	968	0.713696	0.2161
	CD82	3732	-0.344828	0.2596
	CD84	8832	-0.356144	0.6029
	CD86	942	0.333424	0.7119
	CD96	10225	0.137504	0.9034
	CD99	4267	0.0703893	0.9962
	CD99L2	83692	0.201634	0.8764
	CDA	978	0.238787	0.9076
	CDC14A	8556	-0.286881	0.8321
	CDC16	8881	0.226509	0.9062
	CDC23	8697	0.189034	0.9107
	CDC25B	994	-0.15056	0.9617
	CDC2L1	984	-0.495695	0.5129
	CDC34	997	-0.189034	0.7555
	CDC40	51362	0.0976108	0.9425
	CDC5L	988	-0.0285692	0.988
	CDCA4	55038	0.176323	0.8177
	CDCA5	113130	-0.0976108	0.8551
	CDH19	28513	0.0703893	0.9726
	CDH6	1004	0.15056	0.723
	CDH9	1007	0.0703893	0.9778
	CDK2AP2	10263	-0.0703893	0.9543
	CDK5	1020	-0.0285692	0.9464
	CDK5R1	8851	0.201634	0.9155
	CDK5RAP3	80279	-0.526069	0.5093
	CDKN2A	1029	0.0703893	0.9343
	CDKN2D	1032	0.298658	0.8847
	CDR2L	30850	0.0565835	0.9757
	CEACAM19	56971	0.0143553	0.9358
	CEACAM8	1088	0.0840643	0.9573
	CEBPB	1051	0.432959	0.6501
	CEBPD	1052	0.226509	0.944
	CEBPZ	10153	0.0426443	0.9775
	CECR1	51816	0.0143553	0.9397
	CECR5	27440	0.275007	0.8982
	CENPC1	1060	0.0285692	0.9996
	CENTB2	23527	0.124328	0.9632
	CENTD2	116985	0.111031	0.9642
	CEP170	9859	0.0703893	0.9757
	CEP250	11190	-0.0976108	0.5559
	CEP290	80184	-0.189034	0.8395
	CEP57	9702	0.0426443	0.9959
	CEP63	80254	0.0143553	0.9977
	CEP72	55722	0.0976108	0.9674
	CFH	3075	-0.111031	0.6766
	CFL1	1072	0.124328	0.953
	CG018	90634	0.201634	0.8914
	CGB7	94027	0.163499	0.6801
	CGGBP1	8545	0.0426443	0.9666
	CGI-115	51018	0.0565835	0.988
	CGI-69	51629	-0.0426443	0.9719
	CHCHD1	118487	0.0426443	0.9972
	CHCHD7	79145	0.0840643	0.9986
	CHD1	1105	0.124328	0.9344
	CHEK1	1111	0.0703893	0.9337
	CHEK2	11200	0	0.9703
	CHIC1	53344	0.0565835	0.9959
	CHKA	1119	0.111031	0.9543
	CHKB	1120	-0.137504	0.3535
	CHMP2A	27243	0.124328	0.8659
	CHMP2B	25978	0.201634	0.9057
	CHMP4B	128866	0.226509	0.7157
	CHMP5	51510	0.0976108	0.988
	CHMP6	79643	0.0285692	0.9959
	CHRNA10	57053	-0.0565835	0.5822
	CHRNA2	1135	-0.0426443	0.8155
	CHRNA3	1136	0.0565835	0.988
	CHRNA6	8973	0.0426443	0.9874
	CHST13	166012	0.15056	0.9701
	CHUK	1147	0.124328	0.9245
	CICE	152302	0.189034	0.0549
	CILP	8483	-0.0143553	0.6433
	CIRBP	1153	-0.137504	0.9811
	CIRH1A	84916	0	0.9894
	CISH	1154	0.0976108	0.9972
	CKAP2	26586	0.214125	0.9353
	CKAP5	9793	-0.0426443	0.8002
	CLASP2	23122	-0.137504	0.9245
	CLCN2	1181	0.0285692	0.9861
	CLDN15	24146	-0.0840643	0.7745
	CLEC12B	387837	0.0426443	0.9984
	CLEC2D	29121	-0.0426443	0.9371
	CLEC4A	50856	0.454176	0.625
	CLEC4D	338339	0.15056	0.9334
	CLEC4G	339390	0.0285692	0.9838
	CLEC9A	283420	0.0143553	0.909
	CLK4	57396	0.0703893	0.9698
	CLN3	1201	-0.176323	0.8452
	CLN5	1203	0.111031	0.9749
	CLPP	8192	-0.0426443	0.9667
	CLSTN1	22883	0.0143553	0.9683
	CLTC	1213	0.124328	0.9715
	CLYBL	171425	-0.111031	0.9049
	CMAH	8418	-0.0840643	0.9348
	CMPK	51727	0.263034	0.8367
	CMTM7	112616	-0.189034	0.8736
	CNDP2	55748	0.176323	0.2852
	CNGB1	1258	-0.0143553	0.9683
	CNIH	10175	0.226509	0.8917
	CNIH2	254263	0.0976108	0.9669
	CNIH4	29097	0.250962	0.7993
	CNOT6L	246175	-0.111031	0.5536
	CNOT8	9337	0.163499	0.8753
	CNPY1	285888	0.0565835	0.9787
	COBRA1	25920	-0.250962	0.8972
	COCH	1690	-0.250962	0.0042
	COG5	10466	0.0285692	0.9989
	COG8	84342	0	0.9369
	COL8A2	1296	0.111031	0.8908
	COMMD4	54939	-0.111031	0.9458
	COMMD5	28991	0.0426443	0.9978
	COMMD8	54951	0.176323	0.9353
	COMMD9	29099	0.176323	0.7823
	COPB	1315	0.0840643	0.9594
	COPE	11316	-0.31034	0.8836
	COPS2	9318	0.0976108	0.9271
	COPS4	51138	0.163499	0.8973
	COPS8	10920	0.0285692	0.988
	COPZ2	51226	0.0976108	0.8857
	COQ10A	93058	0.475085	0.2638
	COQ9	57017	-0.0840643	0.9271
	CORO1A	11151	-0.214125	0.9069
	CORO2A	7464	-0.176323	0.7775
	CORO6	84940	0.0565835	0.9834
	CORO7	79585	-0.286881	0.9204
	COVA1	10495	0.0285692	0.9807
	COX10	1352	0.137504	0.9542
	COX5B	1329	0.137504	0.893
	CP110	9738	0.15056	0.9339
	CPEB2	132864	0.111031	0.9663
	CPEB3	22849	0.176323	0.7091
	CPM	1368	-0.0565835	0.8655
	CPNE5	57699	-0.298658	0.7568
	CPNE8	144402	0.286881	0.8736
	CPOX	1371	0.0565835	0.9885
	CPT1B	1375	0.0285692	0.9807
	CRABP2	1382	0.0143553	0.9789
	CRAT	1384	0.137504	0.8929
	CRBN	51185	0.189034	0.8896
	CREBL2	1389	0.124328	0.9589
	CREG1	8804	0.422233	0.696
	CRELD1	78987	0	0.8963
	CRELD2	79174	0.0143553	0.9993
	CRIP1	1396	0.0285692	0.9966
	CRKRS	51755	-0.250962	0.3425
	CRLF3	51379	0.238787	0.8861
	CROP	51747	-0.15056	0.9457
	CRSP2	9282	0.0976108	0.842
	CRSP3	9439	0.111031	0.9699
	CRSP8	9442	0.137504	0.908
	CRY1	1407	0.189034	0.9257
	CRYBB2	1415	0.111031	0.9398
	CSAG3A	389903	-0.0143553	0.9273
	CSF1R	1436	0.389567	0.8469
	CSK	1445	-0.0285692	0.9948
	CSNK1D	1453	0.226509	0.8666
	CSNK1G3	1456	-0.0703893	0.9615
	CSPP1	79848	0.0143553	0.9788
	CSTF2	1478	0.111031	0.9686
	CTAGE5	4253	-0.0426443	0.9916
	CTBP2	1488	0.0426443	0.9958
	CTDP1	9150	-0.0976108	0.5921
	CTDSPL2	51496	-0.15056	0.8547
	CTGLF3	414189	-0.0840643	0.9768
	CTH	1491	0.0840643	0.9486
	CTLA4	1493	-0.189034	0.5573
	CTNNB1	1499	0.0285692	0.9757
	CTNND1	1500	0.0565835	0.9545
	CTRL	1506	0.15056	0.8455
	CTSD	1509	0.137504	0.9997
	CTSL	1514	0.454176	0.7644
	CTSO	1519	0.15056	0.9834
	CTSS	1520	0.485427	0.4255
	CTTN	2017	0.176323	0.9294
	CUL2	8453	0.111031	0.9436
	CUL4A	8451	-0.0426443	0.9855
	CUL4B	8450	-0.0426443	0.9245
	CUL5	8065	0.0703893	0.9886
	CUTC	51076	-0.0285692	0.9763
	CUTL1	1523	-0.0143553	0.9462
	CWF19L2	143884	-0.0565835	0.976
	CXADR	1525	0.124328	0.613
	CXCL3	2921	-0.0976108	0.2175
	CXorf12	8269	0	0.9782
	CXorf21	80231	-0.0426443	0.9963
	CXorf23	256643	0.0565835	0.9822
	CXorf44	90736	0.0703893	0.9852
	CXorf6	10046	-0.0285692	0.8972
	CXorf64	100130613	0.124328	0.9057
	CXXC5	51523	-0.464668	0.7081
	CYB561	1534	-0.275007	0.3611
	CYB5-M	80777	0.0426443	0.9573
	CYB5R1	51706	0.263034	0.862
	CYB5R3	1727	-0.0976108	0.9716
	CYBA	1535	-0.378512	0.8908
	CYBASC3	220002	-0.516015	0.6328
	CYC1	1537	0.163499	0.7993
	CYFIP1	23191	0.238787	0.8666
	CYorf15A	246126	-0.0840643	0.697
	CYP11A1	1583	0.0976108	0.8869
	CYP19A1	1588	0.0143553	0.9252
	CYP1B1	1545	0.722466	0.8783
	CYP2D6	1565	-0.137504	0.2997
	CYP2D7P1	1564	0.0285692	0.9822
	CYP2J2	1573	0.0840643	0.9448
	CYP2R1	120227	0.0285692	0.9993
	CYP4F3	4051	-0.124328	0.9874
	CYP51A1	1595	0.333424	0.8241
	CYSLTR1	10800	-0.275007	0.9294
	CYTSA	23384	-0.163499	0.3406
	D4S234E	27065	0.226509	0.9976
	D4ST1	113189	0.15056	0.8896
	DAAM1	23002	-0.356144	0.649
	DAB2	1601	0.286881	0.7636
	DACH2	117154	0.0976108	0.7555
	DAP	1611	0.250962	0.676
	DAPK1	1612	0.275007	0.8666
	DAPP1	27071	0.201634	0.9669
	DARS2	55157	0.0426443	0.9995
	DAZAP2	9802	0.31034	0.1772
	DBNL	28988	-0.163499	0.8908
	DBR1	51163	0.124328	0.9663
	DBT	1629	-0.0976108	0.9462
	DC2	58505	0.31034	0.7993
	DC36	220869	-0.137504	0.8547
	DCAKD	79877	0.0840643	0.9669
	DCLRE1B	64858	0.0840643	0.9427
	DCP2	167227	0	0.9871
	DCPS	28960	0.124328	0.963
	DCTN1	1639	0.111031	0.9758
	DCTN4	51164	0.137504	0.9594
	DCUN1D4	23142	0.0426443	0.9874
	DDAH2	23564	-0.124328	0.8037
	DDB1	1642	-0.111031	0.6387
	DDEF1	50807	0.214125	0.547
	DDEF1IT1	29065	-0.176323	0.4255
	DDEF2	8853	0.214125	0.8974
	DDHD1	80821	0.0285692	0.989
	DDHD2	23259	-0.0143553	0.9306
	DDR1	780	-0.0976108	0.6209
	DDX17	10521	-0.333424	0.8847
	DDX19-DDX19L	55308	-0.137504	0.1658
	DDX26B	203522	0.0285692	0.9999
	DDX39	10212	-0.0426443	0.9462
	DDX3X	1654	0.176323	0.8331
	DDX3Y	8653	0.137504	0.8097
	DDX46	9879	0.0840643	0.9812
	DDX49	54555	-0.189034	0.7993
	DDX52	11056	0.0976108	0.9723
	DDX60L	91351	0	0.985
	DEFA1	1667	-0.111031	0.9573
	DEFB128	245939	0	0.9388
	DEGS1	8560	0.0426443	0.9909
	DEK	7913	0.238787	0.8531
	DENND1C	79958	-0.226509	0.733
	DENND4A	10260	0.0976108	0.9513
	DEPDC4	120863	0.124328	0.3535
	DFFB	1677	0	0.9669
	DFNB31	25861	-0.0143553	0.9132
	DGCR11	25786	-0.124328	0.7981
	DGCR14	8220	-0.0840643	0.8959
	DGCR2	9993	-0.111031	0.921
	DGCR6	8214	0.275007	0.7559
	DGCR6L	85359	0	0.9874
	DGKB	1607	0.0565835	0.9543
	DHCR7	1717	-0.0285692	0.9245
	DHDDS	79947	0.378512	0.5576
	DHODH	1723	0.0285692	0.9355
	DHRS1	115817	-0.0976108	0.9264
	DHRS4	10901	-0.0285692	0.9419
	DHRS4L2	317749	-0.124328	0.6981
	DHRS7B	25979	0.201634	0.5537
	DHX15	1665	0.0565835	0.9414
	DHX29	54505	-0.111031	0.9543
	DHX36	170506	0.176323	0.8847
	DHX37	57647	-0.0143553	0.9789
	DHX40	79665	-0.0285692	0.9444
	DIAPH2	1730	0.111031	0.9644
	DICER1	23405	0.238787	0.9462
	DIO3	1735	-0.0565835	0.7745
	DIP2A	23181	-0.0703893	0.8643
	DIP2B	57609	0.0703893	0.9695
	DISC1	27185	-0.111031	0.9181
	DISP1	84976	-0.0285692	0.9543
	DIXDC1	85458	0.0426443	0.9989
	DKFZP564O0823	25849	-0.321928	0.5483
	DKFZp586I1420	222161	0.111031	0.7778
	DLAT	1737	0.163499	0.9206
	DLEU2	8847	0	0.9603
	DMC1	11144	0.0703893	0.9666
	DMD	1756	0.0426443	0.9989
	DMTF1	9988	0.163499	0.9202
	DMXL1	1657	0.163499	0.9469
	DNAH9	1770	0.0143553	0.9646
	DNAJA2	10294	0.0840643	0.9543
	DNAJA3	9093	-0.0143553	0.9892
	DNAJA4	55466	0.111031	0.958
	DNAJB12	54788	-0.0703893	0.5754
	DNAJB14	79982	-0.344828	0.8189
	DNAJB2	3300	-0.111031	0.9268
	DNAJC10	54431	0.0285692	0.9782
	DNAJC15	29103	-0.15056	0.9216
	DNAJC4	3338	-0.163499	0.8973
	DNAJC5	80331	0.0976108	0.9462
	DND1	373863	0.0840643	0.9543
	DNM1L	10059	0.163499	0.9462
	DNM2	1785	-0.367371	0.7081
	DNMT1	1786	0.0426443	0.9815
	DNTT	1791	0.0976108	0.9245
	DNTTIP1	116092	0.214125	0.7537
	DOC2A	8448	0.0285692	0.9669
	DOCK10	55619	-0.0565835	0.9733
	DOCK11	139818	0.15056	0.7823
	DOCK8	81704	0.0976108	0.9353
	DPAGT1	1798	-0.0426443	0.8959
	DPF3	8110	0.0565835	0.9938
	DPH2	1802	-0.0426443	0.5509
	DPM2	8818	-0.0143553	0.9497
	DPM3	54344	-0.0426443	0.9733
	DPP3	10072	0.0426443	0.9962
	DPP4	1803	0.124328	0.97
	DPP7	29952	-0.176323	0.7595
	DPP9	91039	-0.0565835	0.969
	DPPA4	55211	0.0840643	0.9617
	DPRXP4	503645	0.189034	0.9462
	DPY19L3	147991	0.0840643	0.9105
	DPY19L4	286148	-0.0143553	0.9698
	DPYD	1806	0.516015	0.5745
	DR1	1810	0.163499	0.9448
	DSC2	1824	0.163499	0.7644
	DSCAM	1826	-0.0143553	0.9019
	DSCR2	8624	-0.0426443	0.9491
	DSU	55686	0	0.9462
	DTNBP1	84062	-0.111031	0.3462
	DTWD1	56986	0.111031	0.8254
	DTX2	113878	0.0426443	0.9959
	DUSP10	11221	0.0565835	0.9543
	DUSP13	51207	0.0840643	0.9462
	DUSP2	1844	0.263034	0.9966
	DUSP3	1845	0.443607	0.5787
	DUSP6	1848	0.422233	0.9216
	DYNC1H1	1778	0.0143553	0.9993
	DYNLL2	140735	0.0703893	0.9923
	DYNLRB1	83658	-0.137504	0.9462
	EBF	1879	-0.669027	0.0001
	EBF2	64641	0.0703893	0.9669
	EBP	10682	-0.189034	0.8287
	ECAT8	91646	0.176323	0.5919
	ECH1	1891	0.0285692	0.9978
	ECHDC1	55862	0.238787	0.9353
	ECHDC2	55268	-0.163499	0.8797
	ECHS1	1892	0.0840643	0.9443
	ECOP	81552	-0.31034	0.6892
	EDA	1896	-0.124328	0.3391
	EDD1	51366	0.0143553	0.9972
	EDF1	8721	-0.137504	0.954
	EDG6	8698	-0.432959	0.8459
	EEF1A1	1915	0.250962	0.8064
	EEF1B2	1933	0.0703893	0.998
	EEF1D	1936	-0.189034	0.9354
	EFHA1	221154	-0.0703893	0.9723
	EFHC2	80258	0.137504	0.9774
	EFNA1	1942	0.163499	0.856
	EHBP1L1	254102	-0.214125	0.9294
	EIF1AX	1964	0.0426443	0.9729
	EIF1AY	9086	0.0976108	0.7967
	EIF1B	10289	0	0.9945
	EIF2AK2	5610	-0.124328	0.9423
	EIF2S3	1968	0.137504	0.9218
	EIF3S10	8661	0.214125	0.9202
	EIF3S12	27335	0.137504	0.9245
	EIF3S4	8666	-0.163499	0.8802
	EIF3S6	3646	0.163499	0.8513
	EIF3S6IP	51386	0.201634	0.8963
	EIF3S9	8662	-0.176323	0.8093
	EIF4E	1977	0.0285692	0.9958
	EIF4G1	1981	-0.176323	0.8812
	EIF5	1983	-0.0426443	0.9585
	ELA2	1991	0.0976108	0.9077
	ELF1	1997	0.0143553	0.9351
	ELK4	2005	0.124328	0.6766
	ELL	8178	0.0285692	0.988
	ELOF1	84337	-0.0143553	0.977
	EMD	2010	0.0143553	0.9755
	EMILIN2	84034	0.443607	0.8225
	EML2	24139	-0.0976108	0.7887
	EML3	256364	0.0143553	0.9958
	EML4	27436	-0.275007	0.8841
	EMP3	2014	-0.111031	0.9837
	EMR4	326342	-0.0285692	0.7993
	ENAM	10117	0.0285692	0.988
	ENDOGL1	9941	0.111031	0.909
	ENO1	2023	0.0285692	0.9801
	ENTPD4	9583	-0.641546	0.4612
	ENTPD6	955	-0.263034	0.482
	EPB41L3	23136	0.575312	0.8847
	EPB41L4A	64097	-0.0976108	0.5633
	EPB41L5	57669	0.15056	0.7026
	EPHA6	285220	0.163499	0.3647
	EPIM	2054	0.263034	0.9034
	EPN2	22905	-0.0143553	0.9537
	EPRS	2058	0.0976108	0.9462
	EPS15	2060	-0.111031	0.9369
	EPS15L1	58513	-0.111031	0.7557
	EPS8	2059	0.15056	0.6345
	ERBB2IP	55914	-0.0143553	0.988
	ERC1	23085	-0.0703893	0.7993
	ERCC1	2067	-0.176323	0.4255
	ERF	2077	-0.111031	0.9024
	ERGIC1	57222	-0.0840643	0.9416
	ERGIC3	51614	-0.176323	0.9297
	ERICH1	157697	0.389567	0.7076
	ERO1LB	56605	0	0.9724
	ERP29	10961	-0.344828	0.8868
	ESAM	90952	0.286881	0.8587
	ESD	2098	0.31034	0.1643
	ETFB	2109	-0.400538	0.7849
	ETNK1	55500	0.0840643	0.9677
	ETV2	2116	0.111031	0.9573
	EVA1	10205	0.163499	0.9757
	EVI2A	2123	0.298658	0.8453
	EVI2B	2124	0.163499	0.981
	EVI5L	115704	-0.0976108	0.5986
	EXOC1	55763	-0.163499	0.8449
	EXOC6	54536	0.0976108	0.9425
	EXOSC4	54512	0.0703893	0.9686
	EXOSC5	56915	-0.0703893	0.9401
	EYA1	2138	0.0565835	0.9874
	F2RL1	2150	0.111031	0.9078
	FAH	2184	0.0703893	0.9543
	FAHD2B	151313	0.0426443	0.9957
	FAIM	55179	0.0565835	0.9938
	FAM101A	144347	0.124328	0.5507
	FAM102B	284611	0.201634	0.9216
	FAM103A1	83640	0.124328	0.9782
	FAM107B	83641	-0.124328	0.9434
	FAM10A7	155019	-0.137504	0.4255
	FAM112B	121355	0.0285692	0.9978
	FAM115B	653199	0	0.9414
	FAM120A	23196	0.124328	0.9472
	FAM120AOS	158293	0.0976108	0.9744
	FAM122A	116224	-0.0285692	0.9603
	FAM122B	159090	0.0143553	0.9894
	FAM122C	159091	0.0840643	0.9462
	FAM125A	93343	-0.0840643	0.9278
	FAM127B	26071	0.0285692	0.9778
	FAM129B	64855	0.124328	0.9695
	FAM13A1	10144	0.0285692	0.9938
	FAM13B1	51306	-0.0703893	0.9948
	FAM14A	83982	0.189034	0.9543
	FAM30A	9834	-0.31034	0.6328
	FAM32A	26017	0.201634	0.5209
	FAM35A	54537	0	0.9933
	FAM3C	10447	-0.298658	0.1378
	FAM43A	131583	-0.226509	0.8929
	FAM44B	91272	0.201634	0.9143
	FAM49B	51571	0.286881	0.8958
	FAM53A	152877	0.0565835	0.9892
	FAM53B	9679	-0.176323	0.9063
	FAM64A	54478	0.0840643	0.9573
	FAM70B	348013	0.0565835	0.9958
	FAM73A	374986	-0.31034	0.8651
	FAM75C1	441452	0.0143553	0.9568
	FAM76B	143684	0.124328	0.9752
	FAM80B	57494	0.0285692	0.9807
	FAM83F	113828	0.0703893	0.9938
	FAM86A	196483	-0.0703893	0.3638
	FAM86B1	85002	-0.0976108	0.3391
	FAM89A	375061	0.111031	0.9722
	FAM89B	23625	0.0426443	0.9993
	FAM8A1	51439	0.111031	0.9462
	FAM90A19	728753	0.0840643	0.855
	FAM91A1	157769	0.0565835	0.9978
	FAM96B	51647	0.0285692	0.9979
	FAM98B	283742	0.0703893	0.9617
	FANCF	2188	0.0285692	0.9852
	FARP1	10160	0.0703893	0.9414
	FASTK	10922	-0.0703893	0.8869
	FAU	2197	0.0703893	0.988
	FBLN1	2192	0.15056	0.957
	FBP1	2203	0.62293	0.177
	FBXL10	84678	-0.0143553	0.9958
	FBXL12	54850	-0.0143553	0.988
	FBXL3	26224	0.201634	0.9216
	FBXL6	26233	-0.15056	0.89
	FBXO11	80204	0.176323	0.7388
	FBXO16	157574	0.189034	0.5547
	FBXO22	26263	0.0143553	0.9914
	FBXO28	23219	0.163499	0.9472
	FBXO32	114907	0.0285692	0.9687
	FBXO34	55030	0.0840643	0.9594
	FBXO38	81545	-0.0565835	0.9733
	FBXO44	93611	-0.0840643	0.2936
	FBXW5	54461	0.189034	0.3082
	FBXW7	55294	0.0143553	0.9888
	FBXW8	26259	0.0840643	0.9294
	FCGR1B	2210	0.400538	0.6112
	FCGRT	2217	0.163499	0.9462
	FCHO2	115548	0.263034	0.8097
	FCHSD1	89848	-0.0703893	0.809
	FCN1	2219	0.62293	0.1999
	FCRL3	115352	-0.454176	0.6588
	FCRL5	83416	-0.933573	0.1124
	FEN1	2237	0.0426443	0.9977
	FEZ2	9637	0.226509	0.8783
	FGD6	55785	0.124328	0.932
	FGFR1OP2	26127	0.0143553	0.9978
	FGGY	55277	0.163499	0.8181
	FH	2271	0.201634	0.9468
	FIS1	51024	-0.0285692	0.9882
	FKBP14	55033	-0.0703893	0.8097
	FKBP1A	2280	0.15056	0.909
	FKBP2	2286	-0.275007	0.1968
	FKBP3	2287	-0.0840643	0.9499
	FKSG14	64105	-0.0143553	0.9803
	FLI1	2313	0.321928	0.8643
	FLII	2314	-0.0976108	0.8249
	FLJ45684	400666	-0.0426443	0.8136
	FLOT1	10211	0.0426443	0.9993
	FLT4	2324	0.0565835	0.989
	FMOD	2331	0.0976108	0.9216
	FN5	56935	0.443607	0.615
	FNBP1L	54874	0.0565835	0.9931
	FNDC3A	22862	-0.0703893	0.9823
	FNDC6	53833	0.0143553	0.9614
	FOLR2	2350	0.124328	0.8289
	FOXD1	2297	0.0565835	0.9755
	FOXO3A	2309	0.0840643	0.9582
	FOXP3	50943	0.15056	0.7422
	FOXRED1	55572	-0.111031	0.9227
	FPGT	8790	-0.0285692	0.9448
	FPRL2	2359	-0.0703893	0.9615
	FRAS1	80144	0.189034	0.177
	FREQ	23413	0.0143553	0.9578
	FRG1	2483	0.137504	0.9629
	FRYL	285527	0	0.9986
	FSTL1	11167	0.176323	0.6078
	FTHL8	2501	0.0143553	0.9594
	FTS	64400	0.0703893	0.9838
	FTSJ1	24140	-0.0285692	0.7995
	FUCA2	2519	0.250962	0.5559
	FUSIP1	10772	-0.495695	0.6746
	FVT1	2531	-0.15056	0.9462
	FXYD6	53826	0.137504	0.6746
	FYB	2533	0.226509	0.6968
	FYTTD1	84248	0.275007	0.8458
	FZD1	8321	0.201634	0.5563
	FZD2	2535	0.0976108	0.9663
	FZD7	8324	-0.0565835	0.9397
	FZR1	51343	-0.0143553	0.9436
	G3BP1	10146	0.137504	0.9663
	G3BP2	9908	0.124328	0.8917
	GABPA	2551	-0.0426443	0.9562
	GABPB1	2553	0.0426443	0.988
	GABRB3	2562	0.0976108	0.9288
	GALK2	2585	0.0426443	0.987
	GALNT9	50614	-0.0703893	0.4908
	GANAB	23193	0	0.9959
	GAPDH	2597	0.321928	0.6588
	GAPVD1	26130	0	0.9997
	GARNL1	253959	-0.15056	0.9297
	GART	2618	-0.0426443	0.9298
	GAS2L1	10634	0.176323	0.4671
	GAS6	2621	0.0285692	0.9733
	GATAD2A	54815	-0.0285692	0.9927
	GBAP	2630	-0.111031	0.6139
	GBF1	8729	-0.238787	0.758
	GBL	64223	0.0565835	0.9938
	GBP2	2634	0.31034	0.4388
	GBP3	2635	0.137504	0.9663
	GCA	25801	0.31034	0.8249
	GCH1	2643	0.0285692	0.9977
	GDPD4	220032	-0.0285692	0.8064
	GFI1B	8328	0.124328	0.9078
	GFM1	85476	0.163499	0.9448
	GFM2	84340	0.0426443	0.9981
	GGA1	26088	-0.111031	0.6175
	GGCX	2677	0.0285692	0.9923
	GGT2	728441	0	0.9105
	GGTA1	2681	0.124328	0.7756
	GHITM	27069	0.226509	0.3529
	GIMAP1	170575	0.495695	0.9202
	GIMAP2	26157	0.298658	0.886
	GIMAP4	55303	0.286881	0.9415
	GIMAP6	474344	0.0143553	0.9988
	GIMAP7	168537	-0.0565835	0.9989
	GIYD1	548593	-0.0143553	0.869
	GLA	2717	0.214125	0.9146
	GLB1	2720	0.321928	0.3232
	GLB1L	79411	-0.0143553	0.9594
	GLCE	26035	0.0285692	0.9978
	GLE1L	2733	0.0285692	0.9892
	GLRX	2745	0.250962	0.8665
	GLT1D1	144423	0.124328	0.9294
	GLT25D1	79709	0.111031	0.9298
	GLTSCR1	29998	0.189034	0.8397
	GLUD1	2746	0.422233	0.2198
	GMEB2	26205	0.0143553	0.9958
	GMFB	2764	0.163499	0.8908
	GMPPA	29926	-0.189034	0.8292
	GMPPB	29925	-0.321928	0.074
	GMPR2	51292	0.176323	0.8868
	GMPS	8833	0	0.972
	GNA13	10672	0.163499	0.9448
	GNA14	9630	0.0840643	0.843
	GNA15	2769	0.124328	0.9397
	GNAI2	2771	0.0285692	0.9957
	GNAO1	2775	-0.0285692	0.9252
	GNB1L	54584	-0.0285692	0.8967
	GNLY	10578	0.0703893	0.9962
	GNPAT	8443	0.0703893	0.9714
	GNPDA1	10007	0	0.9978
	GNPNAT1	64841	-0.124328	0.5213
	GOLGA	55889	-0.298658	0.8547
	GOLGA2	2801	-0.176323	0.4959
	GOLGA5	9950	0.176323	0.8587
	GOLGA6	342096	0.0840643	0.9379
	GOLGA8B	440270	-0.0426443	0.966
	GOLPH4	27333	-0.0840643	0.9397
	GOPC	57120	-0.0565835	0.9726
	GOT1	2805	-0.0426443	0.9735
	GP1BA	2811	0.163499	0.8869
	GPAA1	8733	-0.344828	0.7904
	GPBP1	65056	0.111031	0.9852
	GPBP1L1	60313	0.250962	0.9462
	GPIAP1	4076	0.0840643	0.9481
	GPNMB	10457	0.0840643	0.9714
	GPR108	56927	-0.0840643	0.9536
	GPR126	57211	0.0703893	0.9294
	GPR160	26996	0.0840643	0.9811
	GPR162	27239	0.321928	0.9397
	GPR172A	79581	-0.124328	0.8959
	GPR174	84636	0.0143553	0.9773
	GPR175	131601	-0.201634	0.7081
	GPR183	1880	-0.124328	0.9462
	GPR27	2850	0.124328	0.7849
	GPR34	2857	0.263034	0.718
	GPS1	2873	-0.0976108	0.9344
	GPSN2	9524	-0.298658	0.886
	GPX1	2876	0.263034	0.8292
	GPX4	2879	-0.0426443	0.9993
	GRAMD1C	54762	-0.0565835	0.0087
	GRAP	10750	-0.0976108	0.5556
	GRHL1	29841	0.189034	0.0626
	GRIK1	2897	-0.0703893	0.5952
	GRINA	2907	0.411426	0.9024
	GRIPAP1	56850	-0.189034	0.0539
	GRK4	2868	0.0426443	0.9989
	GRK6	2870	-0.189034	0.9294
	GRLF1	2909	0	0.9414
	GRM2	2912	0.0143553	0.9874
	GRPEL2	134266	0.0426443	0.9874
	GRSF1	2926	0.263034	0.7848
	GSN	2934	0.0976108	0.9695
	GSTA4	2941	0	0.9355
	GSTO1	9446	0.356144	0.0236
	GTF2F2	2963	0.0703893	0.9719
	GTF2IRD2B	389524	0.0426443	0.9908
	GTF3C1	2975	-0.137504	0.9294
	GTF3C2	2976	-0.0143553	0.9674
	GTF3C3	9330	0.0976108	0.9573
	GTPBP1	9567	0.0285692	0.9878
	GTPBP4	23560	0.0285692	0.9543
	GUK1	2987	0.0426443	0.9959
	GUSB	2990	0.189034	0.5971
	GUSBL2	375513	-0.367371	0.4574
	GVIN1	387751	-0.321928	0.8527
	GYPE	2996	0.0840643	0.9591
	GZMM	3004	-0.137504	0.9211
	H1FX	8971	-0.286881	0.89
	H2AFJ	55766	0.124328	0.9614
	H2AFX	3014	-0.0426443	0.9116
	H3F3A	3020	0.137504	0.881
	HACE1	57531	-0.0143553	0.9132
	HAGHL	84264	-0.176323	0.5213
	HAND2	9464	-0.0285692	0.8896
	HARSL	23438	-0.0143553	0.9915
	HAT1	8520	0.226509	0.9018
	HAVCR2	84868	0.411426	0.782
	HBA1	3039	-0.411426	0.7537
	HBD	100187828	0.344828	0.2484
	HBII-429	594838	-0.0285692	0.9562
	HCA112	55365	0.400538	0.9212
	HCFC1R1	54985	-0.15056	0.9254
	HCN4	10021	0.124328	0.8918
	HCST	10870	-0.0703893	0.9782
	HDAC2	3066	0.189034	0.9006
	HDAC4	9759	0.189034	0.9397
	HDC	3067	-0.137504	0.9682
	HDGF	3068	0	0.9958
	HDHD1A	8226	0.201634	0.8395
	HDHD3	81932	-0.137504	0.6021
	HEATR5B	54497	-0.214125	0.744
	HEBP1	50865	0.495695	0.336
	HEBP2	23593	0.201634	0.9019
	HECTD2	143279	-0.298658	0.648
	HECW2	57520	0.0565835	0.9968
	HERC4	26091	-0.111031	0.9354
	HEXA	3073	-0.0143553	0.7118
	HGD	3081	0.263034	0.8666
	HHEX	3087	0.0976108	0.9663
	HHLA1	10086	0.0703893	0.9777
	HIAT1	64645	0.111031	0.9702
	HIATL2	84278	-0.286881	0.659
	HIF3A	64344	0.15056	0.4671
	HIGD1A	25994	0.250962	0.9216
	HIGD2A	192286	0.0840643	0.9778
	HINT2	84681	-0.0285692	0.9809
	HIP1	3092	0.0285692	0.9958
	HIP1R	9026	-0.367371	0.6145
	HIP2	3093	0.15056	0.8982
	HIPK3	10114	0.0703893	0.9718
	HISPPD2A	9677	-0.0976108	0.8452
	HIST1H2BF	8343	0.0565835	0.9972
	HIST2H3C	126961	0.0840643	0.9921
	HIST2H4B	554313	0.0285692	0.9942
	HK1	3098	0.0703893	0.9589
	HK2	3099	0.321928	0.8292
	HLA-DPB1	3115	-0.137504	0.9462
	HLA-DQB1	3119	-1.02148	0.2161
	HLA-DRB6	3128	-0.298658	0.7254
	HLA-E	3133	-0.163499	0.9656
	HLA-F	3134	-0.505891	0.5745
	HM13	81502	-0.321928	0.6606
	HMBS	3145	-0.0976108	0.8013
	HMFN0839	84803	0	0.9947
	HMGB1	3146	0.0976108	0.9874
	HMGCL	3155	0.0285692	0.9931
	HNMT	3176	0.226509	0.9464
	HNRNPA2B1	3181	-0.0703893	0.9663
	HNRPAB	3182	0.0143553	0.9958
	HNRPDL	9987	-0.0565835	0.9731
	HNRPH3	3189	-0.0285692	0.9782
	HNRPK	3190	-0.0565835	0.9582
	HNRPM	4670	0.189034	0.8741
	HNRPUL1	11100	-0.226509	0.8587
	HNRPUL2	221092	0.0426443	0.9715
	HOXA1	3198	0.163499	0.588
	HOXB3	3213	0.0976108	0.8797
	HP	3240	0.124328	0.9448
	HPCAL1	3241	0.201634	0.8918
	HPCAL4	51440	0.0285692	0.9993
	HPS1	3257	-0.0703893	0.8868
	HPSE	10855	0.411426	0.7545
	HRIHFB2122	11078	0.0143553	0.9618
	HRK	8739	-0.0840643	0.9344
	HS2ST1	9653	0.124328	0.9542
	HSD17B12	51144	0.226509	0.8872
	HSD17B6	8630	0.0143553	0.9401
	HSF2	3298	0.137504	0.9191
	HSF4	3299	-0.0565835	0.6968
	HSP90AA1	3320	0.0285692	0.9615
	HSPA1A	3303	0.238787	0.9397
	HSPA5	3309	0.176323	0.9245
	HSPC171	29100	-0.124328	0.8052
	HSPD1	3329	0.0143553	0.9874
	HTF9C	27037	0.0143553	0.9714
	HTLF	3344	0.0976108	0.9577
	HTR7	3363	0	0.8963
	HYAL3	8372	0.163499	0.5615
	HYOU1	10525	-0.163499	0.8783
	HYPK	25764	0.0285692	0.9882
	IBTK	25998	0	0.9999
	ICHTHYIN	348938	0.176323	0.5556
	ICK	22858	-0.0143553	0.9778
	ICMT	23463	-0.0285692	0.9617
	IDE	3416	0.124328	0.8929
	IDH1	3417	0.298658	0.6801
	IDH3G	3421	-0.0565835	0.9182
	IDI1	3422	0.298658	0.7993
	IDS	3423	0.263034	0.8905
	IER3	8870	-0.163499	0.9968
	IER3IP1	51124	0.238787	0.909
	IFIH1	64135	0.176323	0.9589
	IFNGR1	3459	0.286881	0.6943
	IFP38	83880	0.356144	0.842
	IFT122	55764	0.137504	0.9529
	IFT74	80173	0.0426443	0.9958
	IFT88	8100	0	0.974
	IGFBP1	3484	0.0285692	0.9874
	IGFBPL1	347252	0.111031	0.9328
	IGFL1	374918	0.111031	0.7159
	IGHMBP2	3508	-0.0143553	0.8736
	IGLL1	3543	-0.226509	0.9397
	IGSF6	10261	0.0703893	0.9931
	IGSF8	93185	-0.15056	0.5625
	IHPK1	9807	-0.189034	0.8455
	IHPK2	51447	-0.163499	0.9012
	IIP45	60672	0.0285692	0.9801
	IKBKAP	8518	0.0565835	0.9938
	IL12RB1	3594	0.250962	0.855
	IL17	3605	0.0565835	0.9749
	IL19	29949	0.0285692	0.9968
	IL1RAP	3556	0.0426443	0.9978
	IL27RA	9466	-0.111031	0.9589
	IL32	9235	-0.321928	0.3946
	IL7R	3575	-0.214125	0.9354
	ILDR1	286676	-0.0840643	0.2666
	ILF3	3609	-0.0703893	0.9273
	ILK	3611	0.0565835	0.9832
	IMPA2	3613	0.214125	0.8225
	IMPDH1	3614	0.137504	0.9298
	INDO	3620	0.124328	0.8914
	ING5	84289	-0.389567	0.177
	INPP5F	22876	-0.0840643	0.8321
	INSIG1	3638	0.575312	0.7249
	IPO11	51194	0.226509	0.8668
	IPO13	9670	0.0703893	0.9938
	IQCB1	9657	-0.0840643	0.9344
	IQGAP2	10788	0.226509	0.7555
	IQSEC3	440073	0.189034	0.3044
	IQWD1	55827	-0.0285692	0.9585
	IREB2	3658	0.0426443	0.9948
	IRF2	3660	0.0426443	0.9989
	IRF2BP1	26145	-0.189034	0.882
	IRF3	3661	-0.367371	0.8236
	IRS1	3667	0.0426443	0.9958
	IRX1	79192	-0.176323	0.808
	ISLR	3671	0.0565835	0.9814
	ISOC2	79763	0.137504	0.9288
	ITGA4	3676	0.263034	0.9462
	ITGA6	3655	0.176323	0.9462
	ITGA9	3680	0.137504	0.6801
	ITGB1BP1	9270	-0.238787	0.9288
	ITGB4	3691	0.124328	0.729
	ITGB4BP	3692	-0.0976108	0.9573
	ITGB7	3695	-0.137504	0.9591
	ITIH1	3697	0.111031	0.6996
	ITM2A	9452	0.275007	0.8957
	ITM2C	81618	-0.344828	0.8321
	ITPA	3704	-0.238787	0.7823
	ITPKA	3706	0.111031	0.7295
	IVD	3712	-0.189034	0.4284
	IVNS1ABP	10625	-0.0703893	0.9938
	JAGN1	84522	-0.0426443	0.8982
	JAK2	3717	0.214125	0.9306
	JDP2	122953	0.0976108	0.9666
	JMJD1C	221037	0.137504	0.9472
	JMJD2A	9682	0.0426443	0.9993
	JMJD2B	23030	-0.0976108	0.8059
	JMJD5	79831	0.0565835	0.9912
	JMY	133746	0.0285692	0.9958
	JOSD3	79101	0.111031	0.985
	JPH2	57158	-0.137504	0.5155
	JSRP1	126306	0.0285692	0.9873
	K-ALPHA-1	10376	0.163499	0.8736
	KALRN	8997	0.124328	0.6415
	KAT3	56267	0.201634	0.8861
	KBTBD7	84078	-0.0143553	0.9861
	KCNH3	23416	0.0143553	0.9812
	KCNJ10	3766	0.0285692	0.988
	KCNK7	10089	0.0840643	0.7544
	KCTD10	83892	-0.0426443	0.9436
	KCTD12	115207	-0.632268	0.7561
	KCTD6	200845	0.201634	0.9462
	KCTD9	54793	0.0840643	0.9782
	KDELR2	11014	0.137504	0.9378
	KIAA0040	9674	-0.321928	0.1805
	KIAA0090	23065	0.0285692	0.9936
	KIAA0103	9694	0.15056	0.8551
	KIAA0152	9761	-0.0285692	0.9928
	KIAA0232	9778	0.0976108	0.9477
	KIAA0240	23506	-0.111031	0.9397
	KIAA0261	23063	0.250962	0.2161
	KIAA0323	23351	-0.163499	0.9131
	KIAA0367	158471	0.201634	0.3813
	KIAA0372	9652	-0.137504	0.9397
	KIAA0423	23116	0.0840643	0.9733
	KIAA0528	9847	0.201634	0.9245
	KIAA0564	23078	0.0976108	0.9921
	KIAA0652	9776	0.0565835	0.9852
	KIAA0664	23277	-0.263034	0.177
	KIAA0692	23141	0.0703893	0.9733
	KIAA0753	9851	-0.0143553	0.989
	KIAA0776	23376	-0.124328	0.7848
	KIAA0947	23379	0.0976108	0.9708
	KIAA1033	23325	0.0703893	0.9846
	KIAA1191	57179	0.0565835	0.9742
	KIAA1211	57482	0.0426443	0.9938
	KIAA1267	284058	0.111031	0.9514
	KIAA1279	26128	-0.0426443	0.8157
	KIAA1287	57508	0.0143553	0.9984
	KIAA1328	57536	0.0285692	0.9909
	KIAA1333	55632	0.0426443	0.9976
	KIAA1370	56204	-0.0976108	0.9707
	KIAA1383	54627	0.0426443	0.9972
	KIAA1411	57579	0.0976108	0.9594
	KIAA1712	80817	0.0565835	0.982
	KIAA1715	80856	0.0703893	0.9753
	KIAA1731	85459	-0.0285692	0.988
	KIAA1754L	150771	-0.0565835	0.8453
	KIAA1794	55215	0.15056	0.9543
	KIAA1840	80208	0	0.9945
	KIAA1913	114801	0.0565835	0.9958
	KIAA2013	90231	0.0703893	0.989
	KIF2	3796	0.263034	0.7996
	KIF22	3835	-0.15056	0.7905
	KIF27	55582	0.137504	0.6326
	KIF5C	3800	-0.0426443	0.9573
	KIFAP3	22920	0.15056	0.9216
	KIFC1	3833	0	0.9294
	KLF12	11278	-0.356144	0.6673
	KLF5	688	0.124328	0.6144
	KLF6	1316	-0.422233	0.7855
	KLF7	8609	0.0565835	0.9977
	KLHDC3	116138	0.298658	0.8245
	KLHDC4	54758	-0.0143553	0.9986
	KLHDC5	57542	-0.0976108	0.9733
	KLHDC8B	200942	0.15056	0.913
	KLHL2	11275	0.163499	0.9438
	KLHL5	51088	-0.124328	0.7438
	KLRAQ1	129285	0.0703893	0.9714
	KNDC1	85442	0.0976108	0.8982
	KPNA2	3838	0.0285692	0.9993
	KPNA3	3839	0.0426443	0.9908
	KPNA5	3841	-0.163499	0.8666
	KPTN	11133	-0.0285692	0.6563
	KRIT1	889	-0.0976108	0.9257
	KRT19	3880	0.0840643	0.9315
	KRTAP10-10	353333	0.137504	0.8689
	KRTAP13-3	337960	0.137504	0.6576
	KTN1	3895	0.137504	0.908
	Kua	387521	0.189034	0.8868
	Kua-UEV	387522	-0.0565835	0.8666
	KYNU	8942	0.176323	0.9462
	L3MBTL	26013	0.111031	0.9353
	L3MBTL3	84456	0.298658	0.8469
	LACTB	114294	0.367371	0.4046
	LACTB2	51110	0.201634	0.9294
	LAD1	3898	0.0703893	0.9543
	LAIR1	3903	-0.0976108	0.7668
	LAMP1	3916	-0.0285692	0.995
	LAMP2	3920	0.432959	0.3338
	LAP3	51056	0.584963	0.6162
	LAPTM4B	55353	0.238787	0.727
	LARP2	55132	0.0840643	0.9744
	LARP4	113251	0.0703893	0.9778
	LAT1-3TM	81893	-0.0703893	0.3406
	LCE1E	353135	0.0426443	0.9958
	LCN2	3934	0.0840643	0.9659
	LCOR	84458	0.0426443	0.9714
	LCP2	3937	-0.15056	0.7555
	LEAP-2	116842	0.0143553	0.9963
	LEMD3	23592	0.214125	0.7933
	LENG1	79165	0.0285692	0.9842
	LEP	3952	0.0976108	0.8692
	LEPROTL1	23484	0.15056	0.9573
	LGALS12	85329	0.0565835	0.9874
	LGALS3	3958	0.584963	0.8869
	LGALS8	3964	0.163499	0.9472
	LGI3	203190	0.111031	0.9174
	LHFP	10186	-0.111031	0.7057
	LIG3	3980	-0.0285692	0.9149
	LIG4	3981	-0.111031	0.9543
	LILRA2	11027	0.594549	0.7621
	LILRB3	11025	0.464668	0.8802
	LIMK1	3984	-0.0285692	0.9543
	LIMS1	3987	0.400538	0.729
	LIN7C	55327	0.137504	0.9462
	LINS1	55180	-0.15056	0.8846
	LIPA	3988	0.422233	0.9245
	LLGL2	3993	0	0.8872
	LMAN1	3998	0.0143553	0.9874
	LMNA	4000	0.214125	0.6519
	LMNB2	84823	0.0426443	0.9921
	LMO1	4004	0.111031	0.6359
	LOC100128002	100128002	-0.124328	0.8389
	LOC100128086	100128086	-0.298658	0.5995
	LOC100128093	100128093	0.0840643	0.9462
	LOC100128265	100128265	-0.0976108	0.8292
	LOC100128691	100128691	0	0.909
	LOC100129144	100129144	-0.0143553	0.9669
	LOC100129322	100129322	-0.137504	0.8783
	LOC100129697	100129697	0.176323	0.8783
	LOC100129707	100129707	0.0976108	0.7527
	LOC100129878	100129878	-0.0285692	0.8979
	LOC100129966	100129966	0.176323	0.433
	LOC100130298	100130298	0.0285692	0.9808
	LOC100130476	100130476	0.0565835	0.9938
	LOC100130550	100130550	-0.0426443	0.9639
	LOC100130746	100130746	0.0426443	0.9993
	LOC100130856	100130856	0.0703893	0.9695
	LOC100130938	100130938	0.201634	0.3104
	LOC100131223	100131223	0.0565835	0.9903
	LOC100131289	100131289	-0.0143553	0.7453
	LOC100132287	100132287	-0.214125	0.0855
	LOC100133091	100133091	0.0285692	0.9778
	LOC100133478	100133478	-0.0840643	0.8872
	LOC100190986	100190986	-0.443607	0.8421
	LOC145783	145783	-0.0143553	0.8651
	LOC283788	283788	-0.584963	0.6124
	LOC285074	285074	0.137504	0.8689
	LOC389834	389834	-0.432959	0.7276
	LOC389895	389895	0.0840643	0.9397
	LOC389906	389906	-0.475085	0.3263
	LOC391636	391636	0.15056	0.3022
	LOC392364	392364	0.0703893	0.9573
	LOC400464	400464	0	0.8929
	LOC401317	401317	0.0703893	0.9462
	LOC401357	401357	-0.0703893	0.9543
	LOC441487	441487	0.163499	0.4793
	LOC441711	441711	0.0426443	0.9962
	LOC606724	606724	-0.286881	0.8272
	LOC641746	641746	0.0840643	0.9019
	LOC642661	642661	-0.0143553	0.7555
	LOC643373	643373	-0.367371	0.4847
	LOC644086	644086	-0.0840643	0.9096
	LOC644525	644525	0.0426443	0.9909
	LOC644634	644634	0.0565835	0.982
	LOC644841	644841	0.226509	0.6393
	LOC645086	645086	0.124328	0.9573
	LOC645139	645139	0.137504	0.7499
	LOC645177	645177	0.0703893	0.9543
	LOC645314	645314	-0.111031	0.5557
	LOC646214	646214	0	0.9958
	LOC647150	647150	0.0143553	0.9971
	LOC651536	651536	0.0840643	0.949
	LOC653503	653503	0.15056	0.9589
	LOC653712	653712	0.0703893	0.9719
	LOC728098	728098	0.111031	0.9669
	LOC728138	728138	-0.137504	0.6302
	LOC728728	728728	-0.137504	0.9216
	LOC729296	729296	0.137504	0.3178
	LOC729774	729774	-0.0703893	0.9175
	LOC729887	729887	0	0.9839
	LOC729941	729941	0.0703893	0.9462
	LOC732360	732360	-0.0840643	0.9299
	LPAR3	23566	0.176323	0.2677
	LPGAT1	9926	0.163499	0.8918
	LPPR4	9890	0.0703893	0.9132
	LQK1	642946	-0.0976108	0.9543
	LRP2BP	55805	-0.176323	0.3418
	LRP6	4040	0.0565835	0.9959
	LRPAP1	4043	0.0703893	0.9802
	LRRC14	9684	-0.189034	0.8585
	LRRC20	55222	0.163499	0.9019
	LRRC29	26231	0.111031	0.9072
	LRRC37B	114659	0.0285692	0.9782
	LRRC39	127495	0.111031	0.8741
	LRRC40	55631	0.0976108	0.9813
	LRRC41	10489	0.226509	0.8914
	LRRC42	115353	0.189034	0.8982
	LRRC48	83450	0.124328	0.7882
	LRRC6	23639	0.176323	0.9006
	LRRFIP2	9209	0.226509	0.7057
	LSM8	51691	0.111031	0.9669
	LSMD1	84316	0.0703893	0.9733
	LSS	4047	0.0840643	0.9257
	LST-3TM12	338821	0.0703893	0.9594
	LTB4R	1241	-0.238787	0.8321
	LTBP3	4054	0.163499	0.5641
	LTBP4	8425	-0.0703893	0.9632
	LTK	4058	0.0285692	0.9689
	LY6H	4062	0.0976108	0.8291
	LY86	9450	0.238787	0.8407
	LYCAT	253558	0.321928	0.4087
	LYK5	92335	-0.0703893	0.964
	LYPLA1	10434	0.201634	0.9019
	LYSMD2	256586	0.163499	0.9019
	LYSMD3	116068	0.0426443	0.9927
	LYSMD4	145748	0.0143553	0.9397
	LZTR1	8216	-0.275007	0.7248
	LZTS2	84445	0.0976108	0.9175
	M6PRBP1	10226	0.0143553	0.9832
	MAF1	84232	-0.111031	0.9414
	MAFB	9935	0.782409	0.6415
	MAFF	23764	0.0285692	0.9962
	MAFG	4097	-0.189034	0.7607
	MAGEA5	4104	0.0840643	0.9353
	MAK10	60560	-0.0703893	0.729
	MALT1	10892	0.0840643	0.97
	MAML1	9794	-0.137504	0.7226
	MAML3	55534	0.15056	0.9462
	MAN1A1	4121	0.0703893	0.9993
	MAN1B1	11253	-0.124328	0.9019
	MAN2A1	4124	0.0840643	0.9782
	MAN2B1	4125	-0.111031	0.9294
	MAP1A	4130	0.137504	0.909
	MAP1B	4131	0	0.9397
	MAP2K6	5608	-0.0703893	0.4671
	MAP3K1	4214	0	0.9766
	MAP3K14	9020	-0.238787	0.5601
	MAP3K7	6885	0.0565835	0.9615
	MAP3K7IP2	23118	0.263034	0.9192
	MAP4K1	11184	-0.400538	0.7993
	MAP4K3	8491	0.111031	0.9714
	MAP4K5	11183	-0.137504	0.8836
	MAP6D1	79929	0.15056	0.9354
	MAP7D2	256714	0.0285692	0.9504
	MAPK10	5602	-0.0426443	0.5839
	MAPKAP1	79109	-0.189034	0.4255
	MAPKBP1	23005	0.0143553	0.9874
	MARCO	8685	0.163499	0.9242
	MAT2B	27430	0.124328	0.9012
	MATR3	9782	0.0143553	0.9733
	MBD2	8932	0.0143553	0.9714
	MBIP	51562	0.275007	0.1604
	MBNL1	4154	0.0703893	0.9239
	MBNL2	10150	0.137504	0.9479
	MBP	4155	-0.604071	0.3953
	MBTPS1	8720	-0.214125	0.8495
	MCART6	401612	-0.0285692	0.9358
	MCEMP1	199675	0.62293	0.6049
	MCM2	4171	-0.124328	0.6371
	MCM4	4173	0	0.9447
	MCM5	4174	-0.137504	0.9158
	MCMDC1	254394	-0.0143553	0.9294
	MCOLN2	255231	-0.782409	0.0781
	MCTP1	79772	0.0703893	0.9669
	MCTS1	28985	0.111031	0.9782
	MDK	4192	-0.0285692	0.886
	MDM1	56890	-0.0703893	0.8537
	MDP-1	145553	0.0976108	0.9462
	ME2	4200	0.163499	0.9414
	MED19	219541	0.0703893	0.9757
	MED25	81857	-0.189034	0.9172
	MED31	51003	-0.31034	0.7178
	MED6	10001	0.0976108	0.9423
	MEGF9	1955	0.516015	0.464
	MEI1	150365	0.124328	0.9222
	MEIS3P1	4213	0.275007	0.7676
	MET	4233	-0.0565835	0.8817
	METAP2	10988	0.0426443	0.9938
	METRNL	284207	0.0703893	0.989
	METT10D	79066	-0.286881	0.0072
	METT11D1	64745	0.0565835	0.9795
	METT5D1	196074	-0.137504	0.0611
	METTL2B	55798	-0.0703893	0.7081
	METTL9	51108	0.0976108	0.9695
	MEX3A	92312	-0.0285692	0.8802
	MFN1	55669	0.111031	0.9407
	MFSD1	64747	0.275007	0.8999
	MFSD3	113655	-0.0285692	0.9288
	MFSD8	256471	-0.137504	0.9468
	MGAT4B	11282	-0.15056	0.9314
	MGST1	4257	0.321928	0.8433
	MGST2	4258	0.389567	0.1805
	MIB1	57534	0	0.9874
	MIB2	142678	-0.321928	0.7076
	MICA	100507436	-0.0143553	0.9216
	MID1	4281	0.111031	0.8905
	MINA	84864	0.0565835	0.9841
	MIR1185-1	100302157	-0.15056	0.7745
	MIR1277	100302214	-0.124328	0.2759
	MIR1282	100302254	0.238787	0.177
	MIR1302-4	100302130	0.0703893	0.9294
	MIR193A	406968	-0.0565835	0.521
	MIR197	406974	0.0703893	0.9782
	MIR221	407006	0.0143553	0.9669
	MIR223	407008	-0.0143553	0.9397
	MIR2278	100313780	0.0976108	0.8738
	MIR331	442903	0.0565835	0.9895
	MIR345	442910	-0.0143553	0.9358
	MIR382	494331	-0.0143553	0.909
	MIR496	574454	0.0976108	0.9294
	MIR564	693149	-0.0565835	0.7993
	MIR573	693158	0.0703893	0.9733
	MIR607	693192	0.0703893	0.9778
	MIR611	693196	-0.163499	0.0433
	MIR639	693224	0.111031	0.8672
	MIR641	693226	-0.0285692	0.9392
	MIR645	693230	0.0565835	0.9842
	MIR939	100126351	0.0426443	0.9958
	MIRLET7A1	406881	0.0976108	0.9288
	MIS12	79003	0.0703893	0.9615
	MKKS	8195	0.226509	0.949
	MKL2	57496	0.15056	0.9245
	MKLN1	4289	0.0426443	0.9669
	MKNK2	2872	-0.321928	0.8453
	MLL3	58508	-0.0976108	0.4255
	MLL5	55904	-0.400538	0.8352
	MLLT10	8028	0.163499	0.9245
	MLZE	56169	0.0976108	0.8917
	MMD	23531	0.411426	0.7509
	MME	4311	-0.0143553	0.9299
	MMP23B	8510	0.124328	0.7261
	MMP24	10893	0.0703893	0.9568
	MN1	4330	0.137504	0.5768
	MNAT1	4331	0.0703893	0.9782
	MOBK1B	55233	0.15056	0.9807
	MOBKL1A	92597	0.286881	0.8869
	MON1A	84315	-0.124328	0.4581
	MON2	23041	-0.137504	0.9726
	MORC3	23515	-0.0565835	0.9714
	MOS	4342	0.0285692	0.9859
	MOSC1	64757	0.214125	0.7234
	MOSPD2	158747	-0.214125	0.6766
	MOXD1	26002	-0.189034	0.3498
	MPHOSPH6	10200	0.0703893	0.9814
	MPHOSPH9	10198	0	0.9878
	MPO	4353	0.111031	0.8872
	MPPED1	758	0.0976108	0.9337
	MRAP	56246	-0.124328	0.8797
	MRPL14	64928	-0.0285692	0.9718
	MRPL16	54948	0.0426443	0.9631
	MRPL20	55052	-0.137504	0.9088
	MRPL21	219927	-0.0426443	0.9782
	MRPL23	6150	0	0.9993
	MRPL27	51264	0.0285692	0.9773
	MRPL32	64983	0.0976108	0.9462
	MRPL35	51318	-0.0285692	0.9773
	MRPL40	64976	-0.0143553	0.9847
	MRPL41	64975	-0.176323	0.7803
	MRPL53	116540	0.124328	0.9462
	MRPL55	128308	-0.0426443	0.9543
	MRPS12	6183	0	0.9417
	MRPS14	63931	0.0285692	0.9862
	MRPS15	64960	0.0840643	0.9245
	MRPS17	51373	0.15056	0.8223
	MRPS31	10240	0.0426443	0.9993
	MRS2L	57380	0.15056	0.9353
	MS4A4A	51338	0.333424	0.9063
	MS4A6A	64231	0.485427	0.8455
	MSC	9242	-0.0426443	0.9703
	MSH2	4436	0.0840643	0.9757
	MSL1	339287	0.0703893	0.9838
	MSL3L1	10943	0.0703893	0.97
	MSR1	4481	0.111031	0.8817
	MSRA	4482	0.226509	0.5625
	MSTO2P	100129405	0.0565835	0.9958
	MT1E	4493	0.124328	0.71
	MTE	644314	0.0976108	0.9503
	MTERFD1	51001	-0.0426443	0.9881
	MTF2	22823	-0.163499	0.9294
	MTFR1	9650	-0.0143553	0.9813
	MTG1	92170	-0.0143553	0.8397
	MTHFD2L	441024	0.0565835	0.9962
	MTMR11	10903	0.669027	0.5589
	MTMR2	8898	0.0285692	0.9669
	MTMR3	8897	-0.0976108	0.9175
	MTMR6	9107	0.189034	0.9448
	MTMR9	66036	0	0.9975
	MTR	4548	-0.124328	0.9632
	MTRR	4552	0	0.9883
	MTSS1	9788	0.111031	0.9543
	MTX1	4580	0.0426443	0.9989
	MTX2	10651	-0.0285692	0.9837
	MUC1	4582	0.15056	0.9243
	MUC2	4583	0.0143553	0.9563
	MUC3B	57876	0.0703893	0.9467
	MUC4	4585	0.15056	0.7591
	MUC5AC	4586	0.0285692	0.9644
	MUTED	63915	0.0840643	0.9733
	MUTYH	4595	-0.0703893	0.6801
	MVD	4597	-0.15056	0.4742
	MVP	9961	0.0426443	0.9958
	MXD3	83463	-0.163499	0.9271
	MXD4	10608	-0.0143553	0.9909
	MYC	4609	0.505891	0.8868
	MYCBP2	23077	-0.0976108	0.9656
	MYH9	4627	0.0426443	0.9538
	MYL1	4632	0.0703893	0.9398
	MYNN	55892	0.0143553	0.9961
	MYO1B	4430	0	0.9543
	MYO1G	64005	-0.250962	0.9085
	MYO5A	4644	0.176323	0.9245
	MYOM2	9172	-0.910733	0.9216
	N4BP2	55728	-0.0703893	0.9543
	NAG8	27099	-0.176323	0.9137
	NAGA	4668	0.15056	0.9462
	NANP	140838	0.0565835	0.9931
	NANS	54187	0.137504	0.9243
	NAP1L1	4673	0.137504	0.9874
	NAP1L3	4675	0.111031	0.9663
	NAP5	344148	0.111031	0.7902
	NAPRT1	93100	0.163499	0.9545
	NAPSB	256236	-0.389567	0.8789
	NARG2	79664	-0.111031	0.886
	NARS	4677	0.286881	0.742
	NAT11	79829	-0.0840643	0.221
	NAV2	89797	0.0840643	0.9355
	NBPF10	100132406	-0.0565835	0.8466
	NBPF14	25832	-0.485427	0.2216
	NBPF20	641590	-0.650765	0.7054
	NBPF9	400818	0.137504	0.5473
	NBR1	4077	0	0.9019
	NCF1B	654816	-0.0840643	0.9358
	NCOA1	8648	0.163499	0.6209
	NCOA3	8202	-0.0976108	0.9782
	NCOA4	8031	0.389567	0.2493
	NCOR1	9611	-0.163499	0.8199
	NCRNA00115	79854	0.0840643	0.9294
	NDEL1	81565	0.137504	0.9593
	NDFIP1	80762	0.176323	0.9414
	NDRG1	10397	-0.0565835	0.958
	NDRG2	57447	-0.124328	0.8452
	NDUFA1	4694	0.0426443	0.988
	NDUFA10	4705	0.0426443	0.9972
	NDUFA11	126328	0.0976108	0.9811
	NDUFA13	51079	-0.0840643	0.9667
	NDUFB2	4708	0.111031	0.9385
	NDUFB5	4711	0.226509	0.5955
	NDUFB7	4713	-0.0703893	0.9671
	NDUFS8	4728	0.163499	0.803
	NDUFV1	4723	-0.226509	0.8241
	NEBL	10529	0	0.9733
	NEDD1	121441	0.0285692	0.9874
	NEDD8	4738	-0.111031	0.9175
	NEDD9	4739	-0.0426443	0.4247
	NEK1	4750	0.0426443	0.9959
	NELF	26012	0.111031	0.9594
	NEO1	4756	-0.0426443	0.9538
	NETO2	81831	0.124328	0.9358
	NF2	4771	0	0.9245
	NFATC2IP	84901	-0.613532	0.5745
	NFATC3	4775	-0.163499	0.7453
	NFE2	4778	0.695994	0.8728
	NFE2L2	4780	0.111031	0.9462
	NFE2L3	9603	0.176323	0.9378
	NFIC	4782	0.176323	0.2277
	NFKB1	4790	0.201634	0.5625
	NFKB2	4791	-0.286881	0.7652
	NFKBIL2	4796	0	0.9663
	NFS1	9054	0.0565835	0.9957
	NFX1	4799	-0.0565835	0.9749
	NFXL1	152518	0.0565835	0.9978
	NGDN	25983	-0.0703893	0.955
	NHS	4810	0.0565835	0.9838
	NIF3L1	60491	-0.0426443	0.9803
	NIN	51199	0	0.9908
	NINJ1	4814	-0.176323	0.9803
	NIPBL	25836	0.0285692	0.9909
	NKIRAS1	28512	-0.0426443	0.8666
	NKIRAS2	28511	0.124328	0.8666
	NKRF	55922	-0.0565835	0.9832
	NLGN1	22871	0.0840643	0.9573
	NMD3	51068	0.238787	0.8959
	NME1	4830	-0.0426443	0.5044
	NME1-NME2	654364	0	0.9057
	NME2	4831	-0.137504	0.727
	NNT	23530	0.238787	0.9212
	NOB1P	28987	0.0840643	0.945
	NOC3L	64318	-0.0840643	0.9657
	NOL11	25926	0.0426443	0.9632
	NOL5A	10528	-0.238787	0.7365
	NOL8	55035	0.0285692	0.9893
	NOMO1	23420	-0.0976108	0.8395
	NOS2A	4843	0.0426443	0.9958
	NPAL1	152519	0.137504	0.4782
	NPAS3	64067	-0.0143553	0.8452
	NPHP3	27031	-0.344828	0.4226
	NPL	80896	0.31034	0.9354
	NPTN	27020	0.275007	0.6892
	NPTX2	4885	0.189034	0.1043
	NQO1	1728	0.137504	0.9052
	NR1H2	7376	-0.189034	0.8868
	NR1H3	10062	0.163499	0.9447
	NR2C1	7181	-0.0565835	0.9462
	NR4A3	8013	0.0976108	0.6461
	NRAP	4892	-0.0703893	0.7301
	NRIP1	8204	0.226509	0.9099
	NRIP3	56675	-0.0565835	0.8963
	NRK	203447	0.0703893	0.9674
	NRP2	8828	0.124328	0.4751
	NS3BP	171391	-0.189034	0.3022
	NSDHL	50814	0.201634	0.7155
	NSF	4905	0	0.9589
	NSMAF	8439	-0.0143553	0.9958
	NSUN5B	155400	-0.495695	0.4197
	NSUN6	221078	-0.15056	0.8916
	NT5C2	22978	0.163499	0.8093
	NT5C3	51251	0.298658	0.9368
	NT5DC1	221294	-0.0840643	0.9415
	NT5DC2	64943	0.0840643	0.9667
	NT5E	4907	-0.263034	0.7607
	NTNG2	84628	0.0703893	0.9714
	NUAK2	81788	-0.0840643	0.9614
	NUCB2	4925	0.137504	0.9412
	NUDT15	55270	0.189034	0.8619
	NUDT16L1	84309	-0.214125	0.8155
	NUDT21	11051	0.0976108	0.9639
	NUDT22	84304	0.137504	0.9462
	NUDT6	11162	-0.0565835	0.6282
	NUMB	8650	0.275007	0.5489
	NUP107	57122	0.0840643	0.9663
	NUP133	55746	-0.137504	0.9216
	NUP155	9631	0.0976108	0.966
	NUP160	23279	0.0285692	0.9909
	NUP210	23225	-0.189034	0.7967
	NUP35	129401	-0.0840643	0.9448
	NUP43	348995	-0.344828	0.3459
	NUP54	53371	0.15056	0.9325
	NXT2	55916	0.15056	0.9462
	OAF	220323	0.400538	0.8455
	OCIAD1	54940	0.0976108	0.8959
	OCLN	100506658	0.137504	0.6407
	ODF2L	57489	0.124328	0.995
	OLFM4	10562	0.0703893	0.9832
	OLFML1	283298	-0.0285692	0.8223
	OLFML2B	25903	0.124328	0.8395
	OMA1	115209	-0.0565835	0.9801
	OMG	4974	0.0426443	0.9993
	OPA1	4976	0.0976108	0.9617
	OPN5	221391	0.176323	0.5067
	OR11H1	81061	0.0703893	0.9657
	OR13C5	138799	0.0703893	0.9501
	OR2A5	393046	0.137504	0.7794
	OR2B2	81697	0.0565835	0.9849
	OR2T2	401992	0.0426443	0.9995
	OR2T33	391195	0	0.9512
	OR51M1	390059	0.15056	0.6542
	OR52N5	390075	0.0565835	0.9726
	OR6Y1	391112	0.0565835	0.9823
	ORC2L	4999	-0.0565835	0.9733
	ORC3L	23595	-0.0285692	0.9873
	ORMDL1	94101	0.0143553	0.9936
	OSBPL11	114885	0.0976108	0.9714
	OSBPL1A	114876	0.111031	0.9669
	OSBPL2	9885	-0.0143553	0.9707
	OSBPL3	26031	-0.226509	0.5374
	OSBPL7	114881	-0.238787	0.9245
	OSBPL8	114882	0.163499	0.9245
	OSGEP	55644	-0.0285692	0.9811
	OTUB1	55611	0.124328	0.8918
	OTUD1	220213	0.124328	0.9594
	OTUD6B	51633	-0.0565835	0.9462
	OVOS	408186	0.15056	0.7993
	OXCT1	5019	-0.124328	0.6052
	OXR1	55074	0.214125	0.8929
	P2RX5	5026	-0.31034	0.5772
	P2RY11	5032	0.0840643	0.9714
	P2RY2	5029	0.226509	0.8666
	P2RY5	10161	0.111031	0.9959
	P4HB	5034	0.163499	0.969
	PABPC3	5042	0.124328	0.9938
	PABPC4L	132430	0.0840643	0.8982
	PABPC5	140886	-0.0703893	0.8834
	PABPN1	8106	-0.226509	0.7644
	PADI4	23569	0.978196	0.5074
	PAG1	55824	0.0703893	0.9768
	PAK1IP1	55003	-0.0565835	0.9714
	PAK4	10298	-0.0285692	0.9019
	PAK7	57144	0.0426443	0.9999
	PAM	5066	0.0426443	0.9703
	PAMCI	9182	0.137504	0.843
	PAN3	255967	0.0143553	0.9958
	PANK2	80025	0.0143553	0.9923
	PAPD4	167153	0.111031	0.969
	PAPOLA	10914	0.163499	0.9344
	PAQR3	152559	0.0703893	0.9868
	PAQR5	54852	0.0703893	0.963
	PARD6G	84552	0.0565835	0.9646
	PARL	55486	0.214125	0.6288
	PARN	5073	0.226509	0.8913
	PARP9	83666	0.226509	0.9783
	PARVB	29780	0.0840643	0.9811
	PASK	23178	-0.432959	0.8181
	PCAF	8850	0.0565835	0.9986
[truncated: 1,325 more rows]

## Sheet: Figure 2A_Poverty
name	logfc (WF BL vs. WF AB)	adjpv (WF BL vs. WF AB)	logfc (WM BL vs. WM AB)	adjpv (WM BL vs. WM AB)	logfc (AAM BL vs. AAM AB)	adjpv (AAM BL vs. AAM AB)	logfc (AAF BL vs. AAF AB)	adjpv (AAF BL vs. AAF AB)
A2LD1	0.0285692	0.9887	0.275007	0.5948	-0.189034	0.5095	-5.43596	0.0567
AASDHPPT	0.111031	0.9632	0.111031	0.9888	-0.389567	0.272	-0.89325	0.2463
ABAT	0.286881	0.7993	0.0703893	0.8068	0.298658	0.0632	-1.96128	0.0146
ABCA5	-0.176323	0.3307	0.238787	0.815	-0.124328	0.4109	-2.17072	0.2431
ABCB7		0.9977	0.356144	0.7205	-0.400538	0.3933	-1.20689	0.1905
ABCC5	-0.0976108	0.9692	0.31034	0.7485	-0.238787	0.4492	-3.50471	0.2977
ABCD3	0.111031	0.9663	0.163499	0.9195	-0.189034	0.2735	-3.63487	0.1358
ABHD8	0.189034	0.8929	-0.0565835	0.8358	-0.163499	0.454	-3.32049	0.1442
ABL1	0.0976108	0.9617	0.137504	0.8729	-0.226509	0.5507	-2.83239	0.2431
ABR	0.201634	0.7865	0.0976108	0.8643	-0.263034	0.6741	-2.61706	0.0221
ACAD8		0.9907	0.163499	0.9394	-0.31034	0.2266	-4.23514	0.0988
ACADM	0.0565835	0.9957	0.275007	0.9363	-0.475085	0.4122	-1.72929	0.0974
ACAP2	0.124328	0.9632	0.124328	0.9401	-0.321928	0.2933	-4.90401	0.0002
ACCN2	0.0976108	0.9334	0.214125	0.7192	0.0285692	0.666	-3.14688	0.1895
ACLY	0.0703893	0.9454	-0.0143553	0.9842	-0.226509	0.5281	-2.1386	1e-06
ACSL3	0.226509	0.6287	0.263034	0.7292	-0.0976108	0.671	-4.17397	0.2049
ACSL4	0.214125	0.8061	-0.0565835	0.9801	-0.454176	0.1074	-1.70228	0.2532
ACSL5	0.0703893	0.9615	0.0840643	0.9844	-0.344828	0.4336	-4.11528	0.2209
ACTN4	-0.214125	0.9358	-0.344828	0.7139	0.214125	0.6092	0.992768	0.0251
ACTR3	0.0976108	0.9669	0.226509	0.8317	-0.722466	0.1214	-0.0431999	0.2091
ADAM10	0.250962	0.9401	0.0976108	0.9681	-0.536053	0.2033	-3.06492	0.0083
ADAM17	0.0285692	0.9838	0.0840643	0.9553	0.201634	0.5283	-3.75828	0.235
ADARB1	-0.176323	0.8209	0.163499	0.8355	0.0703893	0.9631	-0.990796	0.1554
ADD3	-0.31034	0.729	0.163499	0.9248	-0.526069	0.3351	-1.49289	0.2865
ADSS	0.226509	0.6088	0.111031	0.9097	-0.432959	0.1926	-2.5632	0.0615
AGFG1	0.31034	0.7192	0.263034	0.7746	-0.333424	0.6543	-8.64386	0.019
AGL	-0.0703893	0.9903	0.475085	0.6979	-0.214125	0.4067	-1.54667	0.2855
AGTPBP1	-0.238787	0.9803	0.495695	0.537	-0.0840643	0.7977	-2.25774	0.0983
AHCTF1	0.0285692	0.9993	0.263034	0.8997	-0.344828	0.5831	-0.965221	0.2117
AIM2	-0.831877	0.177	-0.31034	0.8221	0.263034	0.9412	0.214125	0.5121
AK2	0.0840643	0.9632	0.0426443	0.9905	-0.367371	0.1364	-2.77992	0.0001
AKAP11	-0.111031	0.9013	0.263034	0.79	-0.344828	0.5071	-3.50471	0.0889
AKAP7	0.189034	0.9155	0.137504	0.9842	-0.422233	0.0803	-1.87885	0.2182
AKT1	0.15056	0.8494	-0.0565835	0.9677	-0.201634	0.7225	-0.630394	0.2719
ALDH1A1	0.378512	0.8666	0.189034	0.9486	-0.799087	0.3079	-2.39214	0.0827
ALG8	0.0976108	0.9052	0.250962	0.6215	-0.275007	0.3636	-3.20556	0.1292
ALS2	0.0976108	0.9615	0.214125	0.7809	-0.432959	0.0526	-2.45008	0.0794
ALS2CR13	0.226509	0.8958	0.400538	0.8674	-0.632268	0.2382	-1.70087	0.1225
ALS2CR2	0.111031	0.9568	-0.0285692	0.945	-0.275007	0.3086	-0.636212	0.0274
ANAPC4	0.0565835	0.9726	0.286881	0.6906	-0.263034	0.7483	-4.9703	0.2776
ANKFY1	-0.0565835	0.9155	0.238787	0.825	-0.176323	0.0969	-2.5412	0.264
ANKRD12	0.0565835	0.9838	0.0426443	0.9729	-0.286881	0.6181	-2.01275	0.1623
ANKRD17	-0.0285692	0.9733	0.226509	0.8151	-0.250962	0.3072	-10	0.1558
ANKRD28	0.0143553	0.9819	-0.0426443	0.2521	0.137504	0.8561	-2.22432	0.1589
ANKRD32	0.0565835	0.9961	0.111031	0.9967	-0.0565835	0.6975	-2.10036	0.0082
ANXA7	0.214125	0.8959	0.0703893	0.9618	-0.400538	0.3889	-4.50964	0.0675
AP1GBP1	0.0976108	0.978	0.15056	0.9838	-0.137504	0.2753	-1.25808	0.1344
AP1S2	0.367371	0.6557	0.163499	0.805	-0.678072	0.5004	-3.16488	0.2298
ARFGAP1	-0.214125	0.8796	-0.0703893	0.934	0.464668	0.3258	0.650765	0.2461
ARFGEF1	0.0840643	0.9812	0.163499	0.9673	-0.432959	0.1569	-8.11779	0.1348
ARFIP1	-0.0143553	0.9971	0.163499	0.9116	-0.400538	0.1875	-2.84166	0.2161
ARHGAP18	0.15056	0.9703	0.137504	0.9987	-0.238787	0.0985	-2.45403	0.231
ARHGDIA	-0.0840643	0.9842	-0.367371	0.7542	0.214125	0.5668	0.925999	0.0512
ARHGEF1	-0.545968	0.7555	-0.263034	0.8007	0.15056	0.6325	0.941106	0.0269
ARID2	0.15056	0.9414	0.0426443	0.9558	-0.250962	0.5465	-6.14816	0.0052
ARID4A	-0.176323	0.8547	0.176323	0.9532	-0.263034	0.4034	-3.25291	0.022
ARL2	0.214125	0.9754	0.163499	0.9429	-0.432959	0.5488	-1.61927	0.0755
ARL5A	0.176323	0.9149	-0.0143553	0.9801	-0.367371	0.4621	-5.32193	0.0397
ARL6IP2	-0.0840643	0.8561	0.201634	0.8245	-0.176323	0.1215	-0.654263	0.062
ARL8B	0.263034	0.8685	0.286881	0.8222	-0.545968	0.2013	-7.89539	0.2476
ARPC5	0.411426	0.4742	0.0703893	0.872	-0.584963	0.473	-5.42353	0.0446
ASCC3	0.0976108	0.9813	0.321928	0.7938	-0.367371	0.5262	-7.33352	0.0304
ASXL2	0.163499	0.888	0.0426443	0.9697	-0.344828	0.4552	-2.92358	0.1827
ATAD1	0.0426443	0.9938	0.263034	0.9056	-0.344828	0.3375	-2.42043	0.099
ATF1	0.0976108	0.9832	0.189034	0.9425	-0.226509	0.3348	-2.0517	0.0023
ATG10	0.0565835	0.9813	0.0976108	0.9752	0.0143553	0.6433	-1.98165	0.0199
ATM	-0.189034	0.2175	0.111031	0.8978	-0.432959	0.407	-2.45641	0.2419
ATP11B	0.189034	0.9294	-0.0565835	0.7938	-0.632268	0.2691	-0.42372	0.1294
ATP1B3	0.356144	0.8507	0.400538	0.4192	-0.545968	0.4627	-2.98736	0.0866
ATP2A2	0.124328	0.9252	-0.31034	0.622	0.137504	0.8557	-0.993666	0.1692
ATP2B1	0.0143553	0.9803	0.321928	0.8651		0.7098	-3.11279	0.0755
ATP2C1	0.137504	0.9653	0.15056	0.934	-0.163499	0.3079	-1.77843	0.0713
ATP5D	-0.321928	0.901	-0.454176	0.633	0.15056	0.5534	0.757023	0.1657
ATP6V1A	0.275007	0.8645	0.0840643	0.9078	-0.713696	0.1732	-1.0862	0.0982
ATP7A	0.0703893	0.9861	0.111031	0.9985	-0.0426443	0.1727	-6.74855	0.1464
ATP8B4	0.176323	0.9615	0.298658	0.8108	-0.731183	0.0752	-2.58122	0.0052
ATPBD4	0.137504	0.9462	0.226509	0.9116	-0.263034	0.0169	-4.65109	0.2976
ATXN10	0.0426443	0.9966	0.111031	0.9889	-0.0565835	0.0784	-1.90617	0.138
BANK1	-0.411426	0.1118	0.0426443	0.986	-0.432959	0.6295	-1.75682	0.2319
BAT2	-0.163499	0.9448	-0.344828	0.6374	0.176323	0.6744	0.823749	0.069
BAZ1A	0.15056	0.9462	0.201634	0.9381	-0.62293	0.211	-0.0628063	0.1554
BCAS2	0.226509	0.8545	0.238787	0.7812	-0.124328	0.4876	-7.50635	0.1297
BEXL1	0.238787	0.8013	0.0840643	0.839	-0.263034	0.5758	-2.27509	0.2898
BID	0.163499	0.9543	0.176323	0.8929	-0.238787	0.4339	-3.86355	0.1213
BIRC3	-0.344828	0.749	-0.124328	0.9432	-0.344828	0.8183	-0.761458	0.0026
BLK	-0.879706	0.2677	-0.15056	0.8674	0.584963	0.0766	0.604071	0.4898
BOLA2	-0.137504	0.8225	-0.214125	0.4636	-0.411426	0.5453	-1.67669	0.098
BRDG1	-0.238787	0.8097	0.250962	0.9175	-0.356144	0.6816	-4.52949	0.1519
BRI3P1	0.739848	0.5641	0.0703893	0.9705	-0.925999	0.2007	-6.1078	0.0587
BRWD3	-0.0426443	0.9061	0.0703893	0.9435	-0.0840643	0.1448	-8.28771	0.0626
BSG	-0.378512	0.9457	-0.201634	0.8782		0.7782	1.29278	0.0659
BTAF1	0.0565835	0.9573	0.356144	0.5339	-0.575312	0.3165	-0.872763	0.1996
BTN2A2	0.0143553	0.9778	0.0703893	0.987	-0.0426443	0.8093	-1.1016	0.1984
BXDC1	-0.124328	0.9019	0.176323	0.9061	-0.201634	0.587	-2.09665	0.1428
BZRP	-0.189034	0.9468	-0.31034	0.8218	0.15056	0.6642	0.887525	0.1659
C10orf22	0.163499	0.8958	0.111031	0.9435	-0.275007	0.5115	-5.44851	0.1579
C10orf86		0.988	0.275007	0.1701	-0.344828	0.4189	-3.60647	0.2456
C10orf88	-0.0285692	0.9938	0.286881	0.8574	-0.263034	0.5004	-5.56661	0.0638
C12orf11	-0.344828	0.7756	0.0976108	0.9943	-0.226509	0.407	-1.44733	0.0982
C12orf26	0.137504	0.9594	0.389567	0.6532	-0.367371	0.2947	-5.26534	0.0742
C12orf41	0.201634	0.8436	0.321928	0.537	-0.0285692	0.8375	-1.49046	0.1097
C13orf24	0.124328	0.9472	0.286881	0.7543	-0.0143553	0.5959	-3.31905	0.2956
C14orf10	0.111031	0.9462	0.275007	0.8481	-0.454176	0.1708	-8.20025	0.052
C14orf100	0.15056	0.9392	0.0840643	0.968	-0.505891	0.0414	-7.50635	0.0803
C14orf106	0.0426443	0.986	0.526069	0.5764	-0.757023	0.1634	-0.384584	0.1071
C14orf108	0.0285692	0.9962	0.176323	0.9537	-0.713696	0.0973	-0.1181	0.0059
C14orf135	0.0285692	0.9813	0.0840643	0.9971	-0.632268	0.064	-5.46753	0.2123
C14orf138	0.0703893	0.9773	0.124328	0.9451	-0.214125	0.785	-1.12753	0.2351
C14orf147	0.201634	0.6658	0.0565835	0.9463	-0.201634	0.175	-5.65836	0.0251
C15orf15	0.250962	0.5745	0.176323	0.6872	-0.321928	0.5748	-0.686638	0.1026
C15orf44	-0.0285692	0.9368	-0.15056	0.3324	-0.0976108	0.2338	-2.71501	0.2228
C16orf24	-0.124328	0.9397	-0.250962	0.7265	0.344828	0.4181	0.815575	0.0506
C17orf48	0.0840643	0.9761	0.31034	0.8844	-0.356144	0.3666	-2.21424	0.1156
C17orf49	0.0840643	0.9972	-0.367371	0.683	0.263034	0.5172	0.823749	0.0405
C18orf25	0.0703893	0.9505	0.137504	0.8109	-0.333424	0.5668	-1.15972	0.083
C19orf60	-0.286881	0.8846	-0.367371	0.4066	0.443607	0.2757	0.62293	0.0109
C1D		0.9718	0.176323	0.9365	0.0426443	0.6224	-1.24674	0.2232
C1GALT1C1	0.189034	0.1553	0.0976108	0.919	-0.137504	0.3851	-2.5121	0.2177
C1orf119	0.263034	0.7081	0.0565835	0.9814	-0.163499	0.5615	-0.99683	0.0932
C1orf156	0.0976108	0.9573	0.214125	0.796	0.0285692	0.6346	-0.659267	0.2832
C1orf176	0.495695	0.4255	0.0285692	0.9927	-0.454176	0.3115	-3.57519	0.2619
C1orf181	-0.137504	0.933	0.0976108	0.9573	-0.250962	0.4944	-2.15393	0.2183
C1orf22	0.0840643	0.9693	0.0565835	0.9985	-0.505891	0.2146	-1.16262	0.0677
C1orf25	-0.0285692	0.9669	0.137504	0.9693	-0.124328	0.4457	-1.11435	0.0169
C1orf26	0.15056	0.9212	0.214125	0.891	-0.0976108	0.1798	-3.5649	0.042
C1orf85	0.344828	0.7555	0.286881	0.6943	-0.464668	0.41	-2.25981	0.0191
C1orf9	0.0426443	0.9923	0.333424	0.7278	-0.111031	0.6835	-5.98393	0.0921
C20orf11	0.15056	0.8868	0.214125	0.796	-0.250962	0.3945	-2.40583	0.2605
C20orf19	0.15056	0.9568	0.0976108	0.9846	-0.214125	0.594	-0.645661	0.0607
C20orf44	0.0840643	0.9653	0.411426	0.6707	-0.464668	0.2438	-0.932361	0.1744
C20orf7	0.15056	0.957	0.286881	0.6979	-0.111031	0.8912	-2.02974	0.2215
C21orf45	0.250962	0.5921	0.250962	0.7799	0.137504	0.9304	-2.88044	0.194
C21orf66	0.0976108	0.9526	0.31034	0.8857	-0.495695	0.3545	-1.09634	0.1549
C22orf19	0.15056	0.8685		0.9289	-0.226509	0.0321	-1.66475	0.2016
C2orf26	0.400538	0.746	0.250962	0.8832	-0.250962	0.2872	-1.47835	0.0055
C2orf33	-0.0565835	0.9761	0.432959	0.8648	0.485427	0.8655	-0.747584	0.0561
C3AR1	0.321928	0.7057	0.111031	0.999	-0.238787	0.6654	-2.5547	0.0989
C3orf31	0.0143553	0.9976	0.263034	0.9247	-0.356144	0.2955	-3.41581	0.0459
C3orf58	0.0976108	0.9703	0.163499	0.9532	-0.286881	0.3991	-0.914847	0.2258
C4orf18	0.545968	0.8395	0.0840643	0.9806	-0.903038	0.2541	-0.875672	0.0013
C5orf5	-0.0703893	0.9948	0.0976108	0.8681	-0.367371	0.5142	-2.43909	0.0211
C6orf107		0.7993		0.0597	0.214125	0.573	-8.96578	0.0334
C6orf62		0.978	0.250962	0.4633	-0.15056	0.1547	-1.62593	0.0634
C7orf21	-0.189034	0.9401	-0.31034	0.7492	0.189034	0.6613	0.963474	0.025
C8orf52	-0.0143553	0.9977	0.298658	0.8706	-0.575312	0.3567	-1.20257	0.0848
C8orf55	0.400538	0.8929	0.176323	0.9887	-0.389567	0.3424	-2.26327	0.041
C9orf142	-0.226509	0.9062	-0.0143553	0.9801	0.378512	0.3584	0.790772	0.0164
C9orf72	0.275007	0.9094	0.565597	0.3324	-0.536053	0.2199	-1.75682	0.2112
C9orf77	0.0565835	0.9753	0.0426443	0.5815	0.275007	0.106	-1.06462	0.0408
CA2	0.275007	0.9625	0.238787	0.934	-0.250962	0.6676	-0.727141	0.2385
CABP7	0.0143553	0.9719	0.0565835	0.794	0.275007	0.0235	-2.14816	0.0623
CALR	-0.0565835	0.9823	-0.536053	0.5538	0.226509	0.5043	0.659925	0.0574
CAND1	-0.0143553	0.988	0.189034	0.9537	-0.432959	0.106	-10	0.115
CANX	0.275007	0.5777	-0.0703893	0.9247	-0.495695	0.1877	-9.58727	0.2818
CAPZA1	0.0976108	0.9882	0.464668	0.603	-0.713696	0.4861	-3.33935	0.0522
CAPZA2	0.400538	0.5556	0.31034	0.7142	-0.722466	0.1193	-1.92522	0.0291
CARD16	0.111031	0.9675	0.214125	0.7736	-0.226509	0.3237	-3.83856	0.095
CASP1	0.356144	0.6892	0.250962	0.7797	-0.713696	0.0443	-1.76415	0.0063
CASP2	0.0143553	0.9972	0.536053	0.3829	-0.400538	0.6386	-2.79987	0.2413
CASP4	0.298658	0.4651	0.111031	0.7335	-0.485427	0.1239	-4.25981	0.0753
CAST	0.275007	0.8966	-0.189034	0.8193	-0.389567	0.5274	-4.25981	0.1247
CBLN3	-0.214125	0.8424	0.263034	0.8229	-0.400538	0.5343	-2.46116	0.0269
CCDC18	0.111031	0.8959	0.0976108	0.9401	0.0143553	0.3156	-3.73121	0.0577
CCDC41	0.137504	0.8959	0.238787	0.6887	0.0143553	0.3258	-1.89593	0.2809
CCDC45	0.137504	0.8736	0.238787	0.5807	-0.163499	0.9788	-2.55131	0.1367
CCDC55	0.0703893	0.9669	0.111031	0.9776	-0.189034	0.3785	-7.89539	0.1024
CCDC76	-0.0703893	0.9834	0.275007	0.9073	-0.613532	0.1964	-2.69059	0.5398
CCNC	0.15056	0.9096	0.0285692	0.9389	-0.422233	0.3292	-0.690824	0.1921
CCNG1	0.263034	0.89	-0.0976108	0.961	-0.389567	0.4374	-1.24914	0.2799
CCNT2	-0.0565835	0.9726	0.367371	0.7839	-0.411426	0.148	-7.24332	0.2842
CCPG1	0.15056	0.8059	0.0285692	0.4786	-0.389567	0.1959	-2.43909	0.0654
CCT4	0.0565835	0.9927	0.0840643	0.9291	-0.0840643	0.1112	-0.770289	0.18
CCT6AP1	0.176323	0.8967	0.263034	0.644	-0.400538	0.278	-1.43129	0.2126
CD164	0.238787	0.9318	0.250962	0.9175	-0.669027	0.173	-1.45324	0.0988
CD19	-0.650765	0.729	-0.137504	0.9444	0.871844	0.142	0.584963	0.4886
CD36	0.604071	0.8516	0.275007	0.6887	-1.16993	0.0369	-1.45799	0.0687
CD44	0.201634	0.7449	0.124328	0.8613	-0.536053	0.5095	-1.3812	0.0445
CD46	0.275007	0.8389	0.111031	0.884	-0.464668	0.2767	-3.35993	0.0417
CD47	0.389567	0.6801	0.0426443	0.9715	-0.238787	0.5561	-7.61529	0.0849
CD68	0.713696	0.2161	0.0703893	0.8949	-0.659925	0.3763	-0.410045	0.2519
CD99	0.0703893	0.9962	-0.432959	0.436	0.226509	0.5594	0.669027	0.0836
CDC14A	-0.286881	0.8321	0.495695	0.7562	-0.454176	0.5296	-0.693621	0.2283
CDC40	0.0976108	0.9425	0.163499	0.8693	-0.389567	0.169	-2.93898	0.1238
CEBPZ	0.0426443	0.9775	0.333424	0.8776	-0.454176	0.6805	-1.34593	0.0819
CECR5	0.275007	0.8982	0.201634	0.8419	-0.432959	0.3457	-4.44222	0.0141
CENPC1	0.0285692	0.9996	0.176323	0.9512	-0.0703893	0.5871	-2.05649	0.013
CENTD2	0.111031	0.9642	0.15056	0.9363	-0.238787	0.4013	-2.2723	0.0739
CEP290	-0.189034	0.8395	0.176323	0.9463	-0.111031	0.652	-4.1818	0.1887
CEP57	0.0426443	0.9959	0.163499	0.9384	-0.344828	0.1533	-2.46037	0.1129
CEP63	0.0143553	0.9977	0.0840643	0.9401	-0.378512	0.2342	-1.84892	0.1873
CG018	0.201634	0.8914	0.0285692	0.9693	-0.475085	0.0959	-2.62327	0.1166
CGI-69	-0.0426443	0.9719	0.0285692	0.9293	0.0426443	0.3561	-4.01159	0.2729
CHD1	0.124328	0.9344	0.263034	0.5347	-0.367371	0.7149	-2.01392	0.2256
CHMP2B	0.201634	0.9057	-0.0840643	0.903	-0.356144	0.4391	-2.19562	0.0257
CHMP5	0.0976108	0.988	0.111031	0.9212	-0.516015	0.2543	-0.732884	0.1136
CIRH1A		0.9894	0.0565835	0.9889	-0.15056	0.4945	-2.14816	0.0073
CKAP2	0.214125	0.9353	0.201634	0.9255	-0.31034	0.4034	-2.57863	0.0657
CLEC12B	0.0426443	0.9984	0.201634	0.8263	-0.0840643	0.542	-7.45482	0.0561
CLEC2D	-0.0426443	0.9371	0.238787	0.9379	-0.238787	0.7641	-2.28983	0.2296
CLEC4D	0.15056	0.9334	-0.163499	0.0386		0.8175	-1.87885	0.1186
CLN5	0.111031	0.9749	0.238787	0.8811	-0.176323	0.3724	-0.686406	0.0777
CLTC	0.124328	0.9715	0.137504	0.9753	-0.31034	0.1245	-4.0905	0.1372
CLYBL	-0.111031	0.9049	0.321928	0.8419	-0.111031	0.7841	-5.9568	0.2886
CMAH	-0.0840643	0.9348	-0.0976108	0.7455	-0.286881	0.0756	-3.05409	0.069
CNGB1	-0.0143553	0.9683	0.124328	0.9905	-0.137504	0.6578	-2.04752	0.0135
CNIH4	0.250962	0.7993	0.201634	0.8264	-0.443607	0.3457	-2.01333	0.1006
CNOT8	0.163499	0.8753	0.0976108	0.912	-0.298658	0.374	-1.25223	0.0397
COBRA1	-0.250962	0.8972	-0.250962	0.6921	0.286881	0.2937	0.695994	0.0881
COMMD8	0.176323	0.9353	-0.137504	0.9006	-0.454176	0.2725	-3.75049	0.2921
COPB	0.0840643	0.9594	0.15056	0.9185	-0.505891	0.1918	-2.70275	0.2075
COPE	-0.31034	0.8836	-0.443607	0.4192	0.275007	0.5346	0.765535	0.1
COQ10A	0.475085	0.2638	0.0703893	0.9404	-0.367371	0.5418	-1.82011	0.1395
CORO1A	-0.214125	0.9069	-0.163499	0.9367	0.15056	0.3783	0.722466	0.0345
CP110	0.15056	0.9339	0.275007	0.872	-0.400538	0.2907	-1.36179	0.0712
CPEB3	0.176323	0.7091	0.137504	0.9384	-0.286881	0.2226	-3.01392	0.1015
CPNE8	0.286881	0.8736	0.238787	0.7916	-0.389567	0.4225	-1.05859	0.0034
CPOX	0.0565835	0.9885	0.321928	0.8334	-0.713696	0.1194	-5.3452	0.1173
CRBN	0.189034	0.8896	0.0143553	0.9698	-0.575312	0.1243	-2.0807	0.2556
CRIP1	0.0285692	0.9966	-0.575312	0.5985	0.321928	0.2725	0.632268	0.129
CROP	-0.15056	0.9457	0.526069	0.5007	-0.713696	0.4729	-2.65745	0.1366
CRSP2	0.0976108	0.842	0.275007	0.7297	0.0703893	0.3741	-2.48439	0.1259
CRY1	0.189034	0.9257	0.238787	0.9379	-0.411426	0.4114	-0.667951	0.0523
CSNK1D	0.226509	0.8666	0.124328	0.9435	-0.389567	0.4999	-3.54625	0.0191
CSNK1G3	-0.0703893	0.9615	-0.137504	0.6719	-0.163499	0.5892	-1.36216	0.0529
CSPP1	0.0143553	0.9788	0.124328	0.9919	-0.0840643	0.0294	-1.58035	0.0049
CSTF2	0.111031	0.9686	0.263034	0.903	-0.485427	0.1182	-1.88151	0.1657
CTLA4	-0.189034	0.5573	0.124328	0.9985	0.0285692	0.9533	-2.37333	0.2142
CTRL	0.15056	0.8455	0.0703893	0.969	0.389567	0.4084	-3.43596	0.2258
CTSD	0.137504	0.9997	-0.367371	0.6891	-0.31034	0.912	0.604071	0.1674
CTSL	0.454176	0.7644	0.632268	0.7487	-0.443607	0.6981	-0.841922	0.0368
CTSO	0.15056	0.9834	0.584963	0.6798	-0.739848	0.1765	-0.77967	0.0161
CUL4A	-0.0426443	0.9855	0.333424	0.7024	-0.454176	0.56	-0.915391	0.0711
CUL5	0.0703893	0.9886	0.367371	0.544	-0.356144	0.4131	-1.77547	0.0431
CXorf21	-0.0426443	0.9963	0.286881	0.7	-0.124328	0.2811	-3.52616	0.2543
CXorf23	0.0565835	0.9822	0.176323	0.871	0.0840643	0.693	-1.17756	0.2771
CXorf44	0.0703893	0.9852	0.356144	0.4383	-0.238787	0.1904	-3.26812	0.2817
CYB5R1	0.263034	0.862	0.163499	0.9442	-0.516015	0.1606	-0.875937	0.1135
CYB5R3	-0.0976108	0.9716	-0.333424	0.4871	0.0285692	0.8947	0.632268	0.1414
CYBA	-0.378512	0.8908	-0.526069	0.6141	0.0703893	0.5646	0.632268	0.1093
CYFIP1	0.238787	0.8666	-0.0976108	0.4624	-0.201634	0.609	-3.63666	0.2091
CYP1B1	0.722466	0.8783	-0.0426443	0.9607	-0.879706	0.1691	-5.76415	0.2183
CYP2J2	0.0840643	0.9448	0.226509	0.6141	-0.111031	0.3083	-3.4852	0.1941
CYP51A1	0.333424	0.8241	0.163499	0.9781	-0.201634	0.5757	-4.89111	0.0013
CYSLTR1	-0.275007	0.9294	0.0143553	0.9959	-0.411426	0.2084	-4.50964	0.0758
DAAM1	-0.356144	0.649	-0.111031	0.8616	-0.411426	0.3375	-2.2723	0.1692
DAB2	0.286881	0.7636	-0.111031	0.923	-0.799087	0.0339	0.176323	0.7067
DAPP1	0.201634	0.9669	0.0976108	0.9678	-0.62293	0.1496	-0.409087	0.2055
DARS2	0.0426443	0.9995	0.137504	0.9811	-0.176323	0.1579	-1.27614	0.0971
DBR1	0.124328	0.9663	0.298658	0.7114	-0.214125	0.254	-1.40622	0.1669
DC2	0.31034	0.7993	0.111031	0.9781	-0.765535	0.3038	-3.35107	0.2962
DC36	-0.137504	0.8547	0.263034	0.8169	-0.201634	0.1983	-4.15586	0.0425
DCAKD	0.0840643	0.9669	0.356144	0.5946	-0.263034	0.3679	-3.56149	0.1718
DCP2		0.9871	0.400538	0.7297	-0.613532	0.1518	-0.579275	0.1172
DCTN1	0.111031	0.9758	0.0285692	0.9959	-0.411426	0.0749	-2.16877	0.115
DCTN4	0.137504	0.9594	0.201634	0.9028	-0.422233	0.2691	-2.39821	0.1831
DDEF1	0.214125	0.547	0.0703893	0.7203	-0.475085	0.0942	-1.244	0.2925
DDEF2	0.214125	0.8974	-0.189034	0.6769	-0.0565835	0.5453	-3.58381	0.0813
DDX26B	0.0285692	0.9999	0.189034	0.8507	-0.0426443	0.8075	-1.91812	0.2721
DDX39	-0.0426443	0.9462	0.0285692	0.9028	0.632268	0.2115	0.214125	0.5212
DDX46	0.0840643	0.9812	0.176323	0.9341	-0.389567	0.3584	-0.662689	0.0397
DDX52	0.0976108	0.9723	0.176323	0.9245	-0.464668	0.1129	-2.31186	0.2899
DEGS1	0.0426443	0.9909	0.0703893	0.9657	-0.687061	0.2278	-0.42372	0.0465
DEK	0.238787	0.8531	0.163499	0.9105	-0.669027	0.324	-7.89539	0.0361
DENND4A	0.0976108	0.9513	0.263034	0.4355	0.0143553	0.5719	-2.62504	0.0316
DFFB		0.9669	0.201634	0.839	-0.0976108	0.0166	-0.608012	0.0868
DGCR6	0.275007	0.7559		0.986	-0.214125	0.6208	-3.44222	0.132
DHDDS	0.378512	0.5576	0.0565835	0.9955	-0.250962	0.3924	-3.96128	0.2832
DHRS1	-0.0976108	0.9264	0.400538	0.4462	-0.238787	0.5376	-1.22803	0.2091
DHX37	-0.0143553	0.9789	0.286881	0.799	-0.176323	0.8547	-4.83239	0.1552
DICER1	0.238787	0.9462	0.321928	0.7839	-0.748461	0.283	-1.98393	0.0522
DIP2B	0.0703893	0.9695	0.163499	0.8746	-0.163499	0.733	-6.23243	0.2764
DISP1	-0.0285692	0.9543	0.189034	0.9303	-0.176323	0.4537	-5.18968	0.283
DKFZp586I1420	0.111031	0.7778	0.226509	0.7127	-0.0426443	0.9635	-1.04365	0.1145
DLEU2		0.9603	0.275007	0.1875	-0.0565835	0.6744	-4.08314	0.1244
DMXL1	0.163499	0.9469	0.275007	0.8313	-0.298658	0.5213	-1.51251	0.0253
DNAJA2	0.0840643	0.9543	0.263034	0.7522	-0.485427	0.2152	-3.00694	0.0663
DNAJA3	-0.0143553	0.9892	0.137504	0.9381	-0.555816	0.1352	-3.36587	0.0847
DNAJA4	0.111031	0.958	0.111031	0.9566	-0.516015	0.0784	-1.14083	0.2972
DNAJB14	-0.344828	0.8189	0.238787	0.9401	-0.333424	0.2115	-1.47193	0.1844
DNAJC10	0.0285692	0.9782	0.15056	0.9367	-0.176323	0.1331	-0.909689	0.0163
DNAJC15	-0.15056	0.9216	0.250962	0.7979	-0.378512	0.2343	-0.961564	0.1897
DNMT1	0.0426443	0.9815	0.176323	0.644	-0.367371	0.6606	-2.35181	0.0439
DOCK11	0.15056	0.7823	0.0285692	0.9612	-0.275007	0.7547	-1.98908	0.2687
DPP4	0.124328	0.97	-0.137504	0.7983	-0.0976108	0.626	-2.73408	0.1931
DPYD	0.516015	0.5745	-0.0703893	0.9332	-0.650765	0.1457	-1.66612	0.1273
DR1	0.163499	0.9448	0.189034	0.9175	-0.378512	0.3292	-1.30864	0.1781
DTX2	0.0426443	0.9959	0.238787	0.8446	-0.411426	0.2863	-3.6206	0.1843
DUSP2	0.263034	0.9966	-0.713696	0.537	1.36737	0.0196	0.378512	0.7569
DUSP6	0.422233	0.9216	0.823749	0.4691	-0.83996	0.5464	-3.8762	0.2347
EBF	-0.669027	0.0001	0.0840643	0.9985	-0.0976108	0.8632	-1.68919	0.2633
ECHDC1	0.238787	0.9353	0.275007	0.8847	-0.669027	0.1954	-2.53116	0.0327
EDA	-0.124328	0.3391	0.189034	0.8716	-0.111031	0.4065	-1.29442	0.0861
EDD1	0.0143553	0.9972	0.0840643	0.9997	-0.321928	0.2872	-1.40202	0.2331
EDG6	-0.432959	0.8459	-0.367371	0.6984	0.0703893	0.7668	0.887525	0.0376
EEF1A1	0.250962	0.8064	0.15056	0.9206	-0.286881	0.6086	-1.75147	0.0027
EHBP1L1	-0.214125	0.9294	-0.163499	0.925	0.0703893	0.6077	0.887525	0.0099
EIF1AX	0.0426443	0.9729	0.163499	0.9516	-0.238787	0.6176	-0.669097	0.0402
EIF3S6	0.163499	0.8513	0.163499	0.7839	-0.505891	0.6693	-2.51705	0.1106
EIF5	-0.0426443	0.9585	0.15056	0.9663	0.333424	0.4204	-2.57863	0.2119
ELK4	0.124328	0.6766	0.124328	0.9737		0.1789	-2.5154	0.0591
EMILIN2	0.443607	0.8225	0.0426443	0.9579	-0.687061	0.4157	-1.31437	0.104
EML3	0.0143553	0.9958	0.201634	0.6596	-0.176323	0.9954	-1.08467	0.2668
EMP3	-0.111031	0.9837	-0.367371	0.796	0.31034	0.3302	0.782409	0.1075
EPB41L3	0.575312	0.8847	0.250962	0.8712	-0.863938	0.057	-3.86986	0.0155
EPIM	0.263034	0.9034	0.505891	0.8242	-0.847997	0.0159	-1.24674	0.0172
EPS15	-0.111031	0.9369	0.0976108	0.9985	-0.201634	0.6209	-0.862759	0.0586
ERBB2IP	-0.0143553	0.988	0.275007	0.7646	-0.250962	0.2363	-1.53032	0.2644
ERGIC3	-0.176323	0.9297	-0.275007	0.601	-0.111031	0.9114	0.650765	0.0423
ERICH1	0.389567	0.7076	0.400538	0.6655	-0.555816	0.3237	-1.44026	0.1555
ERO1LB		0.9724	0.189034	0.903	0.0285692	0.6184	-4.53282	0.1162
ETNK1	0.0840643	0.9677	0.124328	0.991	-0.189034	0.3119	-1.98908	0.2597
EVA1	0.163499	0.9757	0.163499	0.9463	-0.333424	0.3145	-3.73121	0.098
EVI2A	0.298658	0.8453	-0.0143553	0.9899	-0.669027	0.2338	-3.4344	0.0995
EVI2B	0.163499	0.981	0.286881	0.5308	-0.333424	0.4883	-1.04365	0.0398
EXOC1	-0.163499	0.8449	0.286881	0.7487	-0.367371	0.0701	-3.38987	0.1271
EXOC6	0.0976108	0.9425	0.0565835	0.9965	-0.163499	0.3839	-1.84115	0.0288
FAM102B	0.201634	0.9216	0.0285692	0.9435	-0.356144	0.343	-3.14688	0.1547
FAM103A1	0.124328	0.9782	0.298658	0.9143	-0.659925	0.031	-2.87514	0.3058
FAM120A	0.124328	0.9472	0.321928	0.4161	-0.475085	0.4213	-1.37109	0.1043
FAM120AOS	0.0976108	0.9744	0.189034	0.9129	-0.356144	0.189	-4.15586	0.115
FAM122B	0.0143553	0.9894	0.137504	0.9614	-0.250962	0.6093	-3.93677	0.2482
FAM122C	0.0840643	0.9462	0.189034	0.5872	0.201634	0.6802	-5.58727	0.0642
FAM13A1	0.0285692	0.9938	0.0840643	0.9246	0.0703893	0.8254	-1.77547	0.0231
FAM35A		0.9933	-0.0840643	0.7403	-0.176323	0.5212	-1.90185	0.0145
FAM3C	-0.298658	0.1378		0.8991	-0.0703893	0.5916	-2.26812	0.2842
FAM44B	0.201634	0.9143	0.275007	0.9333	-0.555816	0.0244	-2.39745	0.274
FAM49B	0.286881	0.8958	0.31034	0.601	-0.565597	0.3482	-1.6206	0.0197
FAM64A	0.0840643	0.9573	0.15056	0.9274	0.0426443	0.3692	-3.91485	0.0372
FAM73A	-0.31034	0.8651	-0.15056	0.891	-0.0703893	0.8215	-4.17137	0.1613
FAM76B	0.124328	0.9752	0.367371	0.6798	-0.250962	0.5836	-7.58727	0.2183
FAM89A	0.111031	0.9722	0.111031	0.9959	-0.238787	0.284	-3.52616	0.1102
FAM89B	0.0426443	0.9993	-0.286881	0.6807	0.201634	0.5993	0.731183	0.096
FBP1	0.62293	0.177	0.0143553	0.9607	-0.238787	0.699	0.0976108	0.898
FBXL10	-0.0143553	0.9958	0.250962	0.5036	-0.189034	0.9292	-1.87461	0.1706
FBXL3	0.201634	0.9216	0.15056	0.9667	-0.321928	0.5635	-1.343	0.02
FBXO11	0.176323	0.7388	0.275007	0.3185	-0.367371	0.4108	-0.669556	0.0219
FBXO22	0.0143553	0.9914	0.189034	0.8756	0.0285692	0.6976	-2.48924	0.0699
FBXO28	0.163499	0.9472	0.0143553	0.9552	-0.432959	0.1026	-0.752194	0.0435
FBXO32	0.0285692	0.9687	0.214125	0.491	0.0285692	0.2821	-1.82011	0.2228
FBXO34	0.0840643	0.9594	-0.201634	0.8284	-0.298658	0.2995	-3.94564	0.2007
FCHO2	0.263034	0.8097	0.189034	0.9489	-0.333424	0.3218	-2.35402	0.1456
FCN1	0.62293	0.1999	0.0565835	0.8955	-0.443607	0.8616	-0.734563	0.7819
FCRL5	-0.933573	0.1124	-0.111031	0.9172	0.356144	0.5763	0.124328	0.9255
FEZ2	0.226509	0.8783	0.321928	0.6811	-0.565597	0.2326	-1.59553	0.1381
FGFR1OP2	0.0143553	0.9978	-0.0426443	0.9373	-0.263034	0.4093	-1.56362	0.0958
FGGY	0.163499	0.8181	0.0426443	0.8169	0.111031	0.9756	-1.44458	0.0276
FH	0.201634	0.9468	0.333424	0.8533	-0.739848	0.2601	-1.3452	0.0794
FKBP3	-0.0840643	0.9499	0.226509	0.8832	-0.321928	0.1318	-0.88071	0.1708
FKSG14	-0.0143553	0.9803	-0.111031	0.885	-0.454176	0.593	-8.20025	0.2148
FLI1	0.321928	0.8643	0.214125	0.8982	-0.847997	0.1215	-2.58901	0.0131
FN5	0.443607	0.615	0.0703893	0.9768	-0.356144	0.5456	-3.12029	0.263
FNDC3A	-0.0703893	0.9823	0.0565835	0.986	-0.400538	0.4868	-2.95456	0.0642
FPRL2	-0.0703893	0.9615	0.0840643	0.9534	-0.189034	0.5348	-1.64521	0.1717
FRG1	0.137504	0.9629	0.411426	0.6872	-0.575312	0.2338	-2.19562	0.0587
FRYL		0.9986	0.189034	0.7471	-0.275007	0.5871	-0.744197	0.172
FYTTD1	0.275007	0.8458	0.176323	0.9513	-0.555816	0.1619	-3.06975	0.1558
G3BP1	0.137504	0.9663	0.137504	0.987	-0.411426	0.2666	-2.03682	0.1481
GABPA	-0.0426443	0.9562	0.0285692	0.9723	-0.226509	0.4345	-1.77054	0.0954
GALK2	0.0426443	0.987	0.137504	0.9672	-0.411426	0.4696	-1.16877	0.2169
GAPVD1		0.9997	0.321928	0.7839	-0.400538	0.2757	-2.87514	0.0925
GARNL1	-0.15056	0.9297	0.250962	0.8936	-0.250962	0.6176	-2.37782	0.173
GART	-0.0426443	0.9298	0.0285692	0.9401	-0.176323	0.0784	-1.43635	0.0386
GBP2	0.31034	0.4388	0.189034	0.8542	-0.275007	0.9055	-3.23243	0.2452
GCA	0.31034	0.8249	-0.0565835	0.9781	-0.604071	0.2969	-0.211064	0.194
GCH1	0.0285692	0.9977	0.124328	0.9838	0.214125	0.8157	-1.95232	0.0114
GFM1	0.163499	0.9448	0.286881	0.8471	-0.464668	0.291	-1.78389	0.1608
GFM2	0.0426443	0.9981	0.0565835	0.898	0.111031	0.9852	-3.60999	0.0714
GIMAP1	0.495695	0.9202	0.485427	0.9194	-1.12433	0.012	-0.225666	0.385
GIMAP2	0.298658	0.886	0.378512	0.9292	-0.678072	0.0424	-2.60647	0.1269
GIMAP4	0.286881	0.9415	0.0143553	0.987	-0.807355	0.0659	-0.267774	0.8759
GLA	0.214125	0.9146	-0.0840643	0.9126	-0.687061	0.0783	-3.25017	0.0086
GLB1L	-0.0143553	0.9594	0.15056	0.9642	-0.0703893	0.2691	-2.22297	0.2268
GLRX	0.250962	0.8665	-0.0976108	0.9983	-0.782409	0.0101	-0.753653	0.4906
GLTSCR1	0.189034	0.8397	0.124328	0.9754	-0.275007	0.524	-4.02562	0.0481
GMEB2	0.0143553	0.9958	0.389567	0.5844	-0.238787	0.7145	-0.879383	0.0839
GMFB	0.163499	0.8908	0.124328	0.9062	-0.356144	0.6141	-1.36364	0.0819
GMPR2	0.176323	0.8868	0.263034	0.7101	-0.31034	0.1059	-2.78886	0.1032
GMPS		0.972	-0.137504	0.627	-0.137504	0.5003	-2.59161	0.1359
GNA13	0.163499	0.9448	0.31034	0.8759	-0.545968	0.5284	-2.57863	0.1582
GNAI2	0.0285692	0.9957	-0.378512	0.7609	-0.0285692	0.67	0.641546	0.045
GNPAT	0.0703893	0.9714	0.0703893	0.9778	-0.344828	0.087	-2.87091	0.0175
GOLGA5	0.176323	0.8587	0.0703893	0.9943	-0.356144	0.1075	-0.795609	0.1518
GOLPH4	-0.0840643	0.9397	-0.111031	0.9292	-0.0840643	0.8244	-2.5632	0.0005
GPBP1L1	0.250962	0.9462	0.378512	0.7244	-0.641546	0.1619	-5.8365	0.1328
GPIAP1	0.0840643	0.9481	0.111031	0.9642	-0.275007	0.3676	-5.8365	0.0021
GPR108	-0.0840643	0.9536	-0.321928	0.6178	0.201634	0.642	0.641546	0.0569
GPR162	0.321928	0.9397	0.15056	0.9537	-0.831877	0.031	-3.38233	0.143
GPR183	-0.124328	0.9462	-0.124328	0.7314	-0.0143553	0.7344	-2.77992	0.0925
GPSN2	-0.298658	0.886	-0.356144	0.5495	0.124328	0.6271	0.613532	0.091
GRAMD1C	-0.0565835	0.0087	0.214125	0.7734	0.137504	0.982	-1.29301	0.2994
GTF2F2	0.0703893	0.9719	0.124328	0.9363	-0.432959	0.1912	-2.86355	0.1049
GTPBP4	0.0285692	0.9543		0.9959	0.250962	0.1749	-1.11779	0.2582
GZMM	-0.137504	0.9211	-0.454176	0.4021	0.464668	0.6756	0.970854	0.0937
H2AFJ	0.124328	0.9614	0.226509	0.7092	-0.226509	0.5581	-1.98279	0.1238
HAT1	0.226509	0.9018	0.250962	0.873	-0.475085	0.3115	-2.39973	0.2633
HAVCR2	0.411426	0.782	0.263034	0.7105	-0.765535	0.1664	-0.876996	0.2532
HBA1	-0.411426	0.7537	-0.189034	0.9498	1.5008	0.5967	0.85599	0.0834
HCFC1R1	-0.15056	0.9254	-0.263034	0.7892	0.0565835	0.8338	0.613532	0.095
HCST	-0.0703893	0.9782	-0.344828	0.8355	0.201634	0.4034	0.669027	0.0804
HDAC2	0.189034	0.9006	0.250962	0.8545	-0.545968	0.1118	-2.12847	0.0814
HDAC4	0.189034	0.9397	0.15056	0.9383	-0.298658	0.1914	-2.3474	0.0548
HEBP1	0.495695	0.336	0.0143553	0.9997	-0.495695	0.254	-4.01159	0.02
HEBP2	0.201634	0.9019	0.0285692	0.9655	-0.613532	0.445	-3.24059	0.2103
HERC4	-0.111031	0.9354	0.275007	0.7609	-0.201634	0.2116	-2.11279	0.066
HHEX	0.0976108	0.9663	0.367371	0.7143	-0.62293	0.3665	-2.84166	0.1066
HIAT1	0.111031	0.9702	0.163499	0.9514	-0.263034	0.6804	-3.38082	0.0439
HIGD1A	0.250962	0.9216	0.344828	0.8226	-0.695994	0.2349	-1.081	0.2142
HIGD2A	0.0840643	0.9778	-0.400538	0.6441	0.0840643	0.5492	0.632268	0.2297
HIPK3	0.0703893	0.9718	0.214125	0.6751		0.0064	-2.05289	0.1868
HK2	0.321928	0.8292		0.9143	-0.15056	0.5489	-6.02093	0.0591
HLA-DQB1	-1.02148	0.2161	-0.555816	0.7798	0.918386	0.0876	0.604071	0.5274
HMBS	-0.0976108	0.8013	-0.0285692	0.7126	-0.356144	0.2872	-2.46753	0.1934
HMGCL	0.0285692	0.9931	0.0976108	0.9927	-0.214125	0.0808	-2.10843	0.1711
HNMT	0.226509	0.9464	-0.0285692	0.9106	-0.687061	0.1934	-1.91648	0.0311
HNRNPA2B1	-0.0703893	0.9663	0.250962	0.5187	-0.378512	0.4603	-1.34887	0.026
HNRPAB	0.0143553	0.9958	-0.0143553	0.9703	-0.137504	0.7601	-3.45799	0.039
HNRPDL	-0.0565835	0.9731	0.0426443	0.9871	-0.378512	0.5889	-8.07826	0.1028
HPCAL1	0.201634	0.8918	0.0840643	0.8996	-0.411426	0.2807	-2.47794	0.1462
HPCAL4	0.0285692	0.9993	0.0976108	0.9955	-0.0976108	0.7312	-1.91376	0.123
HPSE	0.411426	0.7545		0.934	-0.378512	0.1538	-2.81604	0.1815
HS2ST1	0.124328	0.9542	0.0703893	0.9689	-0.0840643	0.601	-1.10749	0.0421
HSD17B12	0.226509	0.8872	0.0976108	0.9412	-0.641546	0.39	-2.03919	0.145
HSPA5	0.176323	0.9245	0.111031	0.9677	-0.176323	0.5807	-3.22297	0.0397
HTLF	0.0976108	0.9577	0.201634	0.8419	-0.594549	0.1026	-3.3555	0.0089
IBTK		0.9999	0.238787	0.894	-0.604071	0.283	-1.9596	0.1713
IDE	0.124328	0.8929	-0.0143553	0.7645	-0.124328	0.4813	-1.18771	0.0242
IDI1	0.298658	0.7993	0.250962	0.8137	0.0565835	0.9468	-8.96578	0.0761
IDS	0.263034	0.8905	0.238787	0.9157	-0.250962	0.723	-3.59074	0.1623
IER3IP1	0.238787	0.909	0.124328	0.9624	-0.31034	0.5004	-3.68594	0.1703
IFIH1	0.176323	0.9589	0.189034	0.9569	-0.799087	0.113	-2.76808	0.2979
IFNGR1	0.286881	0.6943	0.124328	0.7761	-0.650765	0.1653	-2.66018	0.087
IFP38	0.356144	0.842	0.356144	0.7518	-0.565597	0.3853	-1.98051	0.1438
IFT74	0.0426443	0.9958	0.475085	0.7239	-0.516015	0.2903	-2.96128	0.1154
IGLL1	-0.226509	0.9397	-1.28688	0.7638	0.0285692	0.6296	1.02148	0.0506
IL12RB1	0.250962	0.855	0.189034	0.9537	-0.214125	0.6564	-5.9568	0.0089
ILF3	-0.0703893	0.9273	0.0976108	0.9729	-0.0565835	0.8693	-2.32049	0.0554
INSIG1	0.575312	0.7249	0.238787	0.8264	-0.250962	0.626	-0.624377	0.0198
IPO11	0.226509	0.8668	0.0840643	0.9997	-0.286881	0.1147	-5.81198	0.0272
IQWD1	-0.0285692	0.9585	0.189034	0.8771	-0.0565835	0.4818	-1.58294	0.1089
IREB2	0.0426443	0.9948	0.0976108	0.9982	-0.275007	0.1962	-0.886566	0.1507
IRF3	-0.367371	0.8236	-0.111031	0.9145	0.367371	0.3713	0.713696	0.0554
ITM2A	0.275007	0.8957	0.344828	0.8706	-0.422233	0.5743	-1.87356	0.1583
IVNS1ABP	-0.0703893	0.9938	0.176323	0.9207	-0.432959	0.119	-4.23514	0.2947
JAK2	0.214125	0.9306	0.275007	0.8072	-0.454176	0.1221	-3.83033	0.0828
JDP2	0.0976108	0.9666	0.137504	0.9673	-0.124328	0.4847	-3.39289	0.0037
JMY	0.0285692	0.9958	0.0285692	0.9435	-0.176323	0.5268	-3.28209	0.1937
KAT3	0.201634	0.8861	0.137504	0.9291	-0.31034	0.3908	-0.640929	0.1157
KBTBD7	-0.0143553	0.9861	0.238787	0.8936	-0.422233	0.0296	-1.3496	0.215
KCTD12	-0.632268	0.7561	0.0565835	0.9534	-1.49057	0.2872	-1.06764	0.9899
KCTD6	0.201634	0.9462	0.344828	0.8476	-0.62293	0.1249	-1.07826	0.0629
KIAA0090	0.0285692	0.9936	0.321928	0.6477	-0.321928	0.1619	-1.83702	0.2597
KIAA0232	0.0976108	0.9477	0.111031	0.9925	-0.15056	0.1619	-0.690591	0.2287
KIAA0240	-0.111031	0.9397	0.201634	0.8693	-0.201634	0.7422	-0.99683	0.2921
KIAA0423	0.0840643	0.9733	0.201634	0.9429	-0.263034	0.4338	-3.12029	0.0371
KIAA0528	0.201634	0.9245	0.333424	0.6067	-0.545968	0.3512	-0.652221	0.1058
KIAA0564	0.0976108	0.9921	0.189034	0.9307	-0.15056	0.2872	-4.44536	0.1364
KIAA0753	-0.0143553	0.989	0.238787	0.6532	-0.0565835	0.5146	-1.95176	0.2917
KIAA0776	-0.124328	0.7848	0.15056	0.961	0.0285692	0.6725	-3.35402	0.0988
KIAA0947	0.0976108	0.9708	0.333424	0.8374	-0.378512	0.325	-4.2849	0.2906
KIAA1033	0.0703893	0.9846	0.432959	0.6909	-0.659925	0.256	-10	0.0541
KIAA1267	0.111031	0.9514	0.286881	0.7193	-0.443607	0.6335	-1.99712	0.2347
KIAA1287	0.0143553	0.9984	0.31034	0.7833	-0.250962	0.4819	-4.17397	0.0847
KIAA1333	0.0426443	0.9976	0.31034	0.7394	-0.163499	0.4529	-1.46156	0.1275
KIAA1370	-0.0976108	0.9707	0.286881	0.8681	-0.505891	0.59	-10	0.2714
KIAA1411	0.0976108	0.9594	0.226509	0.7003	-0.201634	0.0538	-2.65381	0.0361
KIFAP3	0.15056	0.9216	0.214125	0.6826	-0.124328	0.6325	-0.813753	0.1278
KLF6	-0.422233	0.7855	-0.298658	0.8519	0.62293	0.1152	0.475085	0.2092
KLHDC3	0.298658	0.8245		0.9884	-0.464668	0.2421	-1.50922	0.0513
KLHL2	0.163499	0.9438	0.176323	0.9097	-0.321928	0.399	-0.804148	0.118
KLHL5	-0.124328	0.7438	-0.124328	0.3228	-0.356144	0.1691	-5.18442	0.0937
KPNA2	0.0285692	0.9993	0.356144	0.7011	-0.238787	0.3775	-2.01567	0.0995
KTN1	0.137504	0.908	0.124328	0.8974	-0.411426	0.4705	-0.678765	0.1346
L3MBTL	0.111031	0.9353	0.176323	0.8139		0.0479	-1.94508	0.1075
LACTB	0.367371	0.4046	0.226509	0.8809	-0.356144	0.1952	-2.20889	1e-06
LACTB2	0.201634	0.9294	0.111031	0.9965	-0.275007	0.3681	-1.91757	1e-06
LAMP2	0.432959	0.3338	0.189034	0.7952	-0.422233	0.0139	-5.64386	0.0025
LARP2	0.0840643	0.9744	0.176323	0.9346	-0.263034	0.6072	-6.22162	0.0849
LARP4	0.0703893	0.9778	0.250962	0.8756	-0.400538	0.3424	-2.5345	0.1057
LCN2	0.0840643	0.9659	-0.757023	0.4992	-0.815575	0.1707	0.516015	0.6993
LCP2	-0.15056	0.7555	-0.0143553	0.8446	-0.0285692	0.815	-3.44222	0.0036
LEPROTL1	0.15056	0.9573	-0.0703893	0.9223	-0.604071	0.0807	-4.01625	0.7571
LGALS3	0.584963	0.8869	0.298658	0.8538	-0.887525	0.4552	-2.30329	0.0089
LGALS8	0.163499	0.9472	0.214125	0.8989	-0.31034	0.6316	-4.10284	0.0431
LIG4	-0.111031	0.9543	0.214125	0.8895	-0.189034	0.3856	-3.53617	0.0719
LILRA2	0.594549	0.7621	0.124328	0.9341	-0.475085	0.4682	-0.673693	0.1972
LILRB3	0.464668	0.8802	0.367371	0.6478	-0.941106	0.2095	-0.306502	0.1659
LIMS1	0.400538	0.729	-0.124328	0.9967	-0.555816	0.4022	-1.9686	0.2584
LIN7C	0.137504	0.9462	0.238787	0.8702	-0.163499	0.1275	-0.816799	0.1831
LINS1	-0.15056	0.8846	0.0840643	0.9985	-0.163499	0.5098	-1.21961	0.1843
LIPA	0.422233	0.9245	0.594549	0.4676	-0.650765	0.0876	-2.03446	0.0943
LOC283788	-0.584963	0.6124	-0.298658	0.7917	-0.669027	0.0446	-2.48843	0.4956
LOC441711	0.0426443	0.9962	0.163499	0.9305	0.0143553	0.4827	-1.77744	0.1669
LOC645086	0.124328	0.9573	0.263034	0.7874	-0.0976108	0.3812	-1.95288	0.0794
LOC646214		0.9958	0.0565835	0.987	-0.298658	0.4029	-2.13479	0.09
LOC647150	0.0143553	0.9971	0.344828	0.9134	-0.411426	0.2534	-1.89593	0.0155
LOC653503	0.15056	0.9589	0.176323	0.9318	-0.0143553	0.707	-5.29903	1e-06
LOC729941	0.0703893	0.9462	0.189034	0.733	0.0143553	0.2281	-3.28771	0.2819
LPAR3	0.176323	0.2677	0.111031	0.9751	0.124328	0.9737	-1.15072	0.1263
LPGAT1	0.163499	0.8918	-0.137504	0.7647	-0.111031	0.2781	-2.0607	0.2023
LRRC37B	0.0285692	0.9782	0.31034	0.7638	-0.432959	0.4494	-3.39289	0.2016
LRRC39	0.111031	0.8741	0.201634	0.749	0.0426443	0.6916	-3.4344	0.2584
LRRC40	0.0976108	0.9813	0.263034	0.5934	-0.15056	0.5602	-4.36885	0.0267
LRRC41	0.226509	0.8914	-0.0976108	0.8681	-0.214125	0.5852	-5.22702	0.0827
LRRC42	0.189034	0.8982	0.275007	0.8352	-0.275007	0.3085	-1.43557	0.0022
LSM8	0.111031	0.9669	0.238787	0.8733	-0.0840643	0.5758	-1.67438	0.0027
LTB4R	-0.238787	0.8321	0.0976108	0.9967	0.124328	0.768	0.695994	0.1564
LTBP4	-0.0703893	0.9632	-0.526069	0.601	0.432959	0.4492	0.918386	0.1344
LYK5	-0.0703893	0.964	0.189034	0.6901	-0.111031	0.9787	-1.70557	0.2182
LYSMD2	0.163499	0.9019	0.137504	0.8381	-0.454176	0.4035	-4.07339	0.2642
LYSMD3	0.0426443	0.9927	0.163499	0.9534	-0.137504	0.3425	-0.897006	0.1353
MAFB	0.782409	0.6415	0.333424	0.6406	-0.0285692	0.9753	-0.823677	0.0175
MALT1	0.0840643	0.97	0.0285692	0.9919	-0.422233	0.2163	-3.22297	0.1844
MAML3	0.15056	0.9462	0.250962	0.8263	-0.0143553	0.7058	-1.02268	0.0687
MAN1A1	0.0703893	0.9993	0.0285692	0.9494	-0.575312	0.4467	-2.57949	0.2004
MAN2A1	0.0840643	0.9782	0.286881	0.4516	-0.545968	0.2521	-1.45008	0.1844
MAP3K7IP2	0.263034	0.9192	0.0840643	0.9959	-0.201634	0.549	-2.53282	0.2055
MAP4K3	0.111031	0.9714	0.15056	0.9611	0.0285692	0.7096	-0.83908	0.0499
MAP4K5	-0.137504	0.8836	0.0976108	0.9886	-0.0565835	0.7267	-2.64928	0.0062
MAP6D1	0.15056	0.9354	0.0143553	0.9423	-0.111031	0.6724	-2.09111	0.0178
MBD2	0.0143553	0.9714	0.0426443	0.9888	-0.0703893	0.7395	-1.75682	0.2877
MBNL1	0.0703893	0.9239	0.485427	0.7007	-0.831877	0.2115	-3.03032	0.1368
MBNL2	0.137504	0.9479	0.15056	0.9924	-0.495695	0.5304	-1.68826	0.069
MBP	-0.604071	0.3953	-0.454176	0.6143	0.344828	0.5364	0.62293	0.0866
MCART6	-0.0285692	0.9358	0.163499	0.8616	0.0285692	0.2347	-0.603621	0.2957
MCMDC1	-0.0143553	0.9294	0.214125	0.622	0.0426443	0.7251	-3.34227	0.1129
MCOLN2	-0.782409	0.0781	-0.0285692	0.9975	0.739848	0.2533	-5.08804	0.8983
MCTS1	0.111031	0.9782	0.111031	0.9696	-0.400538	0.3148	-3.65472	0.0878
ME2	0.163499	0.9414	0.0565835	0.9959	-0.321928	0.3985	-6.65836	0.0171
MED25	-0.189034	0.9172	-0.344828	0.499	0.15056	0.7902	0.659925	0.1007
MED6	0.0976108	0.9423	0.298658	0.8026	-0.286881	0.6029	-1.10594	0.1273
MEGF9	0.516015	0.464	-0.0143553	0.9593	-0.536053	0.2168	-0.805913	0.0977
MEIS3P1	0.275007	0.7676	0.0565835	0.959	-0.250962	0.367	-2.88044	0.1052
METAP2	0.0426443	0.9938	0.298658	0.8928	-0.575312	0.2955	-7.03978	0.0807
METTL9	0.0976108	0.9695	0.15056	0.9585	-0.0565835	0.2132	-1.00376	0.1574
MFN1	0.111031	0.9407	0.176323	0.904	-0.0840643	0.4674	-3.79786	0.2292
MFSD1	0.275007	0.8999	0.201634	0.8686	-0.695994	0.0876	-3.31473	0.2765
MIB2	-0.321928	0.7076	-0.163499	0.7792	0.298658	0.538	0.650765	0.0499
MINA	0.0565835	0.9841	0.214125	0.8419	-0.124328	0.4273	-4.0905	0.052
MKKS	0.226509	0.949	0.137504	0.9946	-0.584963	0.2301	-1.83856	0.0001
MKL2	0.15056	0.9245	0.263034	0.8323	-0.0840643	0.4985	-3.76808	0.2063
MLLT10	0.163499	0.9245	0.238787	0.8724	-0.344828	0.4268	-2.42121	0.0586
MMADHC	0.137504	0.9354	0.189034	0.8782	-0.344828	0.4268	-2.90725	0.1224
MMD	0.411426	0.7509	0.0703893	0.9785	-0.722466	0.2548	-3.25705	0.7719
MOBK1B	0.15056	0.9807	0.0426443	0.9959	-0.526069	0.3191	-8.96578	0.1529
MOBKL1A	0.286881	0.8869	0.163499	0.9211	-0.400538	0.1359	-3.14561	0.1582
MORC3	-0.0565835	0.9714	0.31034	0.8776	-0.432959	0.2154	-2.5632	0.1549
MOSPD2	-0.214125	0.6766	0.367371	0.7791	-0.722466	0.0559	0.0143553	0.99
MPHOSPH6	0.0703893	0.9814	0.321928	0.8681	-0.263034	0.4239	-2.66292	0.1594
MPHOSPH9		0.9878	0.111031	0.9619	-0.137504	0.3165	-2.59161	0.062
MRPS14	0.0285692	0.9862	0.238787	0.796	-0.124328	0.1125	-6.02093	0.0145
MRPS31	0.0426443	0.9993	0.0703893	0.9941	-0.678072	0.1435	-2.52118	0.3624
MS4A4A	0.333424	0.9063	0.275007	0.7734	-0.790772	0.0987	-1.91812	0.556
MS4A6A	0.485427	0.8455	0.0703893	0.9673	-0.970854	0.1116	0.356144	0.4641
MT1E	0.124328	0.71	-0.641546	0.061	0.31034	0.016	0.321928	0.4535
MTERFD1	-0.0426443	0.9881	0.189034	0.9347	-0.400538	0.1726	-1.72356	0.2485
MTF2	-0.163499	0.9294	0.214125	0.9278	-0.632268	0.1796	-3.10408	0.3989
MTHFD2L	0.0565835	0.9962	0.214125	0.7844	-0.238787	0.3062	-1.92796	0.1611
MTMR11	0.669027	0.5589	0.454176	0.675	-0.773996	0.2512	-4.22972	0.3861
MTMR6	0.189034	0.9448	0.275007	0.8533	-0.422233	0.4813	-5.52616	0.0551
MTRR		0.9883		0.9746	-0.214125	0.6694	-4.61529	0.0738
MTX2	-0.0285692	0.9837	0.176323	0.8446	-0.263034	0.4669	-3.35845	0.1603
MUC1	0.15056	0.9243	-0.0285692	0.7608	0.111031	0.9311	-2.72261	0.1549
MVP	0.0426443	0.9958	-0.137504	0.9161	0.400538	0.3536	0.604071	0.1197
MYNN	0.0143553	0.9961	0.15056	0.9639	-0.275007	0.2364	-4.0517	0.1657
MYO1B		0.9543	0.250962	0.7	0.0285692	0.5858	-1.75195	0.1776
MYO1G	-0.250962	0.9085	-0.0976108	0.9504	0.275007	0.4123	0.650765	0.1268
MYO5A	0.176323	0.9245	0.0565835	0.987	-0.367371	0.2919	-2.88577	0.0276
NAPRT1	0.163499	0.9545	0.286881	0.8419	-0.722466	0.5488	-2.309	0.1846
NARG2	-0.111031	0.886	0.275007	0.7851	-0.263034	0.3488	-1.26777	0.1299
NARS	0.286881	0.742	0.163499	0.8179	-0.575312	0.24	-4.42353	0.0782
NCOA1	0.163499	0.6209	0.226509	0.8355	-0.111031	0.4015	-1.72356	0.0477
NDEL1	0.137504	0.9593	0.321928	0.8843	-0.678072	0.0027	-1.26292	0.4725
NDFIP1	0.176323	0.9414	0.275007	0.8811	-0.411426	0.0734	-1.66383	0.2641
NEBL		0.9733	0.176323	0.846	0.176323	0.7881	-4.73697	0.0137
NEDD1	0.0285692	0.9874	0.124328	0.9944	-0.0426443	0.5508	-2.13479	0.1719
NEDD9	-0.0426443	0.4247	0.0426443	0.4988	-0.189034	0.0005	-1.43401	0.2044
NEK1	0.0426443	0.9959	0.0285692	0.9212	-0.226509	0.1158	-2.68223	0.1518
NFATC3	-0.163499	0.7453	0.111031	0.9939	0.0285692	0.9515	-2.64025	0.0755
NFE2	0.695994	0.8728	0.111031	0.9513	-0.799087	0.184	-0.585756	0.6804
NFE2L2	0.111031	0.9462	0.15056	0.9806	-0.333424	0.5503	-0.937602	0.092
NFKB1	0.201634	0.5625		0.9372	-0.298658	0.5735	-2.76415	0.1287
NFX1	-0.0565835	0.9749	0.443607	0.8651	-0.536053	0.3428	-2.59161	0.2122
NIF3L1	-0.0426443	0.9803	0.238787	0.8423	-0.505891	0.2082	-2.4572	0.059
NIN		0.9908	0.15056	0.8857	-0.400538	0.3339	-1.73408	0.0021
NIPBL	0.0285692	0.9909	0.0976108	0.9848	-0.475085	0.1368	-1.57519	0.0276
NKIRAS1	-0.0426443	0.8666	0.0426443	0.872	0.0703893	0.7992	-3.34227	0.0694
NLGN1	0.0840643	0.9573	0.214125	0.1929	0.124328	0.9323	-0.975113	0.2419
NMD3	0.238787	0.8959	0.214125	0.8904	-0.411426	0.1426	-1.37707	0.2804
NOC3L	-0.0840643	0.9657	0.201634	0.9514	-0.613532	0.3337	-1.3065	0.172
NPHP3	-0.344828	0.4226	0.189034	0.8692	-0.163499	0.6176	-1.56961	0.2555
NPL	0.31034	0.9354	0.367371	0.8317	-0.650765	0.0219	-0.217591	0.0013
NR1H2	-0.189034	0.8868	-0.226509	0.6751	0.286881	0.5561	0.632268	0.0185
NR1H3	0.163499	0.9447	0.389567	0.6548	-0.411426	0.1408	-0.608452	0.138
NR2C1	-0.0565835	0.9462	0.298658	0.5681	-0.536053	0.4492	-1.74516	0.0459
NRIP1	0.226509	0.9099	0.0840643	0.9898	-0.443607	0.2509	-5.77201	0.1343
NSDHL	0.201634	0.7155	0.137504	0.9425	-0.15056	0.1692	-1.41388	0.0756
NSMAF	-0.0143553	0.9958	0.189034	0.9251	-0.495695	0.277	-3.63666	0.0055
NSUN6	-0.15056	0.8916	0.189034	0.8968	-0.0703893	0.6755	-5.43596	0.0179
NT5C2	0.163499	0.8093	0.226509	0.6398	-0.505891	0.1627	-1.7666	0.2261
NT5C3	0.298658	0.9368	-0.124328	0.9666	-0.757023	0.0235	-3.02915	0.6593
NT5DC1	-0.0840643	0.9415	0.31034	0.809	-0.189034	0.5563	-4.32771	0.0587
NUMB	0.275007	0.5489	0.0565835	0.888	-0.333424	0.4301	-2.55809	0.1427
NUP155	0.0976108	0.966	-0.0565835	0.4402	-0.0565835	0.5708	-1.36476	0.2645
NUP54	0.15056	0.9325	0.31034	0.6061	-0.201634	0.6114	-1.03771	0.0602
NXT2	0.15056	0.9462	0.238787	0.8667	-0.422233	0.2895	-5.64386	0.0854
OPA1	0.0976108	0.9617	0.201634	0.7	-0.0565835	0.1228	-1.54246	0.0952
ORMDL1	0.0143553	0.9936	0.298658	0.8017	-0.250962	0.142	-2.32049	0.0026
OSBPL11	0.0976108	0.9714	0.201634	0.9252	-0.298658	0.2903	-1.62593	0.0043
OSBPL7	-0.238787	0.9245	-0.163499	0.848	0.367371	0.4539	0.765535	0.0211
OSBPL8	0.163499	0.9245	0.137504	0.914	-0.400538	0.563	-3.52949	0.0986
OSGEP	-0.0285692	0.9811	0.0426443	0.999	-0.321928	0.3167	-1.4185	0.2714
OTUD1	0.124328	0.9594	-0.0565835	0.7053	0.201634	0.7991	-1.94508	0.052
OXR1	0.214125	0.8929	0.111031	0.96	-0.713696	0.2082	-3.52616	0.0301
P2RY2	0.226509	0.8666	0.0565835	0.9982	-0.238787	0.2442	-4.43909	0.2638
P2RY5	0.111031	0.9959	0.124328	0.978	-0.757023	0.1035	-1.68919	0.1456
PABPC3	0.124328	0.9938	-0.0143553	0.9514	-0.111031	0.9069	-1.59205	0.241
PAG1	0.0703893	0.9768	0.226509	0.8681	-0.321928	0.7273	-2.87091	0.1781
PAK1IP1	-0.0565835	0.9714	0.263034	0.894	-0.400538	0.0043	-3.71217	0.1887
PAPOLA	0.163499	0.9344	0.344828	0.7331	-0.678072	0.2467	-1.18672	0.0109
PAQR3	0.0703893	0.9868	0.176323	0.9223	-0.176323	0.3668	-3.38685	0.2901
PARN	0.226509	0.8913	0.31034	0.7979	-0.31034	0.2928	-3.17137	0.1129
PARP9	0.226509	0.9783	0.286881	0.8533	-0.62293	0.1727	-2.04752	0.5175
PARVB	0.0840643	0.9811	-0.263034	0.7086	0.0143553	0.9978	0.695994	0.2273
PCF11	-0.111031	0.9808	-0.124328	0.9237	-0.0703893	0.9192	-1.83856	0.2418
PCGF5	0.226509	0.6801		0.8765	-0.124328	0.4693	-1.74468	0.2201
PCID1	0.275007	0.9397	0.344828	0.8502	-0.815575	0.2887	-0.598151	0.0169
PCM1	0.0285692	0.9938	0.333424	0.848	-0.516015	0.3692	-6.01159	0.2757
PCMT1	0.124328	0.9448	0.189034	0.8315	-0.604071	0.1746	-1.89271	0.138
PCMTD1	0.0840643	0.9617	0.189034	0.8881	-0.516015	0.3375	-2.73504	0.2984
PCNP	0.124328	0.8914	0.15056	0.8674	-0.475085	0.3601	-1.04157	0.0977
PCTP	0.286881	0.8551	0.124328	0.9765	-0.321928	0.054	-1.52824	0.2449
PDE8A	-0.0285692	0.9448	0.189034	0.8898	-0.0703893	0.4452	-3.42353	0.153
PDK1	0.176323	0.9462	0.286881	0.8042	-0.432959	0.3231	-0.665432	0.1554
PDPK1	0.0840643	0.9632	0.344828	0.8529	0.31034	0.0807	-2.4243	0.1063
PELI2	0.298658	0.7555	-0.0285692	0.8978	-0.389567	0.269	-0.750737	0.0141
PES1	0.163499	0.9294	0.163499	0.9464	-0.163499	0.6688	-1.53742	0.0828
PEX3	0.0426443	0.9972	0.201634	0.8446	0.0426443	0.7021	-0.695723	0.0336
PGGT1B	-0.0143553	0.8802	0.201634	0.8647	0.0143553	0.3775	-1.77942	0.2334
PGK1	0.411426	0.2021	0.0285692	0.9606	-0.367371	0.466	-1.07917	0.0154
PHC1	-0.0143553	0.9773	0.15056	0.8938	-0.0840643	0.507	-6.26534	0.1333
PHF11	0.0285692	0.9644	0.111031	0.8212	-0.286881	0.7213	-2.08498	0.2904
PHF20L1	-0.0565835	0.9938	0.432959	0.627	-0.367371	0.225	-5.66566	0.2998
PHF23	0.176323	0.9448	-0.0143553	0.9478	-0.400538	0.0854	-3.53617	0.1554
PHF3	0.111031	0.8241	0.238787	0.936	-0.443607	0.1772	-3.95456	0.0391
PHYH2	0.0976108	0.9462	0.124328	0.8961	-0.389567	0.4187	-5.08804	0.101
PI4K2B	0.163499	0.8918	0.163499	0.9278	-0.0285692	0.2883	-5.18968	0.0134
PIK3AP1	0.321928	0.91	0.263034	0.9065	-0.575312	0.5927	-3.88897	0.0167
PIK3C2A	0.0976108	0.9716	0.0703893	0.9943	-0.31034	0.3483	-4.42973	0.2747
PIK3CA	-0.0285692	0.9957	0.286881	0.9028	-0.378512	0.4633	-1.0625	0.0825
PIK3R1	-0.0703893	0.7057	0.201634	0.9129	-0.226509	0.6049	-2.66018	0.0927
PIK3R5	0.0976108	0.9689	-0.124328	0.0035	-0.0143553	0.4713	-2.74178	0.111
PKIA	0.250962	0.9005	0.356144	0.926	-0.432959	0.3248	-2.14051	0.135
PKN1	-0.298658	0.8918		0.9401	0.344828	0.0001	0.765535	0.1148
PLA2G4C	-0.687061	0.696	0.0426443	0.9985	-0.443607	0.5285	-2.14497	0.0032
PLA2G7	0.0703893	0.9743	-0.0840643	0.9211	-0.356144	0.5223	-0.751465	0.0768
PLD3	0.367371	0.9578	0.124328	0.9883	-0.823749	0.1926	-1.73504	0.0005
PLEC1	-0.275007	0.8736	-0.137504	0.8334	0.0703893	0.8657	0.863938	0.0145
PLEKHA9	0.124328	0.9543	0.15056	0.9347	-0.275007	0.295	-2.02562	0.0784
PLEKHF2	-0.0426443	0.9958	0.263034	0.9212	-0.432959	0.4893	-1.64205	0.0971
PLS3	0.0976108	0.8802	0.250962	0.6083	0.0703893	0.6391	-4.4933	0.0952
PMPCB	0.250962	0.9449	0.333424	0.8554	-0.613532	0.3375	-2.55809	0.0191
PMS2CL	-0.111031	0.8292	0.0976108	0.98	0.0285692	0.7343	-1.87885	0.2312
PNPT1	0.0976108	0.9543	0.189034	0.9211	-0.226509	0.1408	-3.77004	0.0389
POLB	0.0703893	0.9588	0.111031	0.9231	-0.214125	0.3931	-1.63173	0.1482
POLI	0.0143553	0.9733	0.286881	0.6391	-0.0285692	0.4007	-0.910773	0.2959
POLR2K		0.9719	0.226509	0.5815	0.0285692	0.5464	-2.0511	0.0229
PON2	-0.0426443	0.9715	0.31034	0.5593	-0.367371	0.0985	-5.85308	0.2199
POT1	0.0565835	0.9882	0.226509	0.6921	-0.124328	0.1959	-3.9703	0.0937
PPCS	0.0976108	0.9733	0.344828	0.866	-0.669027	0.269	-0.589225	0.2801
PPFIA1	-0.0703893	0.8061	0.226509	0.8043	-0.367371	0.165	-2.97143	0.0004
PPFIBP2	0.176323	0.9325	0.275007	0.8255	-0.475085	0.0659	-1.35771	0.0975
PPM1B	0.0143553	0.9938	0.321928	0.79	-0.389567	0.5561	-3.85726	0.1369
PPP1CC	0.238787	0.887	0.0703893	0.9143	-0.367371	0.6591	-3.09665	0.0418
PPP1R12A	-0.0565835	0.9768	0.238787	0.8574	-0.422233	0.3038	-3.87408	0.0847
PPP1R16A	-0.0285692	0.9663	0.176323	0.9418	-0.214125	0.5947	-1.05919	0.1001
PPP2CB	0.15056	0.9632	0.344828	0.6261	-0.432959	0.0456	-2.47153	0.0637
PPP6C	0.189034	0.8061	0.163499	0.8313	-0.411426	0.2872	-0.668409	0.1781
PPT1	0.411426	0.8464	0.485427	0.545	-0.790772	0.1546	-5.05889	0.1681
PPWD1	-0.0565835	0.9786	0.15056	0.9237	-0.400538	0.39	-3.84063	0.1136
PRCP	0.201634	0.744	0.263034	0.7126	-0.575312	0.0412	-2.04513	0.0242
PRDM10	0.0426443	0.9958	-0.0143553	0.8219	-0.15056	0.5489	-10	0.1263
PRDX6	0.356144	0.7864	-0.0143553	0.9756	-0.475085	0.2349	-2.42121	0.2865
PRKDC	0.0703893	0.9838	0.0976108	0.9902	-0.15056	0.0948	-3.35993	0.173
PRKRA	0.137504	0.9151	0.124328	0.9509	-0.333424	0.5804	-7.53282	0.0706
PRKX	-0.356144	0.7365	-0.163499	0.8984	0.250962	0.5319	-2.39289	0.1906
PRPF38B		0.9942	0.189034	0.927	-0.189034	0.39	-5.71028	0.1507
PRPF39	-0.0143553	0.9815	0.226509	0.857	-0.226509	0.1475	-4.58035	0.1157
PRPF4B	-0.0426443	0.988	0.0285692	0.9919	-0.163499	0.8121	-0.687103	0.284
PRPS2	0.275007	0.8395	0.0285692	0.9659	-0.275007	0.3482	-2.26396	0.2282
PSCD3	0.111031	0.9462	-0.0426443	0.5255	0.0143553	0.7027	-2.68131	0.0661
PSCDBP	0.111031	0.9649		0.994	-0.62293	0.2199	-0.986502	0.2897
PSEN1	0.137504	0.9204	0.163499	0.9384	-0.0840643	0.2197	-1.87779	0.0067
PSIP1	0.176323	0.8959	0.0976108	0.9919	-0.321928	0.5892	-0.925769	0.0439
PSMA1	0.189034	0.6968	0.0285692	0.9212	-0.31034	0.4047	-1.38195	0.0413
PSMC3	0.214125	0.7144	0.0976108	0.9398	-0.263034	0.6948	-7.82828	0.1661
PSPH	-0.0703893	0.6943	0.226509	0.445	0.0143553	0.3948	-2.19363	0.0481
PSRC2	-0.111031	0.9401	0.0143553	0.9463	-0.201634	0.5581	-4.47393	0.1261
PTAR1	-0.0840643	0.9603	0.111031	0.9435	-0.31034	0.6191	-1.94453	0.2605
PTCD1	0.163499	0.9443	0.31034	0.7731	-0.495695	0.1929	-0.754139	0.2833
PTEN	0.321928	0.3022	0.0426443	0.9793	-0.201634	0.5681	-4.00926	0.0819
PTGES3	0.0976108	0.9703	0.238787	0.8419	-0.516015	0.4238	-9.96578	0.2095
PTP4A2		0.9472	0.163499	0.9015	0.250962	0.2444	-2.2049	0.0986
PTPLB	0.0976108	0.9298	0.31034	0.8055	-0.505891	0.4996	-9.58727	0.1305
PTPN2	0.0976108	0.9686	0.201634	0.8677	-0.0976108	0.2712	-4.02797	0.2624
PTPN22	-0.111031	0.9911	0.250962	0.8896	-0.422233	0.6468	-1.77992	0.1113
PURA	-0.0143553	0.9942	0.15056	0.9486	-0.201634	0.5555	-3.34666	0.1621
PYGL	0.389567	0.7555	-0.0143553	0.9998	-0.495695	0.1867	-4.25705	0.2568
QDPR		0.9993	-0.163499	0.796	-0.163499	0.3482	-6.81198	0.1284
R3HDM1	0.137504	0.9663	0.250962	0.8733	-0.422233	0.2603	-2.1976	0.098
RAB10	0.226509	0.8245	0.367371	0.6626	-0.782409	0.1843	-4.52284	0.0167
RAB1A	0.238787	0.8827	0.189034	0.934	-0.298658	0.1408	-2.10284	0.1187
RAB22A	0.0426443	0.9976	0.250962	0.9246	-0.575312	0.0633	-1.61883	0.2501
RAB2B	-0.0703893	0.9689	0.163499	0.7638	-0.238787	0.654	-1.17886	0.132
RAB32	0.575312	0.6404	-0.0285692	0.9967	-0.669027	0.2197	-2.73889	0.3191
RAB33B	0.0143553	0.9971	0.485427	0.8164	-0.545968	0.1186	-0.886566	0.2122
RAB39B	0.0426443	0.9892	0.226509	0.6798	0.0143553	0.2054	-1.22499	0.2608
RAB3GAP1	-0.0143553	0.9976	0.201634	0.866	-0.432959	0.4467	-1.01625	0.1776
RAB8B	0.0565835	0.9714	0.286881	0.7683	-0.659925	0.209	-1.75001	0.0653
RABAC1	-0.137504	0.9573	-0.495695	0.285	0.163499	0.663	0.765535	0.0481
RABGEF1	0.0426443	0.9919	0.286881	0.868	-0.275007	0.5311	-0.819852	0.092
RAD21	0.333424	0.8696	0.555816	0.836	-0.389567	0.8624	-2.62149	0.1127
RALA	0.176323	0.9034	0.15056	0.9347	-0.495695	0.1619	-0.758526	0.2865
RALY	-0.333424	0.8273	-0.275007	0.7427	0.214125	0.6307	0.757023	0.0213
RAN	0.0426443	0.9993	0.0143553	0.9342	-0.163499	0.4831	-1.51005	0.0795
RANGNRF	0.189034	0.9427	0.411426	0.7282	-0.378512	0.3271	-0.77967	0.0481
RAP1B	0.356144	0.8979	0.464668	0.6887	-0.0840643	0.0981	-5.81198	0.0241
RAP1BL	0.286881	0.9795	0.189034	0.9274	-0.526069	0.4136	-1.80339	0.0197
RAPGEF2	0.0840643	0.9875	0.124328	0.9653	-0.263034	0.7624	-2.76024	0.0925
RASA1	0.163499	0.9419	0.201634	0.8135	-0.214125	0.7849	-0.961564	0.0755
RBM12	0.0285692	0.9938	0.214125	0.9445	-0.356144	0.2113	-5.6878	0.158
RBM13	0.111031	0.9773	0.124328	0.9837	-0.275007	0.4848	-3.1623	0.1355
RBM38	-0.137504	0.9286	-0.0565835	0.8157	0.704872	0.0856	0.594549	0.066
RBM7	0.137504	0.9462	0.214125	0.7954	-0.176323	0.4894	-5.57347	0.0226
RCBTB2	0.0840643	0.9707	0.378512	0.7302	-0.739848	0.0425	-7.82828	0.2488
RCCD1	0.0426443	0.9988	0.0976108	0.9714	-0.111031	0.3381	-4.24605	0.1192
RDX		0.9989	0.0703893	0.9874	-0.298658	0.0738	-2.94675	0.1344
RECK	0.238787	0.9156	0.31034	0.9248	-0.678072	0.1162	-0.83779	0.0975
RECQL	-0.0840643	0.9486	0.15056	0.986	-0.238787	0.3678	-2.32482	0.0043
REEP5	0.137504	0.9294	0.137504	0.8786	-0.495695	0.4069	-3.38383	0.0154
REV1L	0.124328	0.9155	0.344828	0.7114	-0.454176	0.283	-1.4089	0.0661
REXO2	0.0143553	0.9957	-0.0565835	0.9674	-0.495695	0.1724	-2.04335	0.1978
RFC4	-0.124328	0.9669	0.226509	0.9287	-0.443607	0.1295	-2.91485	0.1472
RFK	0.163499	0.8929	0.214125	0.6141	-0.0703893	0.1547	-0.947028	0.173
RFNG	-0.0976108	0.6621	-0.201634	0.8136	0.163499	0.8022	0.632268	0.0096
RFWD2	0.214125	0.8566	0.124328	0.871	-0.333424	0.3859	-3.34081	0.001
RG9MTD1	0.0976108	0.9742	0.31034	0.8575	-0.214125	0.5192	-1.58727	0.1787
RGMB	-0.0143553	0.9294	0.189034	0.8247	0.0703893	0.1155	-1.26639	0.1582
RGS12	0.333424	0.7192	0.286881	0.7265	-0.333424	0.3434	-2.31043	0.0524
RGS18	0.545968	0.7981	0.321928	0.8049	-1.1375	0.1543	-3.79586	0.6439
RHBDD2	0.0426443	0.9936	-0.286881	0.7102	0.321928	0.4606	0.757023	0.0021
RHOT1	0.226509	0.5409	0.176323	0.9379	-0.400538	0.2009	-8.58727	0.0044
RIF1	-0.137504	0.5561	0.0703893	0.9118	-0.263034	0.2475	-3.03032	0.1728
RINT-1	0.111031	0.9577	0.0976108	0.9959	-0.137504	0.6118	-1.2382	0.1293
RIPK5	0.176323	0.9962	0.15056	0.9509	-0.411426	0.6808	-0.90996	0.0804
RNASEL	0.0143553	0.9957	0.367371	0.8905	-0.454176	0.3745	-1.10036	0.2784
RNF138	0.400538	0.5679	-0.111031	0.816	-0.344828	0.4391	-0.665889	0.2855
RNF14	0.0565835	0.9998	0.0426443	0.969	-0.15056	0.2382	-1.33898	0.0515
RNF20		0.9977	0.226509	0.923	-0.739848	0.0098	-1.08988	0.247
RNPC3	0.0703893	0.9874	0.454176	0.627	-0.604071	0.2679	-2.48843	0.0805
ROD1	0.189034	0.9397	0.250962	0.8301	-0.632268	0.3871	-3.14688	0.0652
RPS6KB1	0.0840643	0.9632	0.275007	0.675	-0.400538	0.4047	-2.13289	0.2519
RPS6KC1	0.0285692	0.988	0.0285692	0.8681	-0.0143553	0.6774	-2.80995	0.0001
RPUSD4	0.214125	0.8868	0.378512	0.5428	-0.356144	0.6027	-1.09419	0.1965
RRAGB	0.0976108	0.9686	0.298658	0.6851	-0.367371	0.4409	-3.59423	0.127
RRM1	-0.124328	0.9298	0.286881	0.8425	-0.443607	0.3518	-0.772998	0.1809
RRM2B	0.214125	0.9245	0.226509	0.8832	-0.485427	0.1489	-1.20889	0.0856
RRP22	0.0840643	0.9384	0.137504	0.9953	0.0703893	0.8461	-1.25808	0.0233
RSBN1	0.0426443	0.9932	0.263034	0.9346	-0.454176	0.3234	-2.02797	0.1611
RSBN1L	0.111031	0.9742	0.250962	0.8693	-0.443607	0.1774	-0.831871	0.0753
RSNL2	0.0143553	0.9913	0.0426443	0.984	-0.163499	0.4515	-2.63218	0.0444
RTN3	0.321928	0.866	0.0143553	0.9691	-0.443607	0.1653	-1.23107	0.0501
RTN4	0.238787	0.9294	0.286881	0.6293	-0.632268	0.1489	-2.5632	0.1495
RTTN	0.0143553	0.9999	0.0426443	0.9752		0.9734	-0.723563	0.0624
RUFY2	-0.163499	0.5213	0.15056	0.9677	-0.0143553	0.5885	-0.994528	0.0055
SAMD9	-0.111031	0.9632	0.15056	0.9384	-0.722466	0.2594	-2.10098	0.3842
SAMSN1	0.163499	0.9714	0.0565835	0.986	-0.344828	0.6922	-4.13543	0.101
SART2	0.226509	0.8945	0.176323	0.9423	-0.713696	0.0996	-2.08192	0.3064
SCAMP1	0.250962	0.8449	0.226509	0.8782	-0.495695	0.343	-4.53282	0.0034
SCC-112	0.111031	0.9427	-0.15056	0.8574	-0.275007	0.5869	-2.41427	0.0932
SCO1	0.124328	0.9644	0.0703893	0.9984	-0.367371	0.0778	-2.37557	0.2076
SCRIB	0.0143553	0.9962	0.0426443	0.9959	-0.344828	0.3167	-3.07097	0.098
SCYL1BP1	0.0703893	0.9874	0.163499	0.9129	-0.163499	0.4749	-1.00376	0.2083
SCYL3	-0.0143553	0.9883	0.0976108	0.987	-0.411426	0.2895	-5.14816	0.2988
SDCBP	0.333424	0.893	0.275007	0.8493	-0.678072	0.2354	-0.427789	0.1725
SDFR1	0.275007	0.6892	0.0840643	0.8374	-0.545968	0.2955	-2.60647	0.0407
SDHD	0.432959	0.8241	0.163499	0.9425	-0.790772	0.121	-0.58814	0.1949
SEC22L2	0.0285692	0.9978	0.31034	0.6067	-0.367371	0.2716	-5.11279	0.1369
SEC23IP		0.9976	0.0703893	0.9919	-0.411426	0.0369	-1.8762	0.0845
SEC24B	-0.31034	0.6997	0.333424	0.3683	-0.226509	0.4516	-2.28279	0.1195
SEC8L1	0.124328	0.9358	0.201634	0.846	-0.367371	0.1033	-0.807427	0.207
SEH1L	0.0703893	0.988	0.250962	0.8162	-0.111031	0.073	-2.71881	0.0589
SEL1L	0.0840643	0.9689	0.214125	0.845	-0.0840643	0.3823	-1.54456	0.0259
SELT	0.124328	0.9326	0.137504	0.9683	0.0703893	0.619	-1.673	0.1115
SEMA3F	0.0840643	0.9427		0.7938	0.250962	0.4511	-2.49655	0.0985
SERPINE2	0.545968	0.729	0.124328	0.9959	-0.163499	0.6575	-2.91159	0.1717
SETD3	0.163499	0.8666	0.176323	0.7917	-0.411426	0.3237	-2.25498	0.0173
SETD6	-0.0143553	0.9683	0.298658	0.8646	-0.389567	0.2843	-1.33025	0.1873
SETDB2	-0.163499	0.9568	0.263034	0.872	-0.432959	0.4579	-1.7539	0.1079
SF3B4	-0.137504	0.957	-0.333424	0.7799	-0.0143553	0.7797	0.713696	0.1156
SFRS10	0.226509	0.8043	-0.0285692	0.9677	-0.464668	0.287	-2.46993	0.2707
SFRS11	-0.286881	0.9213	0.286881	0.8322	-0.443607	0.627	-0.667263	0.1547
SFRS2IP	0.0426443	0.9491	0.201634	0.7148	-0.495695	0.41	-1.21726	0.0282
SFRS3	0.201634	0.9146	0.15056	0.9231		0.6964	-2.38007	0.0062
SGK3	0.189034	0.9397	0.0976108	0.9919	-0.333424	0.3046	-2.02974	0.0044
SGSH	-0.263034	0.9142	-0.111031	0.9278	0.275007	0.5383	0.823749	0.2016
SH2BP1	-0.0565835	0.9757	0.275007	0.7314	-0.226509	0.031	-4.79186	0.1602
SH3BGRL	0.389567	0.5487	0.176323	0.7488	-0.594549	0.3665	-3.49167	0.0272
SH3GL1	0.111031	0.9838	0.250962	0.8885	-0.286881	0.5147	-5.46753	0.0022
SH3YL1	0.422233	0.9288	0.422233	0.8137	-0.748461	0.2442	-3.21223	0.0499
SHMT1	0.389567	0.7129	0.226509	0.9552	-0.367371	0.4012	-2.68038	0.0603
SHPRH	-0.124328	0.8059	0.275007	0.4805	-0.0976108	0.1388	-5.19496	0.0529
SIRT1	0.0285692	0.988	0.275007	0.9091	-0.31034	0.5255	-3.43284	0.1057
SIRT4	-0.0143553	0.9668	0.15056	0.9861	-0.0840643	0.1606	-1.21391	0.0189
SLA	0.333424	0.9243	0.495695	0.6807	-0.863938	0.0325	-1.59379	0.3622
SLC25A13	0.137504	0.9626	0.298658	0.7398	-0.411426	0.0856	-1.35181	0.0607
SLC25A16	0.163499	0.8685	0.163499	0.9723	-0.137504	0.0537	-4.27928	0.0529
SLC26A2	0.0285692	0.9972	0.124328	0.9597	-0.124328	0.2896	-5.24332	0.0044
SLC30A5	0.0285692	0.9997	0.226509	0.7393	-0.250962	0.3501	-2.23311	0.1681
SLC33A1	0.137504	0.9515	-0.0285692	0.8989	-0.275007	0.3445	-0.746858	0.0167
SLC35A1	0.189034	0.9245	0.454176	0.4598	-0.739848	0.0606	-0.331881	0.0662
SLC35A3	0.124328	0.9573	0.111031	0.9659	-0.250962	0.3672	-3.14688	0.1599
SLC35B3	0.0976108	0.9711	0.286881	0.7314	-0.333424	0.3382	-2.35181	0.2204
SLC36A4	-0.0565835	0.9698	0.275007	0.8806	-0.400538	0.3157	-2.41812	0.1211
SLC38A2	0.163499	0.9208	0.111031	0.9726	-0.555816	0.4765	-4.38685	0.1149
SLC38A6	0.15056	0.933	0.378512	0.5739	-0.31034	0.1868	-2.47313	0.0963
SLC40A1	0.214125	0.9452	0.0426443	0.9544	-0.505891	0.0613	-9.58727	0.177
SLC4A7	-0.0285692	0.9673	0.201634	0.9188	-0.411426	0.785	-0.821126	0.1969
SLK	0.124328	0.949	0.0143553	0.9549	-0.389567	0.5232	-2.30472	0.0652
SLMAP	0.201634	0.8736	0.0565835	0.9929	-0.31034	0.4972	-0.838048	0.1525
SMAD4	0.137504	0.9448	0.176323	0.9212	-0.389567	0.2895	-1.25017	0.0684
SMAD5		0.9811	0.189034	0.9367	-0.15056	0.2859	-1.90617	0.2026
SMAP	0.137504	0.9462	0.15056	0.9767	-0.111031	0.4125	-2.01742	0.0508
SMARCA2	0.0703893	0.9644	0.15056	0.9223	-0.443607	0.5037	-2.00694	0.2201
SMARCA4	-0.0565835	0.9695	-0.0703893	0.9212	-0.189034	0.5708	-1.38345	0.1871
SMARCA5	-0.0426443	0.9903	0.333424	0.8904	-0.575312	0.1014	-2.57863	0.1868
SMARCB1	-0.238787	0.9462	-0.298658	0.7456	0.176323	0.782	0.933573	0.1326
SMARCE1	0.176323	0.9414	0.0703893	0.9927	-0.464668	0.2495	-3.27928	0.0275
SMBP	0.0143553	0.9922	0.0426443	0.9985	-0.659925	0.0232	-1.244	0.5384
SMC2	-0.0143553	0.9938	0.298658	0.8138	-0.201634	0.1399	-0.638681	0.1019
SMC4	0.137504	0.9616	0.0565835	0.9867	-0.422233	0.3066	-3.59946	0.2046
SMPDL3A	0.137504	0.8612	0.214125	0.7467	0.0143553	0.5004	-1.67024	0.2478
SNAP23	0.321928	0.9298	0.422233	0.7904	-0.895303	0.2542	-6.45482	0.0677
SNAPAP	0.0565835	0.9993	-0.0426443	0.8998	-0.367371	0.0924	-4.68038	0.2089
SNAPC4	0.0143553	0.9993	0.432959	0.5157	-0.286881	0.6622	-1.74565	0.2598
SNORD11	-0.263034	0.7555	0.137504	0.9852	-0.137504	0.8724	-4.60823	0.2765
SNORD36A	-0.137504	0.9294	0.111031	0.9752	-0.189034	0.6813	-5.31617	0.0862
SNORD57	-0.389567	0.5777	0.176323	0.9482	-0.0565835	0.7347	-0.74589	0.0254
SNORD59B	-0.0143553	0.9353	0.111031	0.9985	0.15056	0.9274	-3.00347	0.2198
SNORD96A	-0.137504	0.7676	0.0840643	0.9722	-0.0426443	0.3191	-8.64386	0.2212
SNRP70	-0.454176	0.685	-0.0426443	0.9496	0.565597	0.3876	0.823749	0.1659
SNX10	0.367371	0.733	0.111031	0.9463	-0.516015	0.3785	-3.32193	0.0162
SNX14	0.163499	0.9206	0.111031	0.9365	-0.475085	0.2903	-3.13924	0.0529
SNX16	0.124328	0.9589	0.214125	0.9174	-0.189034	0.3163	-1.74855	0.0886
SNX6	-0.176323	0.733	-0.0143553	0.5042	-0.0426443	0.918	-3.12155	0.1368
SOAT1	0.238787	0.8545	0.201634	0.852	-0.189034	0.4377	-3.44222	0.0587
SOCS2	0.226509	0.9723	-0.0285692	0.7394	-0.739848	0.2901	-3.88683	0.022
SORD	0.286881	0.5822	0.238787	0.7925	-0.0840643	0.0308	-2.51046	0.1659
SP110	-0.321928	0.8199	0.0976108	0.8638	-0.505891	0.175	-2.36587	0.1867
SP3	0.31034	0.7721	0.275007	0.9212	-0.516015	0.1239	-7.89539	0.0929
SPAG9	0.0565835	0.9957	0.286881	0.758	-0.378512	0.375	-5.64386	0.0273
SPAST	0.321928	0.8587	0.286881	0.6707	-0.536053	0.1342	-6.17919	0.1205
SPATA4	0.0143553	0.9334	0.0703893	0.7542	0.0840643	0.6199	-3.33935	0.1582
SPATA7	0.0976108	0.9663	0.275007	0.7488	-0.176323	0.4054	-2.80591	0.1753
SPRED1	0.250962	0.91	0.389567	0.4672	-0.286881	0.3038	-5.673	0.0417
SPTLC2	-0.0285692	0.959	0.0703893	0.967	-0.111031	0.4099	-2.01683	0.0361
SRM	-0.0840643	0.9733	-0.344828	0.4057	0.15056	0.8213	0.632268	0.0629
SRP72	0.201634	0.8321	-0.0143553	0.9408	-0.464668	0.2037	-0.838048	0.0917
SRP9	0.0703893	0.9504	0.0565835	0.943	-0.298658	0.7869	-3.71596	0.2696
SRPK1	0.201634	0.9573	0.0285692	0.9527	-0.400538	0.3254	-2.21023	0.0247
SRRM1	0.176323	0.6781	0.163499	0.7839	-0.333424	0.5914	-2.25705	0.1779
SS18	0.0143553	0.9415	0.422233	0.7578	-0.505891	0.4854	-3.09173	0.2911
SS18L1	-0.0285692	0.9903	0.201634	0.8411	-0.250962	0.4335	-1.33206	0.2519
SSR1	0.201634	0.7656	-0.0426443	0.9429	-0.505891	0.1529	-1.86145	0.2959
SSR4	0.189034	0.9119	-0.641546	0.1063	0.0143553	0.6606	0.176323	0.2768
ST5	0.163499	0.6121	0.263034	0.2964	0.137504	0.9837	-5.93016	0.2913
STAG1	0.163499	0.8736	0.111031	0.9889	-0.275007	0.4219	-3.76219	0.151
STAM	0.0426443	0.9977	0.111031	0.9919	-0.15056	0.541	-0.857521	0.151
STIL	0.0703893	0.9889	0.214125	0.7952	-0.137504	0.5527	-3.35845	0.172
STK3	0.15056	0.9549	0.263034	0.6978	-0.137504	0.593	-3.67484	0.1314
STRAP	0.286881	0.6623	0.0426443	0.9591	-0.15056	0.8247	-3.16488	0.2442
STUB1	-0.176323	0.8816	-0.321928	0.5866	0.163499	0.7047	0.632268	0.02
STX12	0.15056	0.9397	0.0565835	0.9919	-0.286881	0.0876	-1.74275	0.022
STX6	0.0285692	0.9958	0.238787	0.8889	-0.604071	0.0266	-1.42237	0.0267
STXBP3	0.111031	0.9656	0.226509	0.9224	-0.454176	0.2895	-3.63487	0.0982
SULT1A1	-0.0976108	0.4402	0.238787	0.4979	0.226509	0.1867	-0.628831	0.0157
SUMO2	0.226509	0.8872	0.226509	0.8706	-0.659925	0.3405	-5.86986	0.062
SUMO4	-0.163499	0.8693	0.0976108	0.9985	-0.214125	0.1619	-1.55004	0.0777
SUOX	0.275007	0.8685	0.163499	0.9293	-0.31034	0.2917	-4.03978	0.1437
SUZ12	-0.0143553	0.9883	0.238787	0.6535	-0.464668	0.4724	-1.53533	0.0729
SVIL	-0.555816	0.4087	-0.163499	0.774	0.226509	0.681	0.659925	0.1707
SYCP2	0.0426443	0.9958	0.286881	0.4546	0.0143553	0.7124	-2.43753	0.0352
SYNJ1	0.176323	0.9462	0.411426	0.6569	-0.678072	0.17	-2.99194	0.1662
TADA1L	0.137504	0.9486	0.378512	0.5681	-0.333424	0.3425	-2.09296	0.0794
TAF10	-0.0976108	0.9594	-0.250962	0.7705	0.0426443	0.7142	0.604071	0.0892
TBC1D15	0.0565835	0.9624	0.163499	0.923	-0.275007	0.5319	-1.19199	0.2568
TBCE	0.0976108	0.9669	0.263034	0.7979	-0.298658	0.307	-0.686638	0.0294
TCP1	0.226509	0.8959	0.15056	0.8975	-0.333424	0.6619	-0.794357	0.0785
TDRD7	0.189034	0.9116	0.201634	0.8674	-0.516015	0.1191	-3.9908	0.0758
TDRD9	0.214125	0.9245	0.238787	0.7525	-0.443607	0.2391	-3.36438	0.2387
TERF1	-0.0426443	0.9354	0.31034	0.6468	-0.0565835	0.4235	-3.26534	0.0897
TETRAN	-0.0976108	0.9537	0.0840643	0.9215	-0.263034	0.8881	-0.635091	0.2084
TFAM	0.176323	0.8916	0.111031	0.9929	-0.367371	0.2611	-4.65109	0.0109
TFCP2		0.9976	0.137504	0.9702	-0.432959	0.0321	-2.23786	0.1375
TFG	-0.176323	0.9472	0.555816	0.7839	-0.799087	0.1247	-0.216418	0.155
TFRC	0.0426443	0.9689	0.201634	0.7979	-0.0840643	0.9794	-1.23141	0.2332
TGOLN2	0.263034	0.6308	0.0143553	0.9363	-0.189034	0.8188	-2.02679	0.1107
THEX1	0.0565835	0.9923	0.275007	0.5743	-0.0426443	0.0683	-3.673	0.1495
THUMPD1	0.0143553	0.9978	0.214125	0.9207	-0.263034	0.3084	-1.06522	0.1315
TIA1	-0.137504	0.9801	0.454176	0.8646	-0.604071	0.2383	-3.59597	0.1038
TICAM2	0.263034	0.9218	0.286881	0.8406	-0.613532	0.0756	-1.12658	0.0032
TIMM8A	0.163499	0.7653	0.124328	0.9967	-0.0285692	0.3812	-1.662	0.0515
TIPRL	-0.189034	0.9462	0.226509	0.8857	-0.356144	0.0623	-1.31689	0.2959
TLE4	0.0976108	0.9462	0.0426443	0.9751	-0.321928	0.4274	-4.26534	0.0794
TLR1	0.31034	0.9132	0.344828	0.8681	-0.748461	0.1894	-1.6034	0.2155
TLR8	0.604071	0.521		0.9705	-0.687061	0.1754	-5.63666	0.2494
TM2D1	0.0840643	0.9401	0.286881	0.6798	-0.505891	0.2895	-3.59423	0.1288
TM6SF1	0.214125	0.9435	0.0143553	0.9695	-0.475085	0.0139	-0.631958	0.0677
TM9SF2	0.189034	0.9257	0.176323	0.8293	-0.575312	0.1642	-2.85726	0.0297
TMED7	0.201634	0.9018	0.189034	0.9458	-0.650765	0.2895	-0.965503	0.103
TMEM115	0.124328	0.9474	0.111031	0.9919	-0.378512	0.1476	-4.36885	0.0276
TMEM126B	0.15056	0.9462	0.0143553	0.9893	-0.475085	0.0965	-0.756331	0.2972
TMEM134	-0.378512	0.7937	-0.163499	0.8221	0.344828	0.3727	0.62293	0.052
TMEM150	0.286881	0.8395	0.111031	0.9619	-0.189034	0.5742	-5.51953	0.0593
TMEM16J	-0.678072	0.1772	-0.124328	0.8533	0.378512	0.4819	0.356144	0.3633
TMEM170B	0.464668	0.8059	0.344828	0.5999	-0.941106	0.165	-2.03386	0.0776
TMEM184C	0.15056	0.9543	0.238787	0.8962	-0.367371	0.0737	-2.28279	0.0161
TMEM41B	0.124328	0.9644	0.189034	0.8234	-0.226509	0.8644	-2.18508	0.2973
TMEM49	0.31034	0.4122	0.15056	0.891	-0.411426	0.4805	-0.976816	0.1191
TMEM55A	0.263034	0.8948	0.214125	0.9309	-0.367371	0.2154	-4.24059	0.0986
TMEM70	0.0285692	0.9989	0.263034	0.8733	-0.0285692	0.7045	-4.82828	0.0971
TMOD2	0.0565835	0.988	0.189034	0.9129	-0.31034	0.3665	-2.47714	0.1536
TMTC4	0.163499	0.9181	0.214125	0.4041	-0.163499	0.3165	-2.02268	0.0608
TNFSF10	0.454176	0.8354	0.15056	0.9347	-1.1375	0.1722	-2.2605	0.1604
TOMM40	-0.0703893	0.969	-0.0840643	0.8072	-0.0285692	0.9938	-1.40813	0.0448
TPARL	0.0285692	0.9922	0.176323	0.8955	-0.189034	0.3375	-3.4933	0.0465
TPK1	0.124328	0.9436	0.124328	0.9379	-0.137504	0.642	-4.58381	0.1905
TPP2	0.0840643	0.9726	0.0426443	0.9331	-0.333424	0.4487	-2.87938	0.113
TRAK1	0.31034	0.5559	0.0703893	0.97	-0.0426443	0.9262	-4.3452	0.1426
TRAPPC6B	-0.0703893	0.9758	0.286881	0.7176	-0.286881	0.1875	-2.50063	0.1532
TRIAP1	0.250962	0.7794	0.298658	0.6518	-0.124328	0.7539	-1.0625	0.1324
TRIP12	0.0703893	0.9644	0.0565835	0.9408	-0.263034	0.6026	-3.95009	0.0647
TSC22D1	0.545968	0.8868	0.238787	0.9077	-0.659925	0.2646	-0.0608487	0.3766
TSEN15	0.201634	0.9469	0.226509	0.8901	-0.15056	0.2841	-10	0.0088
TSN	0.176323	0.9543	0.367371	0.6992	-0.137504	0.5694	-2.25774	0.0584
TSPAN17	0.0565835	0.9615	0.15056	0.8706	0.0565835	0.8147	-8.64386	0.1813
TSPAN31	0.124328	0.9568	0.263034	0.8748	-0.286881	0.4034	-2.36513	0.0168
TSPAN32	-0.226509	0.6931	0.321928	0.8094	0.31034	0.5016	1.12433	0.0143
TSPAN4	0.15056	0.9368	0.0143553	0.8674	-0.632268	0.1748	-3.04454	0.5302
TSRC1	0.189034	0.4255	0.214125	0.8446	-0.0840643	0.399	-1.99137	0.0752
TST	0.485427	0.8723	-0.0840643	0.9893	-0.799087	0.2461	-3.42818	0.1796
TTC13	-0.137504	0.9726	0.356144	0.7539	-0.250962	0.7128	-4.50964	0.1166
TTF2	0.0426443	0.9958	0.214125	0.8651	-0.411426	0.0445	-2.65381	0.0408
TUBD1	0.226509	0.9462	0.464668	0.8216	-0.669027	0.2269	-3.39289	0.2
TUBE1	-0.0976108	0.9462	0.378512	0.6946	-0.275007	0.3165	-4.99309	0.0298
TXNDC	0.298658	0.7756	0.333424	0.8287	-0.669027	0.2938	-4.58381	0.0272
TXNDC10	-0.0426443	0.9929	0.389567	0.8216	-0.641546	0.0903	-0.722372	0.2032
TXNRD2	0.0285692	0.998	0.163499	0.934	-0.163499	0.7299	-3.35107	0.0821
TYW1B	0.137504	0.8958	0.124328	0.9534	-0.226509	0.2887	-1.32626	0.0246
UBE1C	0.0426443	0.9978	0.400538	0.7282	-0.495695	0.2743	-1.53701	0.055
UBE1DC1	-0.176323	0.6801	0.189034	0.9291	-0.189034	0.3746	-2.46674	0.0803
UBE2A	0.137504	0.9454	0.15056	0.9103	0.163499	0.8123	-0.964376	0.0893
UBE2G1	0.0426443	0.9837	-0.0976108	0.8674	-0.176323	0.665	-1.78588	0.02
UBE2Q1	0.0703893	0.988	0.0426443	0.9656	-0.238787	0.1155	-0.706983	0.2532
UBE2Q2	0.0143553	0.9874	0.226509	0.8901	-0.536053	0.3271	-1.79736	0.0389
UBE3A	0.0703893	0.9742	0.263034	0.8049	-0.275007	0.553	-2.09111	0.0276
UBE4A		0.99	0.344828	0.8149	-0.584963	0.3167	-1.38007	0.0781
UBIAD1	0.163499	0.8181	0.124328	0.9384	-0.201634	0.5917	-2.86986	0.0974
UBLCP1	0.137504	0.9659	0.250962	0.8055	-0.669027	0.2081	-0.150401	0.1585
UBXD6	-0.0285692	0.9436	0.250962	0.6481	0.0143553	0.4302	-1.04931	0.2532
UBXD8	0.137504	0.9467	0.250962	0.8131	-0.485427	0.3402	-1.68873	0.0365
UHRF2	-0.111031	0.9452	0.176323	0.9207	-0.201634	0.5815	-0.979658	0.2461
ULK2	0.214125	0.7676	0.321928	0.4578	-0.189034	0.4347	-2.41658	0.1662
UNC13D	-0.411426	0.6233	-0.176323	0.8697	0.263034	0.5967	0.687061	0.1287
UNQ501	0.226509	0.8519	-0.0143553	0.9981	-0.485427	0.3681	-2.59946	0.2038
UPF2	-0.464668	0.4673	0.333424	0.6751	0.250962	0.2573	-3.03032	0.0959
UPF3B	-0.0976108	0.9397	0.226509	0.8987	-0.378512	0.3258	-1.31366	0.2021
USP1	0.15056	0.9448	0.226509	0.9552	-0.505891	0.411	-0.763905	0.1102
USP10	-0.163499	0.9019	-0.367371	0.4114	-0.226509	0.6252	-5.36885	0.1629
USP14	-0.201634	0.6779	0.250962	0.7471	-0.137504	0.399	-1.59553	0.1213
USP16	0.0285692	0.9749	0.250962	0.5946	-0.250962	0.6604	-2.54036	0.2019
USP38	0.137504	0.9582	0.0976108	0.9985	-0.565597	0.1125	-5.39897	0.2668
USP9X	0.0426443	0.9718	0.286881	0.2792	-0.344828	0.2521	-1.46435	0.1596
UTP15	0.0143553	0.9838	0.124328	0.9772	-0.0285692	0.5185	-2.14051	0.0761
VAPA	0.163499	0.9462	0.378512	0.5176	-0.163499	0.6996	-1.91812	0.2155
VAV3	-0.632268	0.8061	0.176323	0.9633	-1.26903	0.4618	-1.2512	0.2443
VBP1	0.163499	0.9034	0.226509	0.8728	-0.411426	0.1798	-2.93126	0.1534
VDP	0.137504	0.9334	0.0840643	0.9659	-0.555816	0.4013	-2.91702	0.0824
VPS13A	0.124328	0.6576	0.189034	0.8806	0.0143553	0.4496	-2.43207	0.0398
VPS26	0.15056	0.887	0.124328	0.8571	-0.464668	0.3278	-1.29477	0.1723
VPS36	0.0143553	0.9938	0.400538	0.6655	-0.669027	0.2016	-1.80844	0.1502
VPS37A	-0.0426443	0.9964	0.367371	0.8433	-0.495695	0.0725	-1.3812	0.1573
VRK1	-0.0565835	0.9573	0.214125	0.8798	-0.226509	0.5004	-5.43596	0.2729
WASPIP	0.163499	0.9702	0.0285692	0.9946	-0.713696	0.2097	-0.171693	0.2897
WDR18	0.0703893	0.9834	0.0703893	0.9793	-0.263034	0.683	-2.05949	0.0613
WDR81	-0.201634	0.8783	-0.0285692	0.9705	0.124328	0.7229	0.62293	0.0636
WSB1	-0.0565835	0.9476	0.555816	0.0822	-0.422233	0.0377	-3.08314	0.0783
WWP1	-0.0285692	0.9753	0.0565835	0.9247	-0.201634	0.7429	-0.751708	0.1821
XAB2	-0.176323	0.9415	-0.411426	0.6219	0.238787	0.5202	0.799087	0.0812
XPO4	0.0426443	0.9936	0.378512	0.7353	-0.422233	0.3512	-3.41581	0.1291
XPO7	0.0565835	0.9986	0.0285692	0.9443	-0.111031	0.643	-0.780661	0.1588
XPR1	0.111031	0.9245	0.0976108	0.9472	-0.286881	0.2099	-1.69432	0.0881
YARS	0.176323	0.8908	0.0426443	0.9685	-0.321928	0.4929	-2.22297	0.0072
YIF1A	0.0426443	0.9938	0.201634	0.9097	-0.367371	0.4776	-3.12029	0.0459
YIF1B	-0.0976108	0.8507	-0.238787	0.4894	-0.0976108	0.6806	0.604071	0.0595
YPEL2	0.31034	0.9272	0.214125	0.749	-0.0565835	0.902	-0.62171	0.1169
YTHDC2	-0.163499	0.8551	0.275007	0.8022	-0.214125	0.4037	-4.65472	0.1333
YWHAG	0.321928	0.8665	0.0426443	0.9887	-0.669027	0.1417	-0.274041	0.0231
YY1	0.189034	0.9353	0.15056	0.9435	-0.739848	0.24	-1.71312	0.2232
ZA20D3	0.124328	0.9623	0.111031	0.9747	-0.176323	0.6291	-4.1818	0.0377
ZAP70	-0.454176	0.7561	-0.111031	0.9278	0.333424	0.5424	0.85599	0.0418
ZBTB11	0.0143553	0.9975	0.378512	0.839	-0.613532	0.2032	-2.17853	0.0728
ZBTB24	-0.111031	0.9006	0.15056	0.9347		0.929	-2.30829	0.0417
ZC3H3	0.176323	0.5774	-0.0426443	0.9428	-0.111031	0.7465	-0.746858	0.1499
ZC3HC1	0.0703893	0.988	0.454176	0.6798	-0.432959	0.1778	-4.64025	0.235
ZDHHC17	-0.0840643	0.9462	0.201634	0.903	-0.298658	0.4979	-4.65472	0.1696
ZDHHC9	0.137504	0.9462	0.0285692	0.9301	-0.137504	0.1799	-4.12532	0.0819
ZF	-0.0285692	0.9692	0.0703893	0.9872	-0.263034	0.5132	-4.08559	0.0926
ZFP36L1	-0.15056	0.9733	0.214125	0.7933	-0.189034	0.9834	-3.60121	0.0917
ZFP90	0.0840643	0.9573	-0.137504	0.8743	-0.344828	0.3457	-1.81502	0.2313
ZFPM1	-0.226509	0.9413	-0.226509	0.7296	0.137504	0.743	0.823749	0.1186
ZFR	-0.0143553	0.9957	0.0840643	0.9684	-0.378512	0.4374	-2.14688	0.0511
ZFX	-0.0703893	0.9468	0.163499	0.9206	0.0565835	0.8968	-4.18442	0.2019
ZMAT1		0.9837	0.189034	0.8223	0.0426443	0.7519	-3.65836	0.1597
ZMYM1	-0.0143553	0.9962	0.214125	0.8219	-0.263034	0.4458	-1.78737	0.2397
ZNF131	0.137504	0.9669	-0.0703893	0.9228	-0.400538	0.1388	-1.48641	0.0006
ZNF14	-0.124328	0.3099	0.0426443	0.9276	0.201634	0.4713	-1.4135	0.1755
ZNF184	0.0285692	0.9892	0.189034	0.8646		0.5266	-1.39403	0.1674
ZNF195	-0.0426443	0.9619	0.163499	0.872	-0.163499	0.3485	-3.70275	0.2389
ZNF198		0.9958	0.286881	0.7505	-0.356144	0.2943	-8.58727	0.1018
ZNF20	-0.0143553	0.9772	0.163499	0.9161	-0.137504	0.011	-5.64386	0.1956
ZNF22		0.9993	0.250962	0.9212	-0.367371	0.4851	-2.40736	0.2632
ZNF236	-0.0565835	0.8958	0.176323	0.9335		0.4445	-1.92522	1e-06
ZNF294	-0.111031	0.9216	0.124328	0.9445	-0.214125	0.325	-3.78986	0.1493
ZNF383	0.0565835	0.9875	0.15056	0.9447	-0.0703893	0.66	-8.00231	0.0281
ZNF43	0.15056	0.837	0.124328	0.9959	0.124328	0.9975	-2.78986	0.0417
ZNF431	-0.0840643	0.8654	0.31034	0.6844	-0.15056	0.3787	-4.65472	0.1024
ZNF467	0.485427	0.8884	0.0976108	0.9635	-0.925999	0.2303	-2.73504	0.1289
ZNF493	-0.0840643	0.9155	0.176323	0.885		0.309	-2.23718	0.0893
ZNF539	0.0703893	0.9834	0.201634	0.884	-0.0703893	0.5716	-2.59335	0.1204
ZNF559	-0.176323	0.9749	0.344828	0.8811	-0.356144	0.5762	-2.96241	0.2471
ZNF567	-0.0426443	0.89	0.111031	0.9947	-0.0143553	0.4682	-2.57605	0.1579
ZNF586	0.226509	0.8289	0.111031	0.9514	-0.226509	0.6233	-1.38082	0.2209
ZNF626	0.0565835	0.9882	0.31034	0.846	-0.0143553	0.6857	-2.4933	0.1795
ZNF644	-0.0703893	0.9832	0.176323	0.9463	-0.378512	0.4655	-4.84477	0.1447
ZNF650	0.0976108	0.9581	0.0976108	0.9919	-0.0840643	0.8149	-2.96804	0.0006
ZNF654	-0.137504	0.9543	0.238787	0.9156	-0.575312	0.075	-2.68501	0.143
ZNF675	0.124328	0.9543	0.124328	0.9926	0.0285692	0.7158	-1.19429	0.0687
ZNF681	0.0143553	0.9958	0.321928	0.8313	-0.163499	0.5306	-0.792857	0.135
ZNF683	-0.485427	0.9462	-0.263034	0.9471	0.367371	0.9997	0.933573	0.1357
ZNF700	-0.201634	0.8918	0.238787	0.5923	-0.226509	0.8087	-1.80138	0.2649
ZNF708	0.0976108	0.9543	0.201634	0.8832	-0.0840643	0.1457	-0.688032	0.0314
ZNF714	-0.0285692	0.9325	0.263034	0.2899	0.201634	0.7326	-3.14305	0.2646
ZNF781	0.0703893	0.982	0.189034	0.7534	0.0565835	0.4961	-1.57004	0.2667
ZNF80	0.0565835	0.9978	-0.15056	0.3353	0.238787	0.654	-2.25705	0.2583
ZNF83	-0.0143553	0.9976	0.432959	0.7595	-0.124328	0.8065	-2.22432	0.0515
ZRF1	0.111031	0.9707	0.201634	0.903	-0.201634	0.2402	-1.65336	0.1005
ZSWIM6	0.137504	0.9462	0.250962	0.5697	-0.62293	0.1816	-3.19363	0.185
ZZZ3	0.111031	0.945	0.250962	0.8574	-0.378512	0.4405	-2.42043	0.2519

## Sheet: Figure 2B_Gender
name	logfc (WM AB vs. WF AB)	adjpv (WM AB vs. WF AB)	logfc (WM BL vs. WF BL)	adjpv (WM BL vs. WF BL)	logfc (AAM AB vs. AAF AB)	adjpv (AAM AB vs. AAF AB)	logfc (AAM BL vs. AAF BL)	adjpv (AAM BL vs. AAF BL)
ACTR6	-0.298658	0.9999	-0.641546	0.1397	-0.356144	0.7949	-0.275007	0.7538
AGL	-0.275007	0.9935	-0.887525	0.063	-0.344828	0.7757	-0.321928	0.6911
AGTPBP1	0.0703893	0.9999	-1.1177	0.1856	-0.378512	0.7456	-0.367371	0.729
AHCTF1	-0.0840643	0.9999	-0.632268	0.0052	-0.389567	0.7145	-0.333424	0.791
AHSA2	0.0976108	0.9999	-0.799087	0.2503	-0.298658	0.6423	-0.0565835	0.9326
ALDH2	-0.176323	0.9999	0.669027	0.1405	-0.0143553	0.9815	0.0143553	0.9954
ANGEL2	-0.0565835	0.9999	-0.722466	0.0069	-0.0976108	0.9467	-0.176323	0.8298
APLP2	-0.0976108	0.9999	0.748461	0.0067	0.250962	0.8974	0.238787	0.8031
ARPC1B	0.137504	0.9999	0.62293	0.061	0.454176	0.7249	0.516015	0.6099
ARPC4	0.111031	0.9999	0.604071	0.0516	0.367371	0.7851	0.495695	0.7728
BANK1	-0.137504	0.9999	-0.632268	0.0244	-0.176323	0.8846	-0.356144	0.8356
BIRC2	-0.263034	0.9999	-0.815575	0.035	-0.263034	0.8797	-0.298658	0.7832
BRDG1	0.0976108	0.9999	-0.887525	0.0011	-0.400538	0.6849	-0.475085	0.794
BZRP	0.15056	0.9999	0.678072	0.2416	0.565597	0.797	0.879706	0.6823
C13orf10	-0.15056	0.9999	-0.604071	0.0024	-0.263034	0.8589	-0.378512	0.7653
C14orf106	-0.214125	0.9999	-0.695994	0.2038	-0.214125	0.9106	-0.0840643	0.9292
C19orf10	0.15056	0.9999	0.669027	0.2737	0.137504	0.8572	0.765535	0.1154
C2orf33	0.378512	0.9999	-0.669027	0.4787	-0.176323	0.9802	-0.992768	0.0974
C8orf52	-0.250962	0.9999	-0.722466	0.1676	-0.422233	0.702	-0.250962	0.8062
CA5B	-0.536053	0.9447	-0.536053	0.0046	-0.641546	0.0812	-0.604071	0.0788
CAMP	-0.31034	0.9999	1.38405	0.0071	0.400538	0.7494	0.286881	0.8929
CCDC76	-0.422233	0.9999	-0.604071	0.2518	-0.250962	0.8231	-0.0976108	0.9707
CD300C	-0.137504	0.9999	0.790772	0.1049	0.226509	0.8524	0.176323	0.8105
CD44	-0.250962	0.5443	-0.704872	0.1373	-0.275007	0.8578	-0.464668	0.5035
CD99	0.0703893	0.9999	0.650765	0.0002	0.137504	0.9375	0.516015	0.7105
CDA	0.0285692	0.9999	0.650765	0.0851	0.111031	0.9628	0.250962	0.7642
CDC14A	-0.238787	0.9999	-0.85599	0.0357	-0.163499	0.9305	-0.464668	0.4139
CDKN2D	0.0285692	0.9999	0.678072	0.0011	0.0840643	0.8535	0.0285692	0.7464
CEBPB	0.0426443	0.9999	0.799087	0.0587	0.238787	0.8192	0.137504	0.958
CEBPD	-0.0840643	0.9999	0.757023	0.0421	-0.0565835	0.9968	0.713696	0.6577
CROP	-0.0840643	0.9999	-0.678072	0.0548	-0.275007	0.8231	-0.367371	0.7799
CTAGE5	-0.214125	0.9999	-0.704872	0.2187	-0.176323	0.8948	0.0143553	0.9764
CTSD	-0.0143553	0.9999	0.925999	0.0057	0.422233	0.8335	0.895303	0.6153
CTSO	-0.214125	0.9999	-0.604071	0.1224	-0.176323	0.9501	-0.263034	0.8199
CTTN	-0.0703893	0.9999	0.62293	0.091	0.189034	0.8968	-0.0703893	0.9689
CYorf15B	0.704872	0.0038	1.62293	1e-06	1.64616	1e-06	2.07724	1e-06
D4S234E	-0.83996	0.6167	0.62293	0.5664	-0.263034	0.9851	-0.790772	0.2436
DDX17	0.963474	0.8938	-1.09761	0.0636	0.15056	0.8632	-0.263034	0.856
DDX3X	-0.201634	0.9999	-0.286881	0.0543	-0.604071	0.0502	-0.575312	0.0029
DDX3Y	0.475085	0.0053	0.464668	1e-06	0.575312	0.0111	0.879706	0.0074
DEFA1	-0.201634	0.9999	0.879706	0.1027	0.464668	0.2622	0.176323	0.9595
DNAJB14	-0.0426443	0.9999	-0.831877	0.0459	-0.400538	0.4691	-0.137504	0.857
DUSP2	0.704872	0.9458	0.933573	0.1485	-0.0426443	0.9918	-0.286881	0.958
EBF	0.163499	0.9999	-0.807355	0.0011	-0.0565835	0.9745	-0.0565835	0.9639
EFHA1	0.0285692	0.9999	-0.678072	0.0349	-0.443607	0.5416	-0.0565835	0.9363
EFHC2	-0.163499	0.9999	-0.422233	0.6464	-0.367371	0.8015	-0.62293	0.0482
EIF1AX	-0.321928	0.8082	-0.650765	0.0374	-0.823749	0.0278	-0.831877	0.0102
EIF1AY	2.67356	0.0036	3.07895	1e-06	3.08406	1e-06	3.35614	1e-06
EIF2AK2	0.0285692	0.9999	-0.807355	0.005	-0.604071	0.7192	0.0840643	0.9812
FAM14A		0.9999	0.62293	0.0056	-0.0143553	0.999	0.495695	0.6344
FAM53B	0.0285692	0.9999	0.62293	0.0019	0.189034	0.276	0.475085	0.7498
FCGRT	0.0703893	0.9999	0.604071	0.0228	0.214125	0.9168	0.432959	0.7824
FCN1	0.137504	0.9999	0.659925	0.0119	0.0976108	0.9489	0.163499	0.9816
GAPDH	0.0703893	0.9999	0.773996	0.0017	-0.0840643	0.9707	0.584963	0.6534
GPBP1	-0.298658	0.9999	-0.782409	0.0527	-0.400538	0.8312	-0.495695	0.7406
GPX1	-0.250962	0.9999	0.871844	0.0682	0.137504	0.967	0.111031	0.9701
GVIN1	-0.411426	0.9999	-1.11103	0.0006	-0.124328	0.9288		0.9845
H1FX	0.238787	0.9999	0.62293	0.0918	0.432959	0.8108	0.464668	0.8055
HDC	-1.40599	0.2478	-0.910733	0.044	-0.0976108	0.9342	-0.333424	0.8825
HNRPH3	-0.0143553	0.9999	-0.748461	0.0149	-0.565597	0.4893	-0.263034	0.7464
IER3	0.526069	0.9999	1.49057	0.1345	0.464668	0.9196	-0.62293	0.9976
IFIH1	-0.321928	0.9999	-0.650765	0.0548	-0.641546	0.4532	-0.189034	0.9446
IMPA2	-0.226509	0.9999	0.613532	0.0242	0.263034	0.7978	0.163499	0.8602
IMPDH1	0.137504	0.9999	0.650765	0.0142	0.298658	0.8541	0.176323	0.9225
KIAA1370	-0.163499	0.9999	-0.722466	0.0672	-0.333424	0.8015	-0.263034	0.8617
KLF12	0.0703893	0.9999	-0.807355	0.0122	-0.0976108	0.9734	0.321928	0.6636
KLHDC5	-0.226509	0.9999	-0.632268	0.1095	-0.176323	0.8582	-0.0426443	0.9919
KPNA3	-0.263034	0.9999	-0.695994	0.1603	-0.443607	0.6908	-0.214125	0.9178
LCN2	-0.918386	0.9235	0.895303	0.2982	0.0565835	0.9892	0.411426	0.7755
LOC389834	-0.15056	0.8766	-0.659925	0.2883	-0.0426443	0.9097	-0.201634	0.9188
MBNL1	-0.214125	0.9999	-0.941106	0.1193	-0.432959	0.4304	-0.226509	0.7498
MCEMP1	-0.250962	0.9999	1.07724	0.0244	0.0143553	0.9856	0.0976108	0.9722
NCOA3	-0.201634	0.9999	-0.641546	0.0619	-0.263034	0.8509	-0.226509	0.8738
NFX1	-0.0840643	0.9999	-0.659925	0.0605	-0.15056	0.9324	-0.163499	0.9177
NME2	0.378512	0.998	0.604071	0.2164	0.238787	0.8935	0.505891	0.7162
NOL8	0.0976108	0.9999	-0.713696	0.179	-0.464668	0.5685	-0.214125	0.8644
ODF2L	-0.263034	0.9999	-0.773996	0.0788	-0.485427	0.7425	-0.321928	0.8097
OLFM4	-0.176323	0.9999	0.604071	0.1392	0.378512	0.8618	-0.226509	0.8742
PADI4	-0.250962	0.9999	1.07724	0.0012	0.367371	0.8312	0.0426443	0.9922
PDPK1	0.0840643	0.8757	-0.604071	0.0722	-0.344828	0.7444	-0.137504	0.8963
PGD	0.111031	0.9999	0.678072	0.0376	0.263034	0.8228	0.475085	0.7275
PHF20L1	-0.250962	0.9999	-0.748461	0.1856	-0.250962	0.7684	-0.189034	0.909
PIK3CA	-0.201634	0.9999	-0.62293	0.2883	-0.298658	0.797	-0.356144	0.7236
PLCXD1	0.831877	0.8708	-0.238787	0.8876	-0.298658	0.8782	0.757023	0.2644
PNN	0.176323	0.9999	-0.757023	0.0184	-0.298658	0.7262	-0.0976108	0.9403
PPCS	-0.214125	0.9999	-0.613532	0.0802	-0.367371	0.8192	-0.111031	0.9466
PRDX5	0.176323	0.9999	0.739848	0.0091	0.263034	0.8731	0.443607	0.7312
PRKY	2.26903	0.0074	2.16993	1e-06	2.21101	1e-06	2.45418	1e-06
PTGES3	-0.226509	0.9999	-0.604071	0.2425	-0.475085	0.7272	-0.286881	0.7901
PTPN22	0.0285692	0.9999	-0.748461	0.2864	-0.378512	0.7086	-0.189034	0.8748
RAB33B	-0.555816	0.7911	-0.790772	0.2969	-0.321928	0.8627	-0.454176	0.6294
RBM43	0.0285692	0.9999	-0.650765	0.1023	-0.137504	0.9186	0.0143553	0.958
RNASEL	-0.389567	0.9516	-0.632268	0.1676	-0.275007	0.8709	-0.333424	0.7541
RNF130	0.137504	0.9999	0.687061	0.0222	0.0703893	0.9887	0.454176	0.6194
RNGTT	-0.201634	0.9999	-0.613532	0.0658	-0.333424	0.6202	-0.411426	0.6903
RPS4Y1	4.68032	0.0053	5.21801	1e-06	5.08746	1e-06	5.06091	1e-06
RPS4Y2	2.28392	0.0093	2.75275	1e-06	2.79909	1e-06	3.03914	1e-06
S100A6	-0.0976108	0.9999	0.641546	0.0454	0.263034	0.8253	0.124328	0.967
SACM1L	-0.632268	0.9935	-0.823749	0.2415	-0.400538	0.6871	-0.275007	0.8986
SAMD9	-0.378512	0.9999	-0.678072	0.0915	-0.422233	0.7237	-0.226509	0.901
SDAD1	-0.226509	0.9999	-0.613532	0.1075	-0.275007	0.7949	0.0426443	0.9545
SENP6	-0.0703893	0.9999	-0.695994	0.0178	-0.214125	0.9052	-0.226509	0.8619
SENP7	-0.201634	0.9999	-0.604071	0.0891	-0.214125	0.876	-0.298658	0.8077
SERF2	-0.163499	0.9999	0.62293	0.0376	0.298658	0.8015	-0.367371	0.5074
SF1	0.344828	0.8899	-1	0.0235	0.137504	0.8627	0.226509	0.8214
SFRS11	-0.137504	0.9999	-0.790772	0.156	-0.226509	0.9507	-0.422233	0.752
SMARCA5	-0.31034	0.9999	-0.713696	0.2506	-0.344828	0.8383	-0.286881	0.8464
SMCY	2.40054	0.0051	2.70266	1e-06	2.58015	1e-06	2.88166	1e-06
SNCA	-0.263034	0.9999	0.790772	0.0525	-0.111031	0.9727	-0.0426443	0.9687
SND1	0.201634	0.9999	0.669027	0.0305	0.176323	0.9295	0.333424	0.7483
SS18	0.124328	0.6988	-0.641546	0.1219	-0.286881	0.8461	-0.124328	0.9511
SSR4	0.163499	0.9999	0.604071	0.039	-0.226509	0.8957	0.333424	0.7585
TARDBP	0.0976108	0.9999	-0.695994	0.1203	-0.286881	0.7682	-0.163499	0.8918
TCEB2	0.137504	0.9823	0.632268	0.0097	-0.0703893	0.8938	0.321928	0.7321
TFG	-0.176323	0.9999	-0.903038	0.0956	-0.176323	0.9727	-0.0565835	0.958
THBS1	0.124328	0.9999	1.66448	0.2946	0.176323	0.9802	0.321928	0.7498
TIA1	-0.356144	0.9999	-0.641546	0.1018	-0.400538	0.8397	-0.189034	0.765
TIAL1	-0.0426443	0.9999	-0.641546	0.1025	-0.214125	0.9019	-0.124328	0.9339
TLR8	-0.275007	0.9999	0.650765	0.1531	0.0426443	0.9951	-0.0703893	0.9466
TMED7	-0.238787	0.9999	-0.604071	0.4569	-0.613532	0.2255	-0.201634	0.8715
TRAF5	-0.15056	0.9999	-0.659925	0.0285	-0.298658	0.7086	-0.214125	0.9008
TREML1	-0.411426	0.6733	0.678072	0.1826	0.0565835	0.9926	-0.0143553	0.9909
TTC14	-0.226509	0.9999	-0.782409	0.0575	-0.15056	0.8731	-0.0426443	0.9919
U2AF1L2	-0.189034	0.9999	-0.748461	0.0882	-0.250962	0.6789	-0.505891	0.0104
UBE4A	-0.31034	0.9999	-0.782409	0.1744	-0.432959	0.7262	-0.344828	0.7388
UGP2	-0.298658	0.9999	-0.632268	0.2062	-0.555816	0.6202	-0.226509	0.6823
USP48	-0.0565835	0.9999	-0.641546	0.0019	0.0285692	0.9953	0.189034	0.7424
USP9Y	0.807355	0.0309	0.970854	1e-06	1.02148	1e-06	1.42761	1e-06
UTX	-0.214125	0.9999	-0.632268	1e-06	-0.62293	0.0603	-0.887525	0.0004
UTY	0.526069	0.0051	0.704872	1e-06	0.815575	1e-06	1.14405	1e-06
VPS13B	0.111031	0.8037	-0.641546	0.026	0.111031	0.7254	0.0840643	0.4259
VPS36	-0.275007	0.9999	-0.722466	0.1207	-0.333424	0.7599	-0.250962	0.8266
WRNIP1	0.0143553	0.9999	-0.687061	0.1171	-0.367371	0.8262	-0.0143553	0.9873
WSB1	-0.238787	0.9999	-0.773996	0.0014	-0.263034	0.824	-0.201634	0.8426
XIST	-1.45418	0.1259	-3.56682	1e-06	-3.5097	1e-06	-3.87971	1e-06
YTHDC1	-0.0840643	0.9999	-0.669027	0.02	-0.250962	0.8185	-0.238787	0.6941
ZBED1	0.367371	0.6617	0.604071	0.0002	0.124328	0.9072	0.400538	0.7222
ZFY	0.400538	0.0495	0.464668	1e-06	0.526069	1e-06	0.687061	1e-06
ZNF12	-0.15056	0.9999	-0.765535	0.2011	-0.422233	0.5614	-0.111031	0.9651
ZNF146	-0.545968	0.8481	-0.669027	0.1464	-0.367371	0.7394	-0.344828	0.7563
ZNF212	0.0285692	0.9999	-0.604071	0.077	-0.0703893	0.9755	-0.214125	0.8598
ZNF30	-0.238787	0.9999	-0.62293	0.1767	-0.250962	0.8016	-0.250962	0.7282
ZNF302	-0.0976108	0.9999	-0.695994	0.0281	-0.0840643	0.8632	-0.286881	0.7765
ZNF451	-0.111031	0.9999	-0.641546	0.0682	-0.189034	0.7829	-0.189034	0.7276
ZNF559	-0.226509	0.9999	-0.757023	0.2307	-0.238787	0.8087	-0.344828	0.7424
ZNF573	-0.124328	0.9999	-0.613532	0.1904	-0.163499	0.9034	-0.0426443	0.9799
ZNF679	0.0976108	0.9999	-0.83996	0.0682	-0.321928	0.8582	-0.443607	0.793
ZNF681	-0.0976108	0.9999	-0.632268	0.2911	-0.333424	0.7099	-0.545968	0.7099
ZNF83	0.189034	0.9999	-0.790772	0.1657	-0.344828	0.8021	-0.516015	0.6013

## Sheet: Figure 2C_Race
name	logfc (WM BL vs. AAM BL)	adjpv (WM BL vs. AAM BL)	logfc (WM AB vs. AAM AB)	adjpv (WM AB vs. AAM AB)	logfc (WF BL vs. AAF BL)	adjpv (WF BL vs. AAF BL)	logfc (WF AB vs. AAF AB)	adjpv (WF AB vs. AAF AB)
ABCB9	0.454176	0.5869	-0.650765	0.0001	0.201634	0.5635	-0.298658	0.5323
ACTN4	0.286881	0.5218	-0.275007	0.927	0.847997	0.0976	-0.367371	0.8491
ADAM10	-0.505891	0.2159	0.176323	0.9853	-0.910733	0.0147	0.189034	0.918
AGFG1	-0.367371	0.2206	-0.163499	0.9246	-0.739848	0.0488	0.275007	0.8514
AGL	-0.871844	0.079	0.15056	0.985	-0.378512	0.2149	0.226509	0.9052
AGTPBP1	-0.632268	0.0707	-0.0426443	0.9997	0.111031	0.9753	0.389567	0.7286
AHCTF1	-0.659925	0.1177	-0.0426443	0.9892	-0.367371	0.5499	0.263034	0.8723
AHSA2	-0.659925	0.2698	0.137504	0.9825	0.0703893	0.9737	0.545968	0.5094
AIM2	0.15056	0.8897	-0.422233	0.9768	0.956057	0.0021	-0.0840643	0.9553
ALDH1A1	0.505891	0.5643	0.823749	0.0715	-0.238787	0.7661	0.956057	0.1322
ALDH2	0.432959	0.461	0.713696	0.0813	-0.226509	0.7631	0.545968	0.5667
ANGEL2	-0.815575	1e-06	-0.0143553	0.9869	-0.263034	0.6753	0.0285692	0.9998
ANXA2P1	-0.757023	0.459	0.367371	0.9079	-0.879706	0.0635	0.516015	0.9026
AP1S2	-0.545968	0.544	0.298658	0.8952	-0.62293	0.0525	0.367371	0.8723
APBA3	0.475085	0.1926	-0.226509	0.7016	0.632268	0.0188	-0.189034	0.8977
APBB3	0.238787	0.5035	-0.137504	0.949	0.613532	0.0143	-0.250962	0.8578
APRT	0.555816	0.078	-0.0976108	0.9824	0.678072	0.0372	-0.163499	0.9103
AQP10	0.887525	0.2593	0.286881	0.9128	0.0703893	0.926	0.298658	0.8398
ARHGDIA	0.298658	0.5025	-0.275007	0.9263	0.823749	0.244	-0.189034	0.9379
ARHGEF1	0.189034	0.6578	-0.275007	0.9455	1.04963	0.0098	-0.454176	0.8169
ARL2	-0.226509	0.8546	0.367371	0.894	-0.782409	0.0004	0.0285692	0.9858
ARPC5	-0.238787	0.834	0.422233	0.5933	-0.641546	0.0003	0.367371	0.8612
ARSA	-0.0565835	0.9371	-0.201634	0.7629	-0.650765	0.0001	-0.321928	0.7315
ATP1B3	-0.847997	0.1146	0.111031	0.9841	-0.545968	0.1268	0.432959	0.7555
ATP5D	0.422233	0.3154	-0.189034	0.9508	0.823749	0.1034	-0.238787	0.9332
B3GALT4	0.238787	0.5302	-0.0840643	0.9823	0.641546	0.0012	0.0285692	0.9976
BAT2	0.344828	0.4801	-0.176323	0.9474	0.722466	0.0798	-0.250962	0.9053
BAZ1A	-0.613532	0.0802	0.201634	0.9826	-0.250962	0.6849	0.536053	0.6287
BBS2	-0.62293	0.0009	-0.0426443	0.9988	-0.505891	0.3073	-0.0285692	0.9741
BIRC2	-0.815575	0.1132	0.344828	0.9554	-0.298658	0.6317	0.344828	0.8529
BLK	0.356144	0.4886	-0.378512	0.7605	1	0.0103	-0.485427	0.8754
BOLA2	-0.432959	0.5115	-0.400538	0.5688	-0.757023	0.0324	-0.275007	0.8088
BRDG1	-0.669027	0.2497	-0.201634	0.9973	-0.378512	0.7596	0.298658	0.8098
BRI3P1	-0.250962	0.8939	0.731183	0.3056	-1.01436	0.0175	0.454176	0.8612
BSG	0.0976108	0.6999	-0.0976108	0.9841	1.46989	0.1237	-0.201634	0.9452
BTAF1	-0.650765	0.1018	0.286881	0.917	-0.356144	0.5998	0.298658	0.7853
C10orf97	-0.713696	0.1529	-0.15056	0.9704	-0.516015	0.1725	0.321928	0.7563
C14orf106	-0.847997	0.0818	0.432959	0.8468	-0.238787	0.7278	0.432959	0.7588
C14orf108	-0.286881	0.7583	0.604071	0.1446	-0.163499	0.7451	0.400538	0.7185
C16orf24	0.454176	0.2486	-0.137504	0.9564	0.83996	0.0002	-0.111031	0.9731
C16orf63	-0.613532	0.0825	0.0143553	0.9986	-0.15056	0.842	0.286881	0.8134
C17orf49	0.475085	0.2993	-0.163499	0.9642	0.669027	0.0841	-0.0703893	0.9603
C19orf60	0.516015	0.2149	-0.298658	0.5573	0.695994	0.0007	-0.454176	0.7103
C1orf85	-0.594549	0.1213	0.163499	0.9754	-0.687061	1e-06	0.189034	0.9246
C1orf86	0.495695	0.1868	-0.0285692	0.9841	0.641546	0.1227	-0.163499	0.9513
C20orf27	-0.137504	0.9197	0.555816	0.5573	-0.604071	0.1584	0.344828	0.9414
C20orf7	-0.632268	0.1225	-0.226509	0.9554	-0.389567	0.4968	0.356144	0.8098
C3AR1	-0.0426443	0.9795	0.298658	0.8809	-0.641546	0.0075	0.176323	0.8873
C3orf31	-0.613532	0.0088		0.9961	-0.321928	0.3522	0.286881	0.8514
C7orf21	0.214125	0.6376	-0.286881	0.9095	1	0.0023	-0.15056	0.9676
C8orf55	-0.0840643	0.9359	0.485427	0.8829	-0.659925	0.002	0.298658	0.9327
C9orf72	-0.613532	0.0819	0.485427	0.6239	-0.321928	0.4905	0.475085	0.7884
CA2	0.773996	0.2929	1.07039	0.2302	0.389567	0.7572	1.20163	0.3574
CALR	0.432959	0.4158	-0.321928	0.7534	0.62293	0.2677	-0.0976108	0.95
CAMP	1.11103	0.1142	0.678072	0.3056	0.0143553	0.9939	-0.0285692	0.9984
CAPZA1	-0.83996	0.3695	0.344828	0.9014	-0.650765	0.1511	0.298658	0.9179
CAPZA2	-0.526069	0.2727	0.495695	0.5573	-0.400538	0.2215	0.632268	0.191
CASP2	-0.773996	0.0817	0.163499	0.9841	-0.495695	0.1267	0.0703893	0.9878
CAST	-0.250962	0.7349	0.0840643	0.9859	-0.773996	0.1241	0.226509	0.9151
CAT	-0.495695	0.7232	0.641546	0.4236	-0.695994	0.1654	0.575312	0.7835
CBX6	-0.575312	0.6197	0.31034	0.9824	-1.09761	0.0002	0.0143553	0.9974
CCNT2	-0.650765	0.0903	0.124328	0.9841	-0.298658	0.5499	0.0143553	0.9918
CCR2	0.189034	0.5132	1.04963	0.0358	0.0703893	0.6246	-0.163499	0.5992
CD19	0.367371	0.6606	-0.650765	0.7511	1.15704	0.0198	-0.0840643	0.9918
CD1D	-0.411426	0.7749	0.731183	0.0116	0.0426443	0.9165	0.722466	0.5546
CD300C	0.555816	0.3814	0.731183	0.0795	-0.0565835	0.9647	0.367371	0.8176
CD300LF	-0.0976108	0.9307	0.773996	0.4782	-0.62293	0.0516	0.189034	0.9347
CD36	-0.333424	0.7817	1.10434	0.0008	-0.389567	0.4182	0.831877	0.7004
CD96	-0.286881	0.7639	0.0840643	0.9996	-0.765535	1e-06	-0.214125	0.8612
CDC14A	-0.815575	0.1443	-0.124328	0.9867	-0.485427	0.1115	-0.189034	0.9099
CDC16	-0.526069	0.2895	0.0143553	0.9977	-0.731183	0.0833	-0.0840643	0.9153
CLEC2D	-0.739848	0.1843	-0.263034	0.9267	-0.321928	0.1919	-0.124328	0.9352
CLEC4A	-0.765535	0.4864	0.0426443	0.978	-1.10434	0.0041	0.15056	0.9534
COPE	0.485427	0.1971	-0.226509	0.9116	0.765535	0.1194	-0.411426	0.8088
CPOX	-0.632268	0.1704	0.411426	0.8229	-0.286881	0.5416	0.226509	0.918
CRYBB2	-0.475085	0.2193	-0.62293	1e-06	-0.333424	0.1243	-0.495695	0.366
CSNK1D	-0.475085	0.2505	0.0426443	0.9995	-0.739848	0.0088	0.263034	0.8443
CSTF2	-0.650765	0.0127	0.0976108	0.9924	-0.454176	0.3705	0.189034	0.8899
CTAGE5	-0.847997	0.0107	0.0565835	0.9986	-0.124328	0.862	0.0285692	0.9859
CTGLF3	-0.659925	0.0763	0.201634	0.9841	-0.189034	0.8219	0.176323	0.944
CTSL	-0.516015	0.6264	0.555816	0.928	-0.739848	0.0592	0.411426	0.7808
CTSO	-0.739848	0.1822	0.575312	0.7824	-0.400538	0.3221	0.536053	0.7284
CXXC5	0.298658	0.4624	-0.163499	0.9863	0.992768	1e-06	0.214125	0.9417
CYB5R3	0.321928	0.4722	-0.0426443	0.9841	0.641546	0.1088	-0.0840643	0.9859
CYBA	0.400538	0.2806	-0.189034	0.9713	0.613532	0.2941	-0.400538	0.7853
CYBASC3	0.275007	0.5941	-0.214125	0.9841	0.773996	0.0568	-0.189034	0.8485
CYP1B1	0.0285692	0.9022	0.863938	0.0036	-0.545968	0.5953	0.910733	0.7146
CYP4F3	0.695994	0.2067	0.378512	0.5683	0.536053	0.5962	0.111031	0.9414
CYP51A1	-0.31034	0.5344	0.0565835	0.9987	-0.604071	0.0426	0.321928	0.5998
D4S234E	0.782409	0.4039		0.9903	-0.632268	0.1771	-0.575312	0.6328
DDX17	-1.02148	0.2322	-1.53107	0.0529	-0.495695	0.5391	-0.722466	0.6792
DIAPH2	-0.773996	0.0086	0.0976108	0.985	-0.163499	0.8015	0.400538	0.7089
DICER1	-0.704872	0.3557	0.378512	0.7747	-0.659925	0.2018	0.411426	0.8442
DNAJC4	0.0840643	0.7658	-0.0285692	0.9853	0.62293	0.0016	-0.111031	0.9153
DUSP2	1.40599	0.001	-0.678072	0.7647	0.189034	0.898	0.0703893	0.9926
DUSP6	-1.1375	0.2352	0.536053	0.9243	-0.422233	0.555	0.83996	0.826
ECHDC2	-0.650765	0.009	-0.111031	0.9409	-0.344828	0.5803	-0.0565835	0.9502
EDG6	0.432959	0.4141		0.9913	0.83996	0.1424	-0.485427	0.7082
EFHA1	-0.641546	0.1879	-0.0703893	0.9859	-0.0285692	0.9732	0.400538	0.7274
EHBP1L1	0.0840643	0.6851	-0.137504	0.9725	0.790772	0.0644	-0.298658	0.818
EIF2AK2	-0.879706	0.0519	-0.321928	0.9554	0.0143553	0.9266	0.298658	0.9369
EMILIN2	-0.238787	0.8521	0.495695	0.7891	-0.650765	0.0521	0.516015	0.8198
EPB41L3	-0.757023	0.1458	0.356144	0.7864	-0.545968	0.2405	0.83996	0.6328
EPIM	-0.782409	0.025	0.565597	0.8897	-0.356144	0.565	0.669027	0.2008
ERICH1	-0.790772	0.033	0.163499	0.9841	-0.378512	0.2385	0.516015	0.6277
ESAM	0.632268	0.2846	0.250962	0.9204	0.137504	0.742	0.176323	0.9006
FAM76B	-0.790772	0.0077	-0.176323	0.9823	-0.464668	0.2856	0.111031	0.9746
FBXO38	-0.678072	0.208	0.263034	0.9704	-0.443607	0.1102	-0.111031	0.9099
FKSG14	-0.782409	0.2876	-0.432959	0.4862	-0.389567	0.7414	0.333424	0.928
FLI1	-0.443607	0.5391	0.604071	0.4155	-0.613532	0.0862	0.526069	0.6555
FRG1	-0.687061	0.1362	0.31034	0.9384	-0.31034	0.3605	0.378512	0.8079
FUSIP1	0.189034	0.4681	-0.443607	0.4865	0.807355	0.0196	-0.298658	0.8754
GIMAP4	0.0703893	0.911	0.887525	0.2592	-0.189034	0.9078	0.176323	0.9967
GLTSCR1	-0.226509	0.7242	0.163499	0.9678	-0.641546	0.0022	0.0976108	0.9332
GNLY	-0.641546	0.4492	-0.238787	0.9913	-1.40599	0.2215	-1.35614	0.0037
GOLGA8B	-0.344828	0.5382	-0.443607	0.9243	-0.799087	0.2157	-0.367371	0.8919
GPBP1	-0.83996	0.045	0.250962	0.9779	-0.555816	0.4459	0.356144	0.8781
GPR162	-0.15056	0.9302	0.83996	0.0355	-0.189034	0.7943	0.695994	0.6839
GPX1	0.815575	0.0165	0.411426	0.9626	0.0565835	0.8993	0.0285692	0.9779
GVIN1	-0.678072	0.0385	0.400538	0.9554	0.443607	0.2561	0.111031	0.9817
HARSL	-0.641546	0.0978	0.275007	0.9814	-0.344828	0.5657	0.201634	0.9588
HAVCR2	-0.333424	0.6414	0.704872	0.2385	-0.575312	0.1169	0.344828	0.8896
HCA112	0.516015	0.5106	0.731183	0.8952	0.584963	0.0681	0.970854	0.1123
HCFC1R1	0.250962	0.6019	-0.0703893	0.9841	0.748461	0.0038	-0.0143553	0.9897
HEBP2	0.124328	0.8578	0.757023	0.3738	0.0426443	0.9669	0.847997	0.0635
HHEX	-0.641546	0.2832	0.356144	0.8952	-0.321928	0.6796	0.443607	0.7282
HIGD1A	-0.669027	0.258	0.367371	0.9025	-0.298658	0.6973	0.613532	0.6388
HIST2H3C	-0.632268	0.0053	0.176323	0.9554		0.9931	-0.0840643	0.99
HLA-DPB1	-0.85599	0.079	-0.378512	0.9023	-0.475085	0.6493	-0.298658	0.879
HLA-DQB1	0.895303	0.2534	-0.575312	0.7434	0.85599	0.1513	-0.765535	0.7446
HLA-F	0.137504	0.566		0.9882	0.226509	0.5882	-0.62293	0.2788
HMFN0839	-0.176323	0.7652	0.641546	0.019	0.124328	0.959	0.137504	0.932
HNMT		0.9424	0.594549	0.1701	0.176323	0.9094	0.641546	0.0003
HNRNPH3	-0.632268	0.0502	-0.0565835	0.9886	-0.321928	0.5882	0.505891	0.6498
HRK	-0.137504	0.6038	-0.632268	0.127	0.137504	0.6869	-0.226509	0.8982
HSPD1	-0.650765	0.1981	0.250962	0.9841	-0.31034	0.3223	0.344828	0.7766
IBTK	-0.659925	0.1655	0.189034	0.9824	-0.298658	0.6501	0.275007	0.8612
IDS	-0.526069	0.3924	-0.0285692	0.985	-0.613532	0.0243	0.189034	0.9077
IER3	2.24489	0.0018	-0.189034	0.9964	0.124328	0.9199	-0.124328	0.9897
IFIH1	-0.807355	0.0829	0.189034	0.9841	-0.344828	0.806	0.505891	0.7088
IFP38	-0.575312	0.3836	0.344828	0.8946	-0.659925	0.1348	0.378512	0.8697
IFT74	-0.695994	0.0802	0.286881	0.966	-0.333424	0.5515	0.214125	0.8816
IGLL1	0.238787	0.9803	-1.07724	0.1494	0.695994	0.007	-0.555816	0.748
IL12RB1	-0.111031	0.9392	0.286881	0.927	-0.613532	1e-06	0.0840643	0.965
IMPA2	0.536053	0.1288	0.659925	0.2138	0.0703893	0.9091	0.163499	0.8892
INSIG1	-0.286881	0.3892	0.201634	0.978	-0.903038	1e-06	0.344828	0.941
IRF3	0.111031	0.7594	-0.378512	0.7143	0.739848	0.0455	-0.333424	0.8235
ITGA4	-0.604071	0.0605	-0.0426443	0.9951	-0.765535	0.0497	0.137504	0.9762
ITGB1BP1	0.189034	0.6321	0.0703893	0.9979	0.83996	0.0288	0.31034	0.7087
ITGB7	0.0426443	0.8624	-0.632268	0.0985	0.298658	0.6816	-0.333424	0.6894
ITM2A	-0.722466	0.111	-0.495695	0.9445	-0.604071	0.0911	0.163499	0.9332
JMJD1C	-0.722466	0.2837	0.0703893	0.9987	-0.526069	0.2794	0.545968	0.6328
KCTD12	-2.3505	0.0137	-0.807355	0.0264	-0.807355	0.8623	-1.20789	0.6894
KIAA0528	-0.731183	0.0513	0.163499	0.9841	-0.650765	0.0094	0.15056	0.9602
KIAA1033	-0.704872	0.2608	0.389567	0.7999	-0.475085	0.4404	0.378512	0.8434
KIAA1267	-0.687061	0.2266	0.0426443	0.9988	-0.495695	0.3039	0.250962	0.8988
KIAA1370	-0.773996	0.2765	0.0285692	0.9994	-0.31034	0.7186	0.189034	0.9355
KIAA1731	-0.678072	0.0936	0.0426443	0.9997	-0.443607	0.3514	0.0143553	0.9954
KPNA3	-0.62293	0.0318	0.226509	0.9777	-0.137504	0.9125	0.411426	0.7421
LAMP2	-0.286881	0.2833	0.321928	0.0264	-0.432959	0.2249	0.695994	0.1833
LCN2	0.757023	0.3068	0.807355	0.1656	0.275007	0.9215	-0.163499	0.9976
LCOR	-0.782409	0.1376	0.0143553	0.9997	-0.565597	0.1375	0.0285692	0.9817
LGALS3	-0.678072	0.67	0.505891	0.7033	-1	0.0368	0.632268	0.8592
LILRB3	-0.250962	0.8475	1.05658	0.0375	-0.584963	0.3126	0.584963	0.8514
LIPA	-0.704872	0.0032	0.536053	0.7511	-0.214125	0.8073	0.918386	0.6024
LMNA	-0.111031	0.7277	-0.389567	0.1239	-0.678072	1e-06	-0.400538	0.4878
LOC401357	0.695994	0.0908	0.286881	0.9826	0.443607	0.1558	0.176323	0.8977
LTBP4	0.650765	0.3068	-0.31034	0.8793	0.659925	0.06	-0.321928	0.9289
MAFB	-0.454176	0.7201	-0.0976108	0.9958	-1.12433	0.0572	0.790772	0.6087
MAN2A1	-0.687061	0.0702	0.0976108	0.8625	-0.344828	0.4329	-0.111031	0.7921
MAP4K1	0.321928	0.319	-0.536053	0.314	0.659925	0.0713	-0.238787	0.8203
MBNL1	-1.07724	0.0357	0.238787	0.978	-0.389567	0.5998	0.432959	0.6323
MED25	0.137504	0.7592	-0.367371	0.7265	0.704872	0.0227	-0.137504	0.9553
MEGF9	0.0703893	0.876	0.584963	0.0624	-0.214125	0.6937	0.678072	0.0086
MEIS3P1	-0.189034	0.7335	0.124328	0.9824	-0.604071	0.0659	0.163499	0.8554
METAP2	-0.62293	0.0861	0.250962	0.9825	-0.226509	0.7705	0.545968	0.6506
MGST1	0.214125	0.7473	0.659925	0.0135		0.9707	0.321928	0.7096
MORC3	-0.604071	0.0769	0.137504	0.9841	-0.31034	0.5771	0.0976108	0.9769
MOSPD2	-0.286881	0.6549	0.799087	0.0791	0.238787	0.3933	0.0143553	0.9969
MS4A4A	-0.687061	0.2471	0.378512	0.3056	-0.163499	0.6535	0.250962	0.8964
MS4A6A	0.464668	0.4271	1.50589	0.0001	0.545968	0.5865	0.678072	0.8173
MTSS1	-0.722466	0.2594	0.286881	0.9841	-0.545968	0.1978	0.0285692	0.9915
MXD3	0.286881	0.4685		0.9892	0.687061	0.0133	-0.0565835	0.9837
MYC	-0.475085	0.4908	0.378512	0.9779	-0.704872	0.1743	0.516015	0.8754
NAPRT1	-0.356144	0.9104	0.650765	0.5082	-0.978196	0.0332	-0.0565835	0.9947
NBPF20	-0.15056	0.9399	-0.124328	0.9557	0.807355	0.2293	-0.15056	0.893
NCOA3	-0.757023	0.274	0.0703893	0.9997	-0.344828	0.6447	0.137504	0.9755
NELF	-0.632268	0.0379	0.0976108	0.9994	-0.739848	0.182	-0.124328	0.9744
NFE2	0.214125	0.8666	1.12433	0.0985	-0.594549	0.1126	0.31034	0.9693
NFE2L2	-0.485427	0.2354		0.9994	-0.0143553	0.9213	0.669027	0.2948
NFKB2	0.238787	0.6769	-0.389567	0.917	0.739848	0.0023	-0.0565835	0.986
NFX1	-0.678072	0.0875	0.298658	0.9841	-0.189034	0.8499	0.367371	0.8408
NINJ1	0.956057	0.0083		0.9932	0.298658	0.9844	0.201634	0.9084
NNT	-0.62293	0.0168	0.226509	0.9713	-0.344828	0.5493	0.432959	0.6894
OLFM4	0.632268	0.2027	0.516015	0.8291	-0.201634	0.6666	-0.0285692	0.9922
OSBPL7	0.0143553	0.8611	-0.526069	0.5076	0.739848	0.0266	-0.263034	0.8904
PABPC3	-0.545968	0.3745	-0.454176	0.8904	-0.925999	0.1074	-0.111031	0.9896
PADI4	0.678072	0.1808	1.42223	0.0258	-0.356144	0.5174	0.799087	0.748
PAG1	-0.650765	0.1947	-0.238787	0.8923	-0.475085	0.0144	0.189034	0.9359
PAPD4	-0.613532	0.0182	0.201634	0.9713	-0.389567	0.4139	0.176323	0.9693
PAPOLA	-0.632268	0.2221	0.389567	0.8759	-0.594549	0.1313	0.475085	0.7149
PARP9	-0.62293	0.1292	0.286881	0.9292	-0.411426	0.8619	0.422233	0.8778
PARVB	0.799087	0.0081	0.526069	0.7533	0.62293	0.0876	0.0143553	0.9865
PASK	0.85599	0.0469	0.333424	0.9086	0.565597	0.1861	-0.0976108	0.9906
PCID1	-0.669027	0.4246	0.485427	0.85	-0.678072	0.1634	0.641546	0.7808
PCM1	-0.748461	0.076	0.111031	0.9979	-0.321928	0.5125	0.226509	0.9264
PDPK1	-0.669027	0.068	-0.111031	0.6239	0.111031	0.2776	0.432959	0.5182
PFKFB3	1.08406	0.0819	-0.659925	0.9068	0.189034	0.9799	-0.163499	0.9077
PFKL	0.31034	0.5746	-0.238787	0.8507	0.659925	0.0134	-0.189034	0.9044
PGLS	0.238787	0.5391	0.0143553	0.9925	0.62293	0.0431	-0.0565835	0.9791
PHGDHL1	-0.189034	0.8332	0.443607	0.5157	-0.678072	0.0019	0.356144	0.8107
PIK3AP1	-0.333424	0.8543	0.516015	0.85	-0.748461	0.1447	0.536053	0.7626
PJA2	-0.731183	0.0322	0.176323	0.9823	-0.250962	0.5445	0.226509	0.8873
PKN1	0.0840643	0.6369	-0.137504	0.019	0.659925	0.1845	-0.400538	0.8346
PLA2G4C	-0.863938	0.1356	-0.378512	0.9403	-0.432959	0.5944	-0.189034	0.8671
PLA2G7	0.378512	0.5024	0.659925	0.296	0.31034	0.8152	0.695994	0.0103
PLCXD1	-0.176323	0.9159	-0.650765	0.8658	0.807355	0.1302	0.485427	0.7379
PLD3	-0.545968	0.5405	0.400538	0.8471	-0.83996	0.0371	0.475085	0.9488
PLOD1	-0.238787	0.8211	0.0976108	0.9975	-0.678072	0.0164	-0.250962	0.8592
PNKD	0.356144	0.4577	0.823749	0.137	0.613532	0.1044	0.454176	0.8064
PON2	-0.739848	0.0013	0.176323	0.9246	-0.275007	0.4136	-0.0703893	0.9588
PPCS	-0.650765	0.1669	0.356144	0.9564	-0.15056	0.9098	0.516015	0.6875
PPFIBP2	-0.344828	0.2753	0.389567	0.648	0.0143553	0.9792	0.659925	0.0603
PPM1F	-0.0703893	0.9977	0.495695	0.741	-0.687061	0.0798	0.111031	0.9803
PPP1R14B	0.286881	0.4188	-0.0703893	0.9841	0.704872	0.0512	0.124328	0.9946
PPT1	-0.565597	0.3933	0.713696	0.2812	-0.189034	0.7306	0.704872	0.6498
PRMT2	0.238787	0.6545	-0.0703893	0.9952	0.124328	0.7285	-0.632268	0.1636
PROS1	0.722466	0.2391	0.422233	0.8126	-0.201634	0.7674	0.250962	0.8644
PSCDBP	-0.565597	0.3164	0.0565835	0.9996	-0.933573	1e-06	-0.275007	0.8831
PSMG4	0.62293	0.0791	0.0703893	0.9913	0.565597	0.0762	0.214125	0.9351
PTPN22	-0.823749	0.214	-0.15056	0.9841	-0.263034	0.6754	0.263034	0.8726
PYGL	0.201634	0.7083	0.695994	0.0878	-0.111031	0.8241	0.565597	0.3441
RAB10	-0.62293	0.276	0.526069	0.6131	-0.526069	0.0654	0.378512	0.7146
RABAC1	0.411426	0.2615	-0.238787	0.9113	0.613532	0.1646	-0.286881	0.8654
RAD21	-0.757023	0.4357	0.176323	0.9992	-0.847997	0.0699	0.454176	0.8252
RALY	0.250962	0.5113	-0.201634	0.9554	0.695994	0.0632	-0.443607	0.8014
RANGNRF	-0.475085	0.334	0.31034	0.8487	-0.641546	0.0535	0.0976108	0.9352
RAP1B	-0.799087	0.2026	0.137504	0.6899	-0.659925	0.0782	0.0703893	0.886
RAP1BL	-0.389567	0.6058	0.333424	0.9143	-0.847997	0.0326	0.333424	0.982
RDH5	-0.356144	0.4123	-0.0285692	0.985	-0.641546	0.0096	-0.15056	0.9859
RGS18	-0.367371	0.753	1.09761	0.1812	-0.411426	0.5192	0.475085	0.8693
RIPK5	-0.799087	0.1938	-0.238787	0.9554	-0.713696	0.0753	-0.0703893	0.9228
RNASE2	0.250962	0.6336	0.765535	0.2453	0.0703893	0.98	0.807355	0.4891
RNPC3	-0.704872	0.112	0.356144	0.906	-0.411426	0.567	0.485427	0.7626
RNU35	-0.137504	0.3657	-0.62293	0.0286	-0.286881	0.3636	-0.367371	0.5672
RPS23	1.50589	0.0016	0.613532	0.6127	0.669027	0.3287	0.807355	0.6944
RSPRY1	-0.62293	0.0577	0.176323	0.9684	-0.0285692	0.9861	0.0285692	0.9998
RYK	-0.584963	0.215	-0.0840643	0.9763	-0.695994	0.043	0.226509	0.8226
S100P	0.757023	1e-06	0.505891	0.6265	0.687061	0.7754	0.0426443	0.9587
SAMD9	-0.641546	0.2384	0.214125	0.9768	-0.201634	0.9097	0.250962	0.9045
SAMSN1	-0.464668	0.6373	-0.0565835	0.9903	-0.659925	0.1034	0.124328	0.9586
SCML1	-0.604071	0.0165	0.201634	0.9633	-0.189034	0.8427	0.411426	0.6563
SCYL2	-0.613532	0.1559	0.238787	0.9685	-0.432959	0.1374	0.367371	0.7769
SEPX1	0.62293	0.1641	0.516015	0.7298	0.422233	0.6948	0.0976108	0.9939
SERPINE2	-0.475085	0.1146	-0.201634	0.9554	-0.722466	0.0284	0.286881	0.9095
SF1	-0.895303	0.1633	-0.454176	0.1961	0.201634	0.8057	-0.807355	0.2008
SF3B4	0.111031	0.6952	-0.214125	0.9594	0.879706	0.014	0.0426443	0.9976
SFRS12	-0.613532	0.1146	0.15056	0.9824	-0.443607	0.3763	0.333424	0.7884
SH3YL1	-0.594549	0.4642	0.575312	0.6502	-0.722466	0.1793	0.613532	0.7875
SLA	-0.650765	0.1198	0.704872	0.5076	-0.378512	0.2748	0.389567	0.9081
SLC25A19	-0.495695	0.1322	0.344828	0.9476	-0.678072	0.0374	0.0565835	0.9984
SLC30A7	-0.641546	0.094	0.15056	0.9739	-0.0840643	0.9348	0.137504	0.9273
SLC35A1	-0.62293	0.0404	0.575312	0.4865	-0.400538	0.3758	0.367371	0.7293
SLC39A8	-0.641546	0.076	0.0143553	0.9997	-0.454176	0.4794	-0.286881	0.9282
SLC7A6	-0.641546	0.0391	0.214125	0.9825	-0.321928	0.5099	0.189034	0.9246
SMARCA5	-0.613532	0.0931	0.298658	0.9626	-0.189034	0.8366	0.333424	0.8693
SMARCB1	0.333424	0.537	-0.137504	0.9823	1.18269	0.0256	0.0143553	0.9984
SNAPC4	-0.62293	0.0688	0.0840643	0.9987	-0.555816	0.1225	-0.0143553	0.9992
SNCA	0.641546	0.2355	0.650765	0.4898	-0.201634	0.7306	0.505891	0.7146
SNORD11	-0.713696	0.2232	-0.432959	0.8738	-0.111031	0.9735	0.15056	0.8954
SNORD31	-0.765535	0.1799	-0.0143553	0.9869	-0.687061	0.1493	-0.0143553	0.987
SNRP70	0.111031	0.749	-0.495695	0.8421	0.695994	0.0324	-0.575312	0.7637
SNX10	-0.344828	0.647	0.286881	0.8738	-0.250962	0.696	0.815575	0.0072
SNX6	-0.0285692	0.9665	-0.0703893	0.9284	-0.678072	0.0012	-0.15056	0.834
SOCS2	-0.731183	0.2322	0.0565835	0.9841	-0.378512	0.0005	0.344828	0.9488
SOCS3	1.11103	0.0211	-0.411426	0.9554	0.0840643	0.941	-0.321928	0.8514
SOS1	-0.594549	0.1983	-0.594549	0.4821	-0.62293	0.0292	-0.831877	1e-06
SRM	0.356144	0.2938	-0.137504	0.9667	0.62293	0.0492	-0.0840643	0.9837
SS18	-0.815575	0.0617	-0.15056	0.6092	-0.298658	0.7833	0.389567	0.7913
SVIL	0.298658	0.5031	-0.0840643	0.981	0.748461	0.0905	-0.464668	0.6824
SYNJ1	-0.748461	0.0935	0.344828	0.8759	-0.356144	0.4125	0.298658	0.863
TANK	-0.669027	0.2754	0.214125	0.9826	-0.411426	0.4337	0.226509	0.8892
TBC1D10C	-0.0143553	0.8517	-0.344828	0.8608	0.650765	0.0198	-0.226509	0.8662
TBCD	-0.189034	0.8123	-0.189034	0.9554	0.189034	0.7536	-0.641546	0.1837
TFG	-1.11103	0.0035	0.250962	0.9904	-0.263034	0.753	0.238787	0.9784
TIA1	-0.604071	0.0746	0.31034	0.9724	-0.15056	0.754	0.367371	0.893
TICAM1	0.687061	0.0003	0.111031	0.9841	0.0143553	0.9626	0.321928	0.7003
TLR5	-0.0703893	0.9507	0.604071	0.296	0.0703893	0.9803	0.286881	0.6328
TMEM14C	-0.536053	0.2747	-0.124328	0.9554	-0.823749	1e-06	-0.475085	0.0416
TMEM170B	-0.678072	0.3644	0.613532	0.3361	-0.687061	0.088	0.584963	0.7286
TMEM8	0.632268	0.0985	0.137504	0.9841	0.678072	0.096	-0.0426443	0.987
TNFRSF13B	0.411426	0.6608	-0.189034	0.9377	0.799087	0.0671	-0.214125	0.8958
TNFRSF13C	0.201634	0.7277	-0.163499	0.9826	0.815575	1e-06	0.0976108	0.969
TRAPPC1	0.356144	0.3982	-0.0426443	0.9869	0.765535	0.004	0.111031	0.9743
TREML1	0.713696	0.2219	0.333424	0.85	0.0143553	0.9934	-0.124328	0.9553
TSC22D1	-0.443607	0.6119	0.454176	0.6258	-0.799087	0.0939	0.214125	0.95
TSPAN32	-0.613532	0.0711	-0.400538	0.1496	-0.485427	0.1842	-0.584963	0.1723
TST	0.0143553	0.9522	0.739848	0.0523	-0.687061	0.1234	0.411426	0.8996
TTC14	-0.669027	0.0015	0.163499	0.9826	0.0703893	0.9544	0.0840643	0.9587
TUBD1	-0.687061	0.2251	0.432959	0.9014	-0.536053	0.3222	0.275007	0.8919
TXNDC10	-0.722466	0.0034	0.31034	0.9672	-0.333424	0.6633	0.176323	0.961
TXNDC5	-0.0426443	0.9665	-0.903038	0.0035	0.163499	0.8902	-0.536053	0.8226
UBE1C	-0.604071	0.1651	0.298658	0.9224	-0.545968	0.3263	0.238787	0.9448
UBE4A	-0.687061	0.127	0.238787	0.9771	-0.250962	0.6897	0.367371	0.8238
UBXD2	-0.604071	0.1951	0.0976108	0.9859	-0.189034	0.6607	0.263034	0.8434
UNC13D	0.389567	0.4796	-0.0426443	0.9841	0.704872	0.0307	-0.400538	0.7933
UPF2	-0.584963	0.1616	-0.263034	0.6445	0.739848	0.0031	0.214125	0.893
USP48	-0.650765	0.0067	0.214125	0.9824	0.176323	0.5374	0.124328	0.9517
VAV3	-1.16993	0.5703	0.275007	0.982	-0.83996	0.148	-0.748461	0.8612
VNN2	0.0143553	0.927	0.722466	1e-06	0.321928	0.5381	0.613532	0.3074
VPS36	-0.823749	0.0536	0.250962	0.9672	-0.344828	0.601	0.31034	0.8492
WASH5P	-0.0565835	0.9842	-0.31034	0.4847	0.321928	0.2568	-0.62293	0.2179
WDSUB1	-0.669027	0.1138	0.0285692	0.9975	-0.454176	0.3499	0.422233	0.8169
WRNIP1	-0.807355	0.0647	0.15056	0.9913	-0.137504	0.9223	0.526069	0.7185
WSB1	-0.879706	0.0006	0.641546	0.6895	-0.298658	0.6215	0.594549	0.826
XAB2	0.201634	0.6271	-0.454176	0.6056	0.970854	0.0019	-0.0143553	0.99
XPO4	-0.613532	0.0996	0.189034	0.9824	-0.389567	0.3825	0.201634	0.9098
YPEL2	-0.201634	0.5245	0.0840643	0.985	-0.641546	0.0022	0.137504	0.9877
ZAP70	0.0285692	0.7992	-0.411426	0.8952	0.641546	0.116	-0.669027	0.5587
ZBTB11	-0.678072	0.1872	0.321928	0.938	-0.505891	0.3722	0.250962	0.8887
ZC3H12A	0.632268	0.1983	-0.641546	0.85	0.669027	0.4027	-0.0426443	0.9805
ZC3HC1	-0.632268	0.0368	0.263034	0.9724	-0.367371	0.3076	0.137504	0.9513
ZDHHC11	0.0840643	0.9338	-0.713696	0.0047	-0.333424	0.676	-0.831877	0.5705
ZFPM1	0.0976108	0.7432	-0.263034	0.8952	0.831877	0.0883	-0.226509	0.9513
ZNF198	-0.604071	0.015	0.0426443	0.997	-0.238787	0.7024	0.333424	0.7012
ZNF212	-0.641546	0.0078	-0.0143553	0.9841	-0.263034	0.6868	0.0840643	0.9788
ZNF467	-0.15056	0.9653	0.863938	0.0955	-0.669027	0.1692	0.584963	0.8442
ZNF573	-0.782409	0.0445	0.137504	0.985	-0.214125	0.8075	0.176323	0.8984
ZNF586	-0.31034	0.5016	-0.15056	0.9754	-0.604071	1e-06	-0.0143553	0.9817
ZNF679	-0.678072	0.1106	-0.0565835	0.9903	-0.286881	0.8013	0.356144	0.8474
ZNF683	-0.226509	0.8407	-0.847997	0.9787	-0.0565835	0.9836	-1.47508	0.0247
ZSWIM6	-0.650765	0.0633	0.226509	0.8881	-0.275007	0.5769	0.378512	0.7717

## Sheet: Figure 3A_Biological Processes
	entity	name	goId (WF BL vs. WF AB)	countDE (WF BL vs. WF AB)	countAll (WF BL vs. WF AB)	pv_elim (WF BL vs. WF AB)	goId (WM BL vs. WM AB)	countDE (WM BL vs. WM AB)	countAll (WM BL vs. WM AB)	pv_elim (WM BL vs. WM AB)	goId (AAM BL vs. AAM AB)	countDE (AAM BL vs. AAM AB)	countAll (AAM BL vs. AAM AB)	pv_elim (AAM BL vs. AAM AB)	goId (AAF BL vs. AAF AB)	countDE (AAF BL vs. AAF AB)	countAll (AAF BL vs. AAF AB)	pv_elim (AAF BL vs. AAF AB)
	212850	activation of immune response	GO:0002253	4	144	0.0399					GO:0002253	11	144	0.4102	GO:0002253	46	144	0.43834
	212819	activation of innate immune response	GO:0002218	2	83	0.2066					GO:0002218	7	83	0.868	GO:0002218	26	83	0.5205
	212847	adaptive immune response	GO:0002250	2	79	0.1561					GO:0002250	6	79	0.6225	GO:0002250	26	79	0.40032
	217364	adult locomotory behavior									GO:0008344	2	8	0.0348	GO:0008344	2	8	0.76531
	231317	amide transport	GO:0042886	4	394	1					GO:0042886	19	394	0.5317	GO:0042886	136	394	0.12331
	223290	antigen processing and presentation	GO:0019882	2	57	0.1432					GO:0019882	7	57	0.0053	GO:0019882	20	57	0.29708
	237483	antigen receptor-mediated signaling pathway	GO:0050851	2	55	0.1286					GO:0050851	2	55	0.6286	GO:0050851	20	55	0.2355
	231651	apoptotic cell clearance	GO:0043277	1	14	1					GO:0043277	1	14	0.4209	GO:0043277	2	14	0.96027
	222904	aromatic compound biosynthetic process	GO:0019438	2	766	0.9152					GO:0019438	25	766	0.8523	GO:0019438	262	766	0.13128
	217375	asymmetric cell division									GO:0008356	2	3	0.0743	GO:0008356	1	3	0.67239
	239347	asymmetric neuroblast division									GO:0055059	1	1	1	GO:0055059	1	1	0.31052
	246479	asymmetric stem cell division									GO:0098722	1	1	1	GO:0098722	1	1	0.31052
	231458	ATP-dependent chromatin remodeling									GO:0043044	1	13	0.3978	GO:0043044	9	13	0.00513
	229094	autocrine signaling	GO:0035425	1	2	0.0062
	216510	autophagy									GO:0006914	2	125	0.9573	GO:0006914	49	125	0.5829
	230664	B cell activation									GO:0042113	2	48	0.5536	GO:0042113	24	48	0.30405
	224210	B cell differentiation									GO:0030183	2	25	0.247	GO:0030183	14	25	0.00814
	223168	B cell mediated immunity	GO:0019724	1	22	1					GO:0019724	3	22	1	GO:0019724	7	22	0.54927
	237484	B cell receptor signaling pathway	GO:0050853	1	12	1					GO:0050853	1	12	0.3738	GO:0050853	5	12	0.30433
	222946	beta-alanine biosynthetic process									GO:0019483	1	1	0.0382	GO:0019483	1	1	0.31052
	212443	blastocyst development									GO:0001824	3	20	0.0385	GO:0001824	8	20	0.26022
	243903	blood microparticle formation									GO:0072564	1	1	1	GO:0072564	1	1	0.31052
	236492	branching morphogenesis of a nerve									GO:0048755	1	1	1	GO:0048755	1	1	0.31052
	240983	calcium activated galactosylceramide scrambling	GO:0061591	1	2	0.0062
	240982	calcium activated phosphatidylcholine scrambling	GO:0061590	1	2	0.0062
	240981	calcium activated phosphatidylserine scrambling	GO:0061589	1	2	0.0062
	240980	calcium activated phospholipid scrambling	GO:0061588	1	2	1
	246035	calcium ion transmembrane import into cytosol	GO:0097553	1	19	0.0579					GO:0097553	3	19	1	GO:0097553	6	19	0.5664
	239813	calcium ion transport into cytosol	GO:0060402	1	21	0.0638					GO:0060402	3	21	1	GO:0060402	6	21	0.67654
	217105	calcium-dependent cell-cell adhesion via plasma membrane cell adhesion molecules													GO:0016339	3	3	0.02987
	249659	carbohydrate derivative catabolic process									GO:1901136	4	31	0.2972	GO:1901136	8	31	0.7943
	239448	cardiac muscle cell proliferation													GO:0060038	3	3	0.02987
	212394	cell activation	GO:0001775	2	293	0.2309					GO:0001775	18	293	0.9669	GO:0001775	98	293	0.73725
	212861	cell activation involved in immune response	GO:0002263	2	176	0.1007					GO:0002263	15	176	0.4759	GO:0002263	59	176	0.4979
	212224	cell growth	GO:0016049	1	87	0.2415					GO:0016049	7	87	1	GO:0016049	25	87	0.71983
	217132	cell recognition	GO:0008037	1	15	1					GO:0008037	3	15	0.0176	GO:0008037	6	15	0.30961
	213351	cell surface pattern recognition receptor signaling pathway	GO:0002752	1	1	0.0031
	216354	cellular aromatic compound metabolic process	GO:0006725	2	1125	0.9809					GO:0006725	36	1125	0.9781	GO:0006725	371	1124	0.37667
	238166	cellular localization	GO:0051641	2	546	0.8079					GO:0051641	27	546	0.4292	GO:0051641	199	546	0.2072
	242130	cellular macromolecule localization	GO:0070727	1	351	1					GO:0070727	14	351	0.6738	GO:0070727	127	351	0.29328
	228317	cellular protein localization	GO:0034613	1	348	1					GO:0034613	14	348	0.6616	GO:0034613	125	348	0.34313
	252706	cellular response to angiotensin													GO:1904385	4	5	0.03481
	242622	cellular response to bacterial lipopeptide									GO:0071221	2	2	1	GO:0071221	2	2	0.09635
	242621	cellular response to bacterial lipoprotein									GO:0071220	2	2	1	GO:0071220	2	2	0.09635
	242617	cellular response to biotic stimulus	GO:0071216	1	43	0.1267					GO:0071216	6	43	1	GO:0071216	19	43	0.04655
	242673	cellular response to cadmium ion					GO:0071276	1	6	0.0021					GO:0071276	2	6	0.60248
	243119	cellular response to diacyl bacterial lipopeptide									GO:0071726	1	1	0.0382	GO:0071726	1	1	0.31052
	229352	cellular response to drug	GO:0035690	2	71	0.0193					GO:0035690	2	71	0.7631	GO:0035690	22	71	0.55034
	242893	cellular response to endogenous stimulus									GO:0071495	10	231	0.6148	GO:0071495	90	231	0.14637
	242762	cellular response to epidermal growth factor stimulus													GO:0071364	5	6	0.01276
	226603	cellular response to hormone stimulus									GO:0032870	7	125	0.198	GO:0032870	50	125	0.52987
	242843	cellular response to hydroperoxide									GO:0071447	2	5	0.0134	GO:0071447	2	5	0.49341
	242641	cellular response to inorganic substance	GO:0071241	1	29	1	GO:0071241	1	29	1					GO:0071241	9	29	0.5709
	226602	cellular response to insulin stimulus									GO:0032869	4	50	0.1214	GO:0032869	22	50	0.03537
	229126	cellular response to interferon-beta	GO:0035458	1	7	0.0217									GO:0035458	1	7	0.92618
	242743	cellular response to interferon-gamma	GO:0071346	1	33	0.0986					GO:0071346	5	33	0.0309	GO:0071346	12	33	0.61469
	242746	cellular response to interleukin-12													GO:0071349	10	15	0.3089
	242623	cellular response to lipopolysaccharide	GO:0071222	1	38	0.1128					GO:0071222	5	38	0.0136	GO:0071222	16	38	0.09783
	242802	cellular response to lipoprotein particle stimulus	GO:0071402	1	5	1					GO:0071402	1	5	1	GO:0071402	3	5	0.1771
	242804	cellular response to low-density lipoprotein particle stimulus									GO:0071404	1	1	1	GO:0071404	1	1	0.31052
	242683	cellular response to magnesium ion	GO:0071286	1	1	0.0031
	242648	cellular response to metal ion	GO:0071248	1	25	1	GO:0071248	1	25	1					GO:0071248	9	25	0.36563
	242620	cellular response to molecule of bacterial origin	GO:0071219	1	39	0.1156					GO:0071219	6	39	1	GO:0071219	17	39	0.06586
	242815	cellular response to organonitrogen compound									GO:0071417	6	119	0.3011	GO:0071417	46	119	0.54441
	220178	cellular response to oxidised low-density lipoprotein particle stimulus	GO:0140052	1	4	0.0124					GO:0140052	1	4	0.1443	GO:0140052	2	4	0.36689
	250133	cellular response to peptide									GO:1901653	6	82	0.0907	GO:1901653	35	82	0.50636
	242773	cellular response to peptide hormone stimulus									GO:0071375	5	66	0.1052	GO:0071375	29	66	0.76475
	243120	cellular response to triacyl bacterial lipopeptide									GO:0071727	1	1	0.0382	GO:0071727	1	1	0.31052
	242691	cellular response to zinc ion					GO:0071294	1	3	0.001					GO:0071294	1	3	0.67239
	244945	cellular sphingolipid homeostasis									GO:0090156	1	1	0.0382	GO:0090156	1	1	0.31052
	238167	centrosome localization													GO:0051642	3	3	0.02987
	223693	cerebral cortex cell migration									GO:0021795	2	9	1	GO:0021795	2	9	0.8225
	223697	cerebral cortex radially oriented cell migration									GO:0021799	2	7	0.0268	GO:0021799	1	7	0.92618
	229574	chemokine (C-C motif) ligand 2 secretion	GO:0035926	1	3	0.0093					GO:0035926	1	3	0.1103	GO:0035926	1	3	0.67239
	243004	chemokine (C-C motif) ligand 5 production	GO:0071609	1	2	1					GO:0071609	1	2	0.0749
	243906	chemokine (C-X-C motif) ligand 2 production	GO:0072567	1	3	1					GO:0072567	1	3	0.1103	GO:0072567	1	3	0.67239
	226353	chemokine production	GO:0032602	1	15	1					GO:0032602	2	15	0.4181	GO:0032602	5	15	0.52065
	244985	chemokine secretion	GO:0090195	1	5	1					GO:0090195	1	5	0.177	GO:0090195	1	5	0.84443
	216432	chloride transport	GO:0006821	1	13	1									GO:0006821	3	13	0.82017
	227069	cholesterol efflux													GO:0033344	6	9	0.0298
	224311	cholesterol transport									GO:0030301	1	17	0.485	GO:0030301	10	17	0.49037
	216027	chromatin organization									GO:0006325	5	155	0.8455	GO:0006325	58	155	0.61355
	237873	chromosome movement towards spindle pole									GO:0051305	1	1	1
	220574	CMP-N-acetylneuraminate transmembrane transport									GO:0015782	1	1	0.0382
	220658	cofactor transport									GO:0051181	2	9	0.2658	GO:0051181	3	9	0.56517
	214081	complement activation	GO:0006956	1	12	1					GO:0006956	1	12	0.3738	GO:0006956	3	12	0.77214
	212484	complement activation, lectin pathway	GO:0001867	1	2	0.0062									GO:0001867	1	2	0.5247
	230032	conversion of ds siRNA to ss siRNA									GO:0036404	1	1	1	GO:0036404	1	1	0.31052
	226896	conversion of ds siRNA to ss siRNA involved in RNA interference									GO:0033168	1	1	0.0382	GO:0033168	1	1	0.31052
	244904	COPII-coated vesicle budding									GO:0090114	1	19	0.5238	GO:0090114	10	19	0.04048
	251933	cornified envelope assembly									GO:1903575	1	1	0.0382	GO:1903575	1	1	0.31052
	225746	corticosteroid receptor signaling pathway													GO:0031958	3	3	0.02987
	238005	corticotropin secretion									GO:0051458	1	1	1	GO:0051458	1	1	0.31052
	218308	cyanate catabolic process									GO:0009440	1	1	0.0382	GO:0009440	1	1	0.31052
	218307	cyanate metabolic process									GO:0009439	1	1	1	GO:0009439	1	1	0.31052
	230645	cytokine biosynthetic process									GO:0042089	3	19	0.1467	GO:0042089	5	19	0.75102
	230660	cytokine metabolic process									GO:0042107	3	19	0.1467	GO:0042107	5	19	0.75102
	212435	cytokine production	GO:0001816	3	155	1					GO:0001816	12	155	0.675	GO:0001816	49	155	0.72301
	237319	cytokine secretion	GO:0050663	3	50	1					GO:0050663	7	50	0.146	GO:0050663	16	50	0.49564
	216580	cytoskeletal anchoring at plasma membrane									GO:0007016	1	1	0.0382	GO:0007016	1	1	0.31052
	214070	defense response	GO:0006952	5	292	1					GO:0006952	20	292	0.4965	GO:0006952	84	292	0.93711
	246303	defense response to other organism	GO:0098542	1	84	1					GO:0098542	7	84	0.0393	GO:0098542	22	84	0.86447
	213066	dendritic cell antigen processing and presentation	GO:0002468	1	3	1
	234132	deoxyribonucleoside catabolic process									GO:0046121	1	1	1	GO:0046121	1	1	0.31052
	218013	deoxyribonucleoside metabolic process									GO:0009120	1	1	1	GO:0009120	1	1	0.31052
	241753	detection of bacterial lipopeptide									GO:0070340	1	1	1	GO:0070340	1	1	0.31052
	230991	detection of bacterial lipoprotein									GO:0042494	1	1	1	GO:0042494	1	1	0.31052
	230992	detection of triacyl bacterial lipopeptide									GO:0042495	1	1	0.0382	GO:0042495	1	1	0.31052
	218422	detection of virus									GO:0009597	1	1	0.0382	GO:0009597	1	1	0.31052
	228837	embryonic hemopoiesis													GO:0035162	3	3	1
	219034	endomembrane system organization	GO:0010256	1	87	1					GO:0010256	9	87	0.6081	GO:0010256	35	87	0.17655
	243175	endoplasmic reticulum tubular network organization									GO:0071786	2	8	0.0348	GO:0071786	5	8	0.06628
	220926	endosomal transport									GO:0016197	5	46	0.0883	GO:0016197	18	46	0.15092
	216592	endosome organization									GO:0007032	4	22	0.0427	GO:0007032	11	22	0.04854
	242998	endothelial cell-cell adhesion									GO:0071603	1	1	0.0382	GO:0071603	1	1	0.31052
	212454	epithelial to mesenchymal transition									GO:0001837	3	21	0.3693	GO:0001837	6	21	0.67654
	216491	ER to Golgi vesicle-mediated transport									GO:0006888	3	49	0.2873	GO:0006888	24	49	0.04989
	230260	ERBB signaling pathway									GO:0038127	1	37	1	GO:0038127	18	37	0.0182
	230262	ERBB3 signaling pathway									GO:0038129	1	1	1	GO:0038129	1	1	0.31052
	237812	establishment of localization	GO:0051234	6	955	0.7928					GO:0051234	46	955	0.8801	GO:0051234	314	955	0.75115
	238175	establishment of localization in cell	GO:0051649	1	429	0.7662					GO:0051649	23	429	0.2377	GO:0051649	149	429	0.40857
	233299	establishment of neuroblast polarity									GO:0045200	1	1	0.0382	GO:0045200	1	1	0.31052
	233286	establishment of protein localization	GO:0045184	4	409	1					GO:0045184	19	409	0.499	GO:0045184	141	409	0.16363
	241624	establishment of protein localization to chromosome													GO:0070199	4	5	0.52371
	241625	establishment of protein localization to telomere													GO:0070200	4	4	0.30981
	237814	establishment of RNA localization									GO:0051236	2	58	0.6576	GO:0051236	26	58	0.0949
	233295	establishment or maintenance of neuroblast polarity									GO:0045196	1	1	1	GO:0045196	1	1	0.31052
	216663	exocytic process									GO:0140029	2	17	0.1355	GO:0140029	9	17	0.2444
	216490	exocytosis	GO:0006887	2	205	0.1303					GO:0006887	15	205	0.7443	GO:0006887	67	205	0.43902
	250062	fatty acid derivative biosynthetic process									GO:1901570	1	20	0.5422	GO:1901570	12	20	0.24249
	250060	fatty acid derivative metabolic process									GO:1901568	2	29	0.6623	GO:1901568	16	29	0.13998
	234835	fatty-acyl-CoA biosynthetic process									GO:0046949	1	9	0.2959	GO:0046949	8	9	0.22746
[truncated: 563 more rows]

## Sheet: Figure 3A_Molecular Function
entity	name	goId (WF BL vs. WF AB)	countDE (WF BL vs. WF AB)	countAll (WF BL vs. WF AB)	pv_elim (WF BL vs. WF AB)	goId (WM BL vs. WM AB)	countDE (WM BL vs. WM AB)	countAll (WM BL vs. WM AB)	pv_elim (WM BL vs. WM AB)	goId (AAM BL vs. AAM AB)	countDE (AAM BL vs. AAM AB)	countAll (AAM BL vs. AAM AB)	pv_elim (AAM BL vs. AAM AB)	goId (AAF BL vs. AAF AB)	countDE (AAF BL vs. AAF AB)	countAll (AAF BL vs. AAF AB)	pv_elim (AAF BL vs. AAF AB)
[truncated: 129 more rows]

[truncated: 13 more sheets: Figure 3A_Cellular Components, Figure 3B_PovertyPathways, Figure 3C_PovertyDiseases, Figure 4A_BiologicalProcesses, Figure4B_EndosomeOrganization, S1 Fig_SexGO, S1 Fig_RaceGO, S2 Fig_MolecularFucti, S2 Fig_PathwayGenes, S3 Fig_CellularCompon, S3 Fig_EarlyEndosomePathway, AutophagyRelatedGenes, TargetScanMicroRNAPredictions]
